# Supplementary material for: Transcriptomic Analysis of Ovine Hepatic Lymph Node Following Fasciola hepatica Infection – Inhibition of NK Cell and IgE-Mediated Signaling
Source: Front Immunol. 2021 May 28;12:687579. doi: 10.3389/fimmu.2021.687579 (PMC8194261; doi:10.3389/fimmu.2021.687579)
Supplement: Supplementary file 8 [file Table_1.xlsx]

## Sheet: Haematology
	Pre-infection									2 wpi									7 wpi									16 wpi
Animal ID	Eosin.	Lymphoc.	Monoc.	Neut.	Baso	% total	PVC	Hb	Prot	Eosin.	Lymphoc.	Monoc.	Neut.	Baso	% total	PVC	Hb	Prot	Eosin.	Lymphoc.	Monoc.	Neut.	Baso	% total	PVC	Hb	Prot	Eosin.	Lymphoc.	Monoc.	Neut.	Baso	% total	PVC	Hb	Prot
	(%)	(%)	(%)	(%)	(%)		%	g/dl	g/dl	(%)	(%)	(%)	(%)	(%)		%	g/dl	g/dl	(%)	(%)	(%)	(%)	(%)		%	g/dl	g/dl	(%)	(%)	(%)	(%)	(%)		%	g/dl	g/dl
N13/19	1.9	42.8	8.4	46.9	0	100	34.9 (MANUAL 33)	9.7	7.4	16.4	40.7	7.6	35.3	0	100	37.6 (MANUAL 32)	10.2	7.2	21	26.8	7.1	45.1	0	100	40.2 (MANUAL 37)	11	8.2	9.8	33	16.1	41.1	0	100	29.7 (MANUAL 27)	8.5	6.6
N17/19	1.5	44.3	5.6	48.6	0	100	38 (MANUAL 38)	11.8	7	6.7	35.8	10.1	47.4	0	100	36	11	7.4	14.4	36	8.8	40.8	0	100	29	10	9.3	1.1	42	17	39.6	0	99.7	26	8.4	6.3
N73/19	5.3	59.1	2	33.6	0	100	43.3 (MANUAL 37)	12.2	7.3	5	50	11.9	33.1	0	100	40.6 (MANUAL 34)	11.2	7	12.4	41.3	8.7	37.6	0	100	36.3 (MANUAL 38)	10.8	8.5	4.1	58.9	6.3	30.7	0	100	31	9.5	6.6
N55/19	1.4	46.4	9.6	42.6	0	100	39 (MANUAL 39)	11.7	7.3	7.6	40.9	15.3	36.2	0	100	36	10.5	7.2						0				2.9	48.5	14.6	33.1	0	99.1	26	8.7	6.8
N42/19	1.5	62.2	6.5	29.8	0	100	41.6(MANUAL 36)	11.6	6.3	1.7	43.2	12.5	42.6	0	100	34.4 (MANUAL 34)	10.3	7.3	11.7	38.8	14.2	35.3	0	100	34	10.4	8.9	5.8	43.1	10	41.1	0	100	27	9.1	7
N12/19	3.9	42.3	11.5	42.3	0	100	41.9 (MANUAL 38)	12	7.5	6.4	37.7	12.6	43.3	0	100	39	11.7	7.7	15.5	36.8	9.6	38.1	0	100	43	12.1	7.4	2.4	34.1	16.1	47.4	0	100	32	10	7.3
N19/19	2.7	53.8	15.3	28.2	0	100	41.8 (MANUAL 36)	11.2	7.4	6.6	39.3	18.1	36	0	100	39.9 (MANUAL 35)	10.8	7.8	6.8	47.6	9.8	35.8	0	100	33.9 (MANUAL 35)	9.7	8.8	11.9	44.2	21.6	22.3	0	100	26	8.1	6.6
N51/19	1.2	66.7	9.7	22.4	0	100	50.3 (MANUAL 47)	13.9	7.4	6.8	42.2	13.4	37.6	0	100	45.2 (MANUAL 38)	12	7.5	11.8	39.6	11.6	37	0	100	38	11.7	9.2	1.9	43.7	18.3	36.1	0	100	34.1 (MANUAL 29)	9.8	7.1
N78/19	1.4	60.8	13.4	24.4	0	100	33.4 (MANUAL 32)	9.4	7.2	10	55.3	9.3	25.4	0	100	32.6 (MANUAL 29)	9.1	6.9						0				5.1	43.1	21.2	30.6	0	100	24	7.4	6.7
N66/19	3.2	55	6.6	35.2	0	100	42.6 (MANUAL 37)	11.5	7.5	6	52	7.8	34.2	0	100	39.1 (MANUAL 33)	10.9	7.4						0				29.2	35.5	9.6	25.7	0	100	26	8.6	7.5
N67/19	1.1	56.9	13.9	28.1	0	100	41 (MANUAL 41)	11.8	8.1	4.7	41.9	19.8	33.6	0	100	43.8 (MANUAL 40)	12.5	8.4						0				4.5	54.9	10.2	30.4	0	100	30	9.4	7.7
N24/19	2.2	52.8	4.8	40.2	0	100	40.6 (MANUAL 39)	11.6	7.1	1.8	37.6	17.1	43.5	0	100	40.1 (MANUAL 37)	11.3	6.9						0				2.8	33.7	23.6	39.9	0	100	36	11.1	7.2
N5/19	2.3	42.5	6	49.2	0	100	40.4 (MANUAL 41)	11.3	7.3	3.1	46.1	6	44.8	0	100	37.9 (MANUAL 39)	11	7.4	1.4	36.2	2.3	60.1	0	100	36.9 (MANUAL 38)	11	8.3	1.8	58.6	3.2	36.4	0	100	31	10.3	7.1
N15/19	0.7	59.7	4.5	35.1	0	100	42.1 (MANUAL 35)	11.6	6.9	1	47.5	21	30.5	0	100	36.4 (MANUAL 30)	10.1	6.9						0				4	48.8	16.4	30.8	0	100	28	9.6	6.9
N71/19	2.3	46.4	7	44.3	0	100	46.3 (MANUAL 48)	13.2	7.6	2	54	5.1	38.9	0	100	46.4 (MANUAL 39)	12.8	7.7						0				2.7	38.2	16.7	42.4	0	100	37	11.3	7.4
N76/19	0.8	48.3	8.6	42.3	0	100	36.5 (MANUAL 37)	10.7	7.7	2.4	39.5	8.4	49.7	0	100	41.5 (MANUAL 45)	12.1	8.3	2.5	49.7	8.8	39	0	100	23.2 (MANUAL 33)	11.5	9.6	1.5	44.5	16.7	37.3	0	100	37	10.9	7.8
N58/19	2.1	43.7	7.6	46.6	0	100	29.8 (MANUAL 31)	8.7	7.5	0.4	44.3	9.6	45.7	0	100	28.3 (MANUAL 26)	8	7.1						0				0.2	35.7	13.5	50.6	0	100	22	7.4	7.1
N49/19	6.1	52.9	4.8	36.2	0	100	39	12	7.1	2.3	44.6	6.8	46.3	0	100	43	12.3	7.6	0.8	64.8	12.3	22.1	0	100	39	10.7	7.3	2.5	45.7	14.2	37.6	0	100	34	11.5	7.5
N79/19	5.4	58.1	10.5	26	0	100	44.4(MANUAL 39)	12.2	6.2	2.2	45.9	14.5	37.4	0	100	41.3 (MANUAL 40)	11.9	7.2	1.8	41.9	21.4	34.9	0	100	41.2 (MANUAL 38)	11.8	7.5	6.6	51	12.4	30	0	100	39.5 (MANUAL 38)	11.6	7.3

## Sheet: Parasitology
Animal_ID	FEC_7WPI	FEC_8WPI	FEC_9WPI	FEC_10WPI	FEC_11WPI	FEC_12WPI	FEC_13WPI	FEC_15WPI	Fluke_burden
N55/19	0	0	0	50	150	0	-	100	38
N19/19	0	0	0	0	250	50	0	50	50
N17/19	0	0	200	50	150	200	-	100	57
N73/19	0	0	-	300	200	-	-	250	70
N42/19	0	0	0	100	50	150	100	200	56
N13/19	0	0	0	0	50	50	150	150	48
N78/19	0	0	0	0	0	200	100	100	53
N66/19	0	0	0	50	50	100	100	300	42
N51/19	0	0	100	0	150	150	200	100	44
N67/19	0	0	0	0	100	450	150	200	41
N12/19	0	0	0	0	200	250	200	50	29
N24/19	0	0	0	0	0	0	0	0	0
N5/19	0	0	0	0	0	0	0	0	0
N15/19	0	0	0	0	0	0	0	0	0
N71/19	0	0	0	0	0	0	0	0	0
N76/19	0	0	0	0	0	0	0	0	0
N58/19	0	0	0	0	0	0	0	0	0
N49/19	0	0	0	0	0	0	0	0	0
N79/19	0	0	0	0	0	0	0	0	0

## Sheet: Post-mortem_Pathology
		Necropsy weights						Liver gross pathology	Hepatic lymph nodes histopathology
Animal ID	Weight (kg.)	Starting weight	Weight gain	Liver	HLN	%Liver	%HLN	Score	Hyperplasia respect to uninfected controls
		(Kg)	(Kg)	(gr)					LF	IF	MC
N13/19	56.5	56.2	-0.3	692	3.4	1.23132	0.00604982	2	3	2	2
N17/19	34.3	36.3	2	532.2	3.33	1.46612	0.00917355	2	4	3	3
N73/19	42.2	41.2	-1	728.95	26.48	1.7693	0.0642718	3	4	3	3
N55/19	58	60.4	2.4	767.9	10.32	1.27136	0.0170861	4	4	3	3
N42/19	53.2	54.16	0.96	633	7.02	1.16876	0.0129616	3	4	3	3
N12/19	48	53.2	5.2	756.28	3.25	1.42158	0.00610902	2	3	2	2
N19/19	50.3	52.8	2.5	659.11	8.14	1.24831	0.0154167	4	3	2	3
N51/19	50	50.7	0.7	712.88	7.26	1.40607	0.0143195	3	4	3	3
N78/19	41.6	43.4	1.8	620.44	9.18	1.42959	0.0211521	4	4	4	3
N66/19	40.9	37.6	-3.3	575.35	7.71	1.53019	0.0205053	4	4	3	2
N67/19	51.3	51.7	0.4	699.27	6.88	1.35255	0.0133075	2	4	3	3
N24/19	35.7	40	4.3	491.62	1.61	1.22905	0.004025	0
N5/19	32.4	33.96	1.56	413.7	0.1	1.2182	0.000294464	0
N15/19	51	53.6	2.6	576.67	2.1	1.07588	0.00391791	0
N71/19	53.7	55.2	1.5	586.2	2.5	1.06196	0.00452899	0
N76/19	58.3	60.2	1.9	673.8	2.9	1.11927	0.00481728	0
N58/19	24.6	24.8	0.2	387.45	1.01	1.5623	0.00407258	0
N49/19	56.5	54.9	-1.6	565.95	1.82	1.03087	0.00331512	0
N79/19	52.5	58.8	6.3	520.33	0.15	0.884915	0.000255102	0
								Liver scores:				Hyperplasia with respect to uninfected controls:
								1: mild lesions (5-10% % liver surface affected)				1: mild
								2: moderate lesions (20-20% liver surface affected)				2: moderate
								3: severe lesions (20-30% liver surface affected				3: severe
								4: very severe lesions (more than 30% of liver surface affected)				4: very severe
												LF: lymphoid follicles
												lF: Interfollicular areas
												MC: Medullary cords
