# Supplementary material for: Transcriptomic Analysis of Ovine Hepatic Lymph Node Following Fasciola hepatica Infection – Inhibition of NK Cell and IgE-Mediated Signaling
Source: Front Immunol. 2021 May 28;12:687579. doi: 10.3389/fimmu.2021.687579 (PMC8194261; doi:10.3389/fimmu.2021.687579)
Supplement: Supplementary file 9 [file Table_2.xlsx]

## Sheet: ngsShort
Sample ID	Read pair count	Removed PE pair count	Percent removed
N12_S29	39577942	3546034	0.0896
N51_S38	38365701	3681962	0.09597
N71_S43	47255878	4503014	0.09529
N67_S42	46058050	5263145	0.11427
N17_S32	42472972	3766266	0.08867
N15_S31	33987588	3299729	0.09709
N49_S37	43532897	4051549	0.09307
N13_S30	41339575	4105784	0.09932
N76_S45	38050735	4066944	0.10688
N23_S34	43990445	4064165	0.09239
N55_S39	37528165	3386921	0.09025
N42_S36	38623861	3471713	0.08989
N73_S44	64462021	7488537	0.11617
N24_S35	50372944	4329594	0.08595
N19_S33	50633743	5844972	0.11544
N66_S41	53722130	6061305	0.11283
N79_S46	47936250	5277256	0.11009
N58_S40	33059800	3039841	0.09195
N5_S28	45197175	4009176	0.0887

## Sheet: STAR_alignment
Sample ID	Number of input reads	Uniquely mapped reads number	Uniquely mapped reads %	Average mapped length	Number of reads mapped to multiple loci	% of reads mapped to multiple loci	Number of reads mapped to multiple loci	% of reads mapped to multiple loci	Unmapped reads	% Unmapped reads
N12_S29	36031908	23146025	0.6424	300.48	12219644	0.3391	19080	0.0005	647159	0.0179607
N13_S30	37233791	28884203	0.7758	300.35	7559303	0.203	19925	0.0005	770360	0.0206898
N15_S31	30687859	22807361	0.7432	300.35	7217551	0.2352	13948	0.0005	648999	0.0211484
N17_S32	38706706	20084887	0.5189	300.39	17971119	0.4643	15009	0.0004	635691	0.0164233
N19_S33	44788771	31540069	0.7042	300.24	12181207	0.272	36620	0.0008	1030875	0.0230164
N23_S34	39926280	27787755	0.696	300.38	11341613	0.2841	19765	0.0005	777147	0.0194645
N24_S35	46043350	28911493	0.6279	300.35	16309828	0.3542	19177	0.0004	802852	0.0174369
N42_S36	35152148	22827570	0.6494	300.43	11635499	0.331	17729	0.0005	671350	0.0190984
N49_S37	39481348	24166128	0.6121	300.36	14595173	0.3697	19172	0.0005	700875	0.0177521
N5_S28	41187999	28263346	0.6862	300.46	12139413	0.2947	20297	0.0005	764943	0.018572
N51_S38	34683739	17034604	0.4911	300.17	17034453	0.4911	14236	0.0004	600446	0.017312
N55_S39	34141244	18500765	0.5419	300.22	15036405	0.4404	12540	0.0004	591534	0.0173261
N58_S40	30019959	16655355	0.5548	300.48	12933374	0.4308	9821	0.0003	421409	0.0140376
N66_S41	47660825	32265871	0.677	300.26	14355060	0.3012	19598	0.0004	1020296	0.0214074
N67_S42	40794905	27754362	0.6803	300.13	11712018	0.2871	21521	0.0005	1307004	0.0320384
N71_S43	42752864	29057931	0.6797	300.26	12313365	0.288	21571	0.0005	1359997	0.0318107
N73_S44	56973484	34767692	0.6102	300.16	20616684	0.3619	20447	0.0004	1568661	0.0275332
N76_S45	33983791	19451188	0.5724	300.13	13631761	0.4011	16030	0.0005	884812	0.0260363
N79_S46	42658994	25292971	0.5929	300.2	16423511	0.385	19330	0.0005	923182	0.021641

## Sheet: featureCounts
Sample ID	Assigned	Unassigned (unmapped)	Unassigned (read type)	Unassigned (singleton)	Unassigned (mapping quality)	Unassigned (chimera)	Unassigned (fragment length)	Unassigned (duplicate)	Unassigned (multi-mapping)	Unassigned (secondary)	Unassigned (non-split)	Unassigned (no features)	Unassigned (overlapping length)	Unassigned (ambiguity)
N12_S29	21255084	0	0	0	0	0	0	0	45421439	0	0	1677712	0	213229
N13_S30	26588376	0	0	0	0	0	0	0	26027342	0	0	2029714	0	266113
N15_S31	20973658	0	0	0	0	0	0	0	25570619	0	0	1614576	0	219127
N17_S32	18278736	0	0	0	0	0	0	0	68887410	0	0	1654146	0	152005
N19_S33	28510521	0	0	0	0	0	0	0	44666109	0	0	2754266	0	275282
N23_S34	25427644	0	0	0	0	0	0	0	41826667	0	0	2130412	0	229699
N24_S35	26462630	0	0	0	0	0	0	0	61342367	0	0	2221267	0	227596
N42_S36	20778225	0	0	0	0	0	0	0	43669693	0	0	1866773	0	182572
N49_S37	22025272	0	0	0	0	0	0	0	55183682	0	0	1967150	0	173706
N5_S28	26084048	0	0	0	0	0	0	0	44856448	0	0	1949206	0	230092
N51_S38	15445280	0	0	0	0	0	0	0	65742100	0	0	1446572	0	142752
N55_S39	16900959	0	0	0	0	0	0	0	57430027	0	0	1436614	0	163192
N58_S40	15231243	0	0	0	0	0	0	0	49452882	0	0	1302498	0	121614
N66_S41	29505750	0	0	0	0	0	0	0	53060871	0	0	2492217	0	267904
N67_S42	25329655	0	0	0	0	0	0	0	42560751	0	0	2179550	0	245157
N71_S43	26561559	0	0	0	0	0	0	0	45117141	0	0	2292038	0	204334
N73_S44	31777534	0	0	0	0	0	0	0	77229193	0	0	2750547	0	239611
N76_S45	17598992	0	0	0	0	0	0	0	51631751	0	0	1707901	0	144295
N79_S46	23032888	0	0	0	0	0	0	0	61866942	0	0	2053222	0	206861

## Sheet: DEGs
EntrezID	gene	log2FC	log2CPM	F statistic	P value	FDR-adjusted P value
443454	BMPR1B	4.53882	1.98731	209.187	1.15e-11	1.66e-07
101115568	FIBIN	-2.00135	4.23489	114.02	2.01e-09	1.45e-05
101116697	LRP8	1.00839	4.30478	96.4082	7.51e-09	2.11e-05
101115032	STAP1	0.997897	5.39035	91.8715	1.1e-08	2.11e-05
101109777	TMBIM1	-0.761999	6.21146	95.1166	8.36e-09	2.11e-05
101120946	IL10RA	-1.07565	5.78968	94.9029	8.51e-09	2.11e-05
101102822	TSC22D1	-1.2816	8.05345	94.3786	8.89e-09	2.11e-05
101104718	KLF9	-1.36443	4.6978	91.1639	1.17e-08	2.11e-05
101104254	DNAH2	2.7241	0.578471	88.2092	1.52e-08	2.43e-05
101113484	NELL2	-1.58448	3.71973	83.5206	2.32e-08	3.35e-05
101107897	ERGIC1	0.991921	8.08394	80.2157	3.18e-08	3.52e-05
101110763	NDRG2	-1.06742	4.33859	80.4925	3.1e-08	3.52e-05
101117749	LOC101117749	-1.57195	4.75619	81.6446	2.85e-08	3.52e-05
100174984	PER1	-1.24463	4.24697	78.7268	3.67e-08	3.78e-05
101101969	RASGRP3	1.2758	7.76865	76.9061	4.4e-08	4.14e-05
101116016	TCIM	-1.4938	5.33063	76.747	4.6e-08	4.14e-05
101118565	FKBP5	-1.39136	8.39021	75.8764	4.9e-08	4.15e-05
100125621	PLIN3	-0.609699	4.85643	74.3452	5.69e-08	4.56e-05
101122802	CPD	-0.983636	6.92632	73.6242	6.13e-08	4.56e-05
101109907	MPEG1	-1.10536	8.18835	72.8358	6.66e-08	4.56e-05
101117424	LAMA2	-2.18044	2.45264	72.88	6.63e-08	4.56e-05
101118146	LIX1L	-0.71358	5.32726	72.165	7.14e-08	4.67e-05
101103988	ZC3H12D	0.83008	6.50485	71.4971	7.66e-08	4.8e-05
654403	TXNIP	-1.15371	9.63836	70.8873	8.17e-08	4.9e-05
101121313	RTKN2	1.86656	1.66079	69.7517	9.23e-08	4.92e-05
100286738	MEF2C	1.08657	8.44941	70.0984	8.89e-08	4.92e-05
101118711	TBX21	-1.33459	4.3272	70.255	8.74e-08	4.92e-05
101123649	F5	2.01441	4.78737	67.0869	1.35e-07	5.34e-05
101105168	DIAPH3	1.6643	5.48817	68.3842	1.15e-07	5.34e-05
101103469	FAM3C	0.678254	5.96711	66.2316	1.36e-07	5.34e-05
101118688	SPATS2	0.610547	5.87056	67.6699	1.16e-07	5.34e-05
101106727	CD2	-0.801406	6.96648	66.3339	1.34e-07	5.34e-05
101105830	SPART	-0.815724	4.73896	67.2646	1.21e-07	5.34e-05
101114393	TBC1D2B	-0.958401	6.96516	66.811	1.27e-07	5.34e-05
101103994	EFNB3	-0.983374	2.29576	67.6603	1.16e-07	5.34e-05
101101920	SELENOP	-1.14393	8.58322	67.7153	1.15e-07	5.34e-05
101102230	LOC101102230	-1.60911	5.60771	66.7899	1.37e-07	5.34e-05
101123372	LOC101123372	1.19803	7.19428	65.2173	1.52e-07	5.78e-05
101110841	ELANE	-1.67496	1.20569	64.0037	1.75e-07	6.47e-05
100500781	VIPR2	1.45334	3.07482	62.8515	2e-07	7.04e-05
101120745	EZH2	0.912836	6.1148	63.0546	1.96e-07	7.04e-05
101111883	ARID3A	0.88049	5.20762	62.5919	2.07e-07	7.08e-05
101111337	LOC101111337	-0.913467	7.80808	62.0607	2.2e-07	7.36e-05
101123204	MGAT3	3.74689	3.93669	63.2301	2.33e-07	7.49e-05
101117456	GMNN	1.00932	4.53797	61.3493	2.39e-07	7.49e-05
101120678	SLC26A11	-0.789187	3.69276	61.3496	2.39e-07	7.49e-05
101106162	PARP12	-0.606448	5.95468	60.9626	2.51e-07	7.52e-05
443431	INSR	-0.674781	5.01711	61.0496	2.48e-07	7.52e-05
106990415	ZSCAN31	1.79165	0.48773	59.7633	2.9e-07	7.58e-05
101109980	BRCA2	1.17995	4.05436	60.0432	2.8e-07	7.58e-05
101117696	KIF18A	0.995729	4.33649	59.5259	2.98e-07	7.58e-05
101118531	ZGRF1	0.928429	3.84008	60.417	2.68e-07	7.58e-05
101110601	UBE2J1	0.894842	7.39702	59.569	2.97e-07	7.58e-05
101121207	HYAL1	-1.04001	4.66401	60.6287	2.61e-07	7.58e-05
101110464	CTSW	-1.15978	6.53209	59.5966	3.02e-07	7.58e-05
443154	HYAL2	-1.35129	5.31413	59.5286	3.05e-07	7.58e-05
101102126	C1QA	-1.55388	8.97381	60.1032	2.92e-07	7.58e-05
101112335	LOC101112335	-1.75362	5.40721	60.7256	2.84e-07	7.58e-05
101115229	NCAPD3	0.665151	5.24904	58.9945	3.18e-07	7.77e-05
101119340	CLIC5	-0.905647	3.85865	58.1241	3.55e-07	8.51e-05
101114023	KIF23	1.27346	4.65557	57.7239	3.73e-07	8.52e-05
101118974	TP73	1.04548	3.70017	57.7895	3.7e-07	8.52e-05
101105502	SCARB2	-0.865582	6.17498	57.7786	3.7e-07	8.52e-05
101110877	DERL3	1.37789	6.14069	57.8653	3.85e-07	8.67e-05
105608213	TMEM200B	-1.55849	2.6834	57.0121	4.08e-07	9.03e-05
101107727	POU2AF1	1.45215	8.48613	57.0467	4.15e-07	9.06e-05
101103059	C3H12orf75	1.26384	6.29868	56.8202	4.27e-07	9.19e-05
101104415	UBE2T	1.22229	3.95683	56.3877	4.41e-07	9.24e-05
101122516	RARRES2	-0.765805	6.88282	56.3599	4.43e-07	9.24e-05
101104754	PYGO1	-0.777862	4.16264	56.2309	4.5e-07	9.26e-05
100144761	CDK6	0.798206	7.30636	56.0931	4.58e-07	9.29e-05
101103648	NSD2	1.15527	6.53121	56.0893	4.68e-07	9.36e-05
101103355	CD83	0.703613	6.88721	55.6162	4.87e-07	9.48e-05
101102999	GLUL	-0.920418	8.24541	55.6515	4.85e-07	9.48e-05
101114793	SCIMP	1.09224	6.02387	55.0613	5.26e-07	9.96e-05
101115705	CFD	-1.30751	8.7942	55.2004	5.25e-07	9.96e-05
678680	LGMN	-0.673955	7.57037	54.7662	5.44e-07	0.000101
101115839	S1PR1	-0.768881	6.95027	54.6489	5.52e-07	0.000101
101102750	AXL	-1.47054	5.01015	55.1396	5.48e-07	0.000101
101110893	IQCB1	1.04096	4.56902	54.3421	5.75e-07	0.000103
101112625	VSIR	-0.855937	6.70593	54.2729	5.8e-07	0.000103
443265	TIE1	-1.19813	5.30343	54.0235	6.11e-07	0.000107
101117500	SPC24	1.408	4.84889	53.7735	6.33e-07	0.000109
101122310	VRK1	0.775082	5.66357	53.532	6.39e-07	0.000109
114116836	LOC114116836	-0.517148	6.28134	53.5175	6.41e-07	0.000109
101110790	ZBTB16	-1.78866	6.8269	54.148	6.58e-07	0.00011
101103731	FBXO5	1.42869	4.33519	53.0528	6.95e-07	0.00011
101109147	CENPP	1.04943	4.85049	52.8962	6.96e-07	0.00011
101122126	PLCG2	0.997095	8.56836	53.1713	6.71e-07	0.00011
101123527	KIF24	0.853217	3.98592	53.0468	6.82e-07	0.00011
101108451	OGN	-2.15675	3.34054	53.5949	6.73e-07	0.00011
494443	MBD2	0.511846	7.77603	52.7147	7.13e-07	0.000112
101115637	CNST	0.685176	6.31672	52.4448	7.39e-07	0.000113
101112907	IFNGR1	-0.791256	6.41004	52.5144	7.32e-07	0.000113
101108303	RAPGEF5	1.40425	7.13364	52.2659	7.99e-07	0.000114
101102289	PRKRA	1.14014	3.31233	51.7637	8.11e-07	0.000114
101107309	CIT	0.967669	5.27571	51.8361	8.03e-07	0.000114
101109828	CEP72	0.966303	3.32949	51.7504	8.12e-07	0.000114
101112472	BORCS5	0.61167	5.68898	51.9331	7.92e-07	0.000114
101109483	SKP2	0.597853	4.79673	52.0332	7.81e-07	0.000114
101104977	ST3GAL5	-0.828451	5.34356	51.7829	8.08e-07	0.000114
101103047	GALNT12	-0.999179	3.60011	52.1229	7.72e-07	0.000114
101112909	BHLHE22	-1.64145	1.46712	52.0731	7.77e-07	0.000114
101105159	C1QTNF7	-1.28391	3.56153	51.6773	8.2e-07	0.000114
101106368	MIS18BP1	1.4879	4.98203	51.7099	8.56e-07	0.000114
101112261	LOC101112261	1.40151	3.57816	51.403	8.51e-07	0.000114
101103536	NR1D2	-0.537272	5.9025	51.4159	8.5e-07	0.000114
101117635	EHHADH	-0.835095	5.28739	51.5641	8.33e-07	0.000114
101104045	XKRX	1.13644	3.75894	51.2614	8.68e-07	0.000114
101103086	TOP1	0.768387	8.45081	51.2137	8.74e-07	0.000114
101115767	PHF19	0.853417	5.7565	51.0644	8.92e-07	0.000116
101106328	TMA16	0.808562	5.94129	51.0022	8.99e-07	0.000116
101112024	SNX25	1.23699	7.40511	50.9569	9.24e-07	0.000117
101102485	LOC101102485	0.761477	3.92806	50.8337	9.21e-07	0.000117
101104557	AOX1	-1.13532	6.42358	50.8409	9.39e-07	0.000118
101120440	CENPH	1.12744	3.64995	50.4967	9.64e-07	0.000119
101118691	NCAPG2	1.07467	5.53796	50.5005	9.64e-07	0.000119
101112149	CENPF	1.5971	6.93104	50.9463	9.81e-07	0.00012
101103211	TMEM268	-0.507447	4.87205	49.9341	1.04e-06	0.000126
101104799	FUS	0.845516	8.31617	49.7961	1.06e-06	0.000128
101117526	E2F1	1.25145	3.84943	49.5095	1.11e-06	0.000128
101116477	TCF3	0.867863	7.20907	49.5841	1.1e-06	0.000128
101104007	SWAP70	0.779623	8.43878	49.6055	1.09e-06	0.000128
101109408	LITAF	-0.802672	6.60624	49.498	1.11e-06	0.000128
101117752	PDK4	-1.84957	6.25245	50.2265	1.11e-06	0.000128
105612199	LOC105612199	0.857852	5.55474	49.4091	1.12e-06	0.000128
101121782	MYBL1	1.36079	5.80582	49.5693	1.16e-06	0.00013
101110620	TRIP13	1.1875	4.49885	49.1801	1.16e-06	0.00013
101112213	CREBL2	-0.612944	6.11109	48.5502	1.27e-06	0.000141
101108719	PAX5	1.18243	8.49887	48.4777	1.3e-06	0.000143
101114394	EIF4E3	-0.575555	5.46224	48.3034	1.31e-06	0.000143
101115319	KLF15	-1.48037	1.82201	48.2972	1.31e-06	0.000143
101123153	MND1	1.74918	4.96625	48.6772	1.35e-06	0.000144
105607108	LOC105607108	1.61412	1.4564	47.9602	1.38e-06	0.000144
100135698	TNFRSF1A	-0.821158	5.90983	48.0972	1.35e-06	0.000144
101113064	EBI3	-0.889918	3.54121	47.9832	1.37e-06	0.000144
100135449	NRP2	-1.05798	7.24989	48.2088	1.35e-06	0.000144
101120029	LOC101120029	-1.17969	6.20644	48.3372	1.36e-06	0.000144
101112742	NALCN	-2.64754	0.590823	47.7991	1.41e-06	0.000146
101111412	LOC101111412	1.6034	4.09666	47.7822	1.48e-06	0.000149
101117041	HIRIP3	0.631821	3.99051	47.4945	1.48e-06	0.000149
101112855	PPT2	-0.594461	3.90158	47.4832	1.48e-06	0.000149
443136	IRF1	-0.869007	6.62566	47.4557	1.48e-06	0.000149
101116565	SMARCA4	0.700082	7.63314	47.3114	1.51e-06	0.000149
101107899	PRKAB1	-0.519441	4.9304	47.3729	1.5e-06	0.000149
101114034	CALCOCO2	-0.593566	6.70713	47.3112	1.51e-06	0.000149
101103592	CENPK	1.27955	3.54552	47.1967	1.54e-06	0.000151
101102597	RAD54L	1.07148	4.15109	47.1072	1.56e-06	0.000151
101115392	WDR59	0.83839	5.72118	47.0504	1.57e-06	0.000151
100174906	ITM2C	-0.883857	7.53551	47.0633	1.57e-06	0.000151
101111144	EAF2	1.80682	6.3939	47.6596	1.59e-06	0.000151
101104542	CEP55	1.20762	4.5942	46.9513	1.62e-06	0.000154
101120515	ITPKC	-0.901504	4.29049	46.5792	1.69e-06	0.000159
105606291	SRSF2	0.756027	7.57122	46.5088	1.7e-06	0.000159
101118266	FGL2	-1.52853	5.73281	47.0758	1.72e-06	0.000159
101111126	IL7R	-1.17216	8.57898	46.4105	1.76e-06	0.000162
101118024	LOC101118024	-1.89898	2.5877	46.3368	1.77e-06	0.000163
101113649	CLDN11	-2.129	3.7722	46.6757	1.82e-06	0.000166
101110292	RABGEF1	0.862282	6.07838	45.9737	1.84e-06	0.000167
101111186	DBF4	0.827192	4.54121	45.8604	1.87e-06	0.000167
101119667	BACE1	-0.865987	3.05302	45.8447	1.88e-06	0.000167
101116746	ABCC3	-1.18774	4.44074	46.0159	1.86e-06	0.000167
101121145	CXCL12	-1.31456	9.27044	45.8449	1.92e-06	0.00017
101112493	ARRB2	-0.477365	4.86841	45.5413	1.97e-06	0.000171
101107208	CDC42EP4	-0.913254	4.88461	45.5051	1.98e-06	0.000171
101104226	C3AR1	-1.61727	5.38212	46.1409	1.97e-06	0.000171
101108291	NUGGC	1.19987	5.90803	45.6534	2e-06	0.000172
101116389	LOC101116389	1.42694	2.63923	45.317	2.03e-06	0.000173
101106703	OPTN	-0.63997	5.38218	45.3091	2.04e-06	0.000173
101110498	IGF2BP3	2.02612	5.34707	45.8554	2.06e-06	0.000174
101114968	CENPS	1.07851	3.60913	45.185	2.07e-06	0.000174
780472	CTSS	-0.734058	8.40997	45.1576	2.08e-06	0.000174
101119203	TROAP	1.3132	2.95126	44.911	2.16e-06	0.000176
100174988	ITM2B	-0.784089	8.47179	45.0216	2.13e-06	0.000176
101108091	CNN3	-0.878302	6.17227	44.9527	2.15e-06	0.000176
101101932	FZD4	-1.06134	5.59056	45.1416	2.12e-06	0.000176
101107699	NLRP3	-1.49078	2.96286	44.9219	2.16e-06	0.000176
105605823	LOC105605823	-0.906304	6.67335	44.6965	2.23e-06	0.000181
101106217	HELLS	1.11707	5.62508	44.6908	2.27e-06	0.000183
101102248	B3GAT2	2.12815	0.703369	44.256	2.39e-06	0.000183
101107720	KIF14	1.52563	4.69174	44.6634	2.36e-06	0.000183
101114700	MZB1	1.47036	6.45207	44.5231	2.46e-06	0.000183
101103361	DPCD	1.34233	5.08473	44.3424	2.45e-06	0.000183
101103005	GINS2	1.08229	3.81791	44.445	2.32e-06	0.000183
101104417	RBM38	0.959403	7.01341	44.1653	2.42e-06	0.000183
101119124	BCL11A	0.892466	8.04341	44.3673	2.35e-06	0.000183
101122863	ATP10D	0.575885	6.87128	44.1679	2.42e-06	0.000183
101113745	LOC101113745	-0.923679	2.75429	44.4118	2.33e-06	0.000183
101116740	RAB20	-0.946102	3.76829	44.1992	2.41e-06	0.000183
101118362	NYNRIN	-0.946175	4.21278	44.4398	2.32e-06	0.000183
497272	TEK	-1.10451	5.51938	44.6425	2.29e-06	0.000183
443026	ETS2	-1.12116	4.71133	44.1979	2.45e-06	0.000183
101120009	NUMBL	-1.16025	2.49332	44.1351	2.43e-06	0.000183
101111965	LOC101111965	-1.90664	0.856232	44.3016	2.37e-06	0.000183
101113682	TTK	1.3017	4.72668	44.0054	2.53e-06	0.000185
101123244	LOC101123244	-0.973635	4.49003	43.8791	2.53e-06	0.000185
101109969	CSF1R	-1.15579	7.61306	44.021	2.52e-06	0.000185
101115321	C2	-1.18553	6.13619	44.0454	2.59e-06	0.000188
101104663	SLBP	0.771739	6.38131	43.6613	2.61e-06	0.000189
101117384	TOPBP1	0.689655	6.70069	43.5597	2.66e-06	0.000191
101106936	HOMER3	-1.65189	4.0624	43.9406	2.66e-06	0.000191
114113843	SAPCD2	1.92972	3.86382	43.839	2.73e-06	0.000194
101115252	LOC101115252	-0.500041	5.70629	43.348	2.74e-06	0.000194
101119612	DOK2	-0.718366	4.7848	43.3343	2.75e-06	0.000194
101117252	CENPW	1.54688	3.97621	43.417	2.82e-06	0.000197
101116487	RDH10	0.630824	4.35951	43.1478	2.83e-06	0.000197
101108736	PLBD1	-0.654648	6.08261	43.1006	2.85e-06	0.000197
101107096	LOC101107096	-1.43295	6.22323	43.6595	2.85e-06	0.000197
101108552	HMGN5	1.53288	2.9447	43.0648	2.87e-06	0.000197
101119788	SMC2	1.27122	6.69037	43.3464	2.88e-06	0.000197
101119064	NGFR	-1.34241	4.11317	43.1143	2.9e-06	0.000198
101105004	MMS22L	0.722785	5.89579	42.889	2.95e-06	0.0002
101123189	C1QC	-1.53476	9.29557	43.2349	2.97e-06	0.000201
101114588	HAT1	0.762863	5.81858	42.761	3.01e-06	0.000201
101122135	TLL1	-1.27282	3.01743	42.7902	2.99e-06	0.000201
101117344	SKA3	1.29471	3.22857	42.6333	3.07e-06	0.000204
101123416	IL17RC	-0.977941	2.5146	42.6309	3.07e-06	0.000204
101117806	TUFT1	1.26017	2.59887	42.5008	3.13e-06	0.000205
101119345	NDC1	1.13867	6.37024	42.7122	3.12e-06	0.000205
101114846	MTM1	0.541307	5.58063	42.4912	3.14e-06	0.000205
101102437	TGFBR3	-1.11186	6.86951	42.6756	3.14e-06	0.000205
443140	ITGA5	-0.728234	5.45363	42.1123	3.33e-06	0.000215
100307047	SMPD1	-0.770755	4.68417	42.1134	3.33e-06	0.000215
101120887	ITGB5	-1.23607	4.30856	42.1622	3.36e-06	0.000216
101108677	SDC4	-0.810333	5.81987	42.0216	3.38e-06	0.000216
100216431	AURKA	1.42487	4.57808	42.2495	3.41e-06	0.000217
101109738	TSKU	-0.989552	3.8963	41.9409	3.42e-06	0.000217
443295	B2M	-0.678018	11.0935	41.8588	3.47e-06	0.000218
101118482	CXCR6	-1.06941	4.77716	41.9622	3.46e-06	0.000218
101121816	RBBP8	1.26127	4.13584	41.7378	3.59e-06	0.000221
101108447	IQGAP3	1.13188	2.06178	41.5644	3.63e-06	0.000221
101112209	CKAP2L	1.05447	4.35802	41.7227	3.54e-06	0.000221
101108005	SH2D2A	-0.541347	4.47668	41.5777	3.62e-06	0.000221
101109711	CRYBG1	-0.696693	5.33793	41.6648	3.57e-06	0.000221
101106905	NINJ1	-0.76064	3.48284	41.6039	3.61e-06	0.000221
101123073	WARS	-0.974261	8.51269	41.6487	3.58e-06	0.000221
101106287	CLEC14A	-1.12619	2.7662	41.6515	3.58e-06	0.000221
101106356	WDR62	1.11272	3.73308	41.4588	3.69e-06	0.000223
443411	FXYD6	-0.942498	6.17019	41.5321	3.71e-06	0.000223
101106626	EGFLAM	-1.04723	3.13039	41.2639	3.81e-06	0.000229
114117962	LOC114117962	0.836482	3.94341	41.1286	3.89e-06	0.000233
101121026	KMO	2.25496	3.87229	41.5624	3.96e-06	0.000233
101105752	CENPE	1.65903	5.09593	41.4723	3.99e-06	0.000233
101115712	CCNB2	1.29272	4.96862	40.9332	4.16e-06	0.000233
101113294	ECT2	1.26191	5.43613	41.0429	4.12e-06	0.000233
101117404	BUB1	1.25531	5.17459	41.232	3.97e-06	0.000233
101111403	CHEK1	1.22173	3.81759	40.8535	4.07e-06	0.000233
101113689	CENPL	1.1467	4.94268	40.9194	4.09e-06	0.000233
101110557	BCL6	0.982978	6.65319	40.8125	4.16e-06	0.000233
101108081	RNFT2	0.837265	3.81878	40.7452	4.14e-06	0.000233
101121642	FAM102B	0.580084	5.63912	40.7305	4.15e-06	0.000233
101121203	EWSR1	0.463765	7.80074	40.9607	4e-06	0.000233
101115249	SFPQ	0.427722	8.42186	40.8046	4.1e-06	0.000233
100188913	CYFIP1	-0.665893	6.01096	40.8884	4.05e-06	0.000233
101107010	RBMS2	-0.810936	5.21925	40.7854	4.12e-06	0.000233
101103892	SMIM3	-0.924563	3.61876	40.9393	4.01e-06	0.000233
101123002	EMILIN2	-1.24173	5.03033	41.1118	4.05e-06	0.000233
101115939	ARHGEF39	1.2427	3.09212	40.6095	4.23e-06	0.000236
101117523	DTL	1.02391	3.94952	40.6043	4.24e-06	0.000236
101109048	TFEB	0.673806	6.16735	40.5003	4.31e-06	0.000237
101122290	ZBTB4	-0.504952	6.94836	40.5118	4.3e-06	0.000237
101116821	IL17RA	-0.61531	5.78061	40.5104	4.3e-06	0.000237
101121985	OLFML3	-1.31984	3.94473	40.4608	4.41e-06	0.000242
114110104	ASCL2	2.08981	0.487043	40.2465	4.49e-06	0.000242
101121562	ERI2	1.23232	3.21027	40.3195	4.44e-06	0.000242
101121239	MAP2	1.1689	3.34834	40.1585	4.56e-06	0.000242
101116685	TRAIP	1.11625	2.35002	40.1416	4.57e-06	0.000242
101113578	LRMP	0.920609	7.08254	40.1757	4.54e-06	0.000242
101121587	CFAP36	0.677239	4.84972	40.2222	4.51e-06	0.000242
101115580	TAP1	-0.594098	7.65863	40.2408	4.5e-06	0.000242
101102632	OSR1	-1.56703	0.102181	40.1883	4.53e-06	0.000242
443393	ALB	-5.15642	2.87339	42.3752	4.52e-06	0.000242
101122704	BORA	0.909548	3.88126	40.1122	4.59e-06	0.000242
114111650	LOC114111650	1.60517	3.63177	40.2179	4.64e-06	0.000243
101116097	MCM2	1.29457	6.55776	40.3899	4.64e-06	0.000243
101112053	CHAF1A	1.09425	5.28392	40.1021	4.67e-06	0.000244
101103609	NPM3	1.16012	4.99607	40.0003	4.76e-06	0.000246
105605440	GPR34	-0.722019	4.93713	39.8645	4.78e-06	0.000246
101105097	TEAD2	-0.768941	3.17266	39.8547	4.79e-06	0.000246
443551	PTGS1	-1.25505	5.39457	40.1382	4.78e-06	0.000246
101107579	B3GNT7	1.43028	2.49242	39.8253	4.81e-06	0.000247
101109073	GPBAR1	-1.018	3.27222	39.7947	4.84e-06	0.000247
101110982	INCENP	1.02582	5.924	39.803	4.91e-06	0.000249
114112892	HMGN1	0.912464	6.91314	39.6682	4.94e-06	0.000249
101112256	LRRC32	-0.879398	4.95919	39.6711	4.94e-06	0.000249
101110489	CNRIP1	-0.900797	3.72244	39.6836	4.93e-06	0.000249
101118461	KIF18B	1.49876	3.95767	39.8228	4.98e-06	0.000249
101116176	POLE	0.962076	4.84708	39.5712	5.02e-06	0.000249
100294646	HNRNPD	0.612321	8.5874	39.5262	5.05e-06	0.000249
494191	TGFBR2	-0.638569	8.1083	39.5886	5e-06	0.000249
101112169	ARRDC4	-0.813791	4.27576	39.5414	5.04e-06	0.000249
101109241	SLC31A2	-0.819895	2.52891	39.546	5.04e-06	0.000249
101114151	ALCAM	0.852743	6.89463	39.4227	5.14e-06	0.000249
101108985	CENPU	0.64702	4.44479	39.4205	5.14e-06	0.000249
101119660	QSOX1	-0.685935	6.52084	39.4319	5.13e-06	0.000249
101118294	PLA2G15	-0.69346	3.16728	39.4734	5.1e-06	0.000249
101107865	TRIP10	-0.726565	3.97398	39.4448	5.12e-06	0.000249
101106643	MKI67	1.46846	8.44874	39.6318	5.25e-06	0.000254
101107301	TUBAL3	2.01549	1.4108	39.2482	5.29e-06	0.000255
101121554	KIF15	1.46476	5.02967	39.5346	5.34e-06	0.000255
101102815	ZWILCH	0.631617	4.42176	39.2084	5.33e-06	0.000255
101102288	CCNB3	1.40847	4.04605	39.283	5.41e-06	0.000258
101123554	NOTCH3	-1.16642	5.20322	39.3017	5.42e-06	0.000258
101108182	NUBP1	0.609747	4.48739	39.0786	5.44e-06	0.000258
101105534	PAX9	1.69651	3.43401	39.2142	5.47e-06	0.000258
101114616	KNL1	1.40507	5.9644	39.4173	5.51e-06	0.000258
101119047	GAR1	0.709703	4.51376	39.0126	5.5e-06	0.000258
101111722	CXCL16	-0.798809	5.57103	38.9942	5.52e-06	0.000258
101122564	KIF20B	0.822027	5.96522	38.8951	5.61e-06	0.000262
101112071	HMGB1	1.19974	9.76083	38.9222	5.67e-06	0.000263
100820736	IL12RB2	-1.22164	4.86677	39.0534	5.67e-06	0.000263
101121069	UBE2E3	0.440794	6.19474	38.7822	5.72e-06	0.000264
101117453	CCR5	-1.34795	4.76182	38.9724	5.8e-06	0.000267
101115053	UBE2C	1.51907	5.89104	39.018	5.94e-06	0.000267
101115240	GADD45A	1.46813	4.90936	38.8552	5.97e-06	0.000267
101123442	KIF4A	1.42566	5.45033	38.9842	5.88e-06	0.000267
101113521	SHCBP1	1.33268	4.66469	38.8416	5.9e-06	0.000267
101109649	FKBP3	1.25625	6.24389	38.888	5.94e-06	0.000267
101113105	POC1A	0.647834	4.0178	38.6017	5.9e-06	0.000267
101113174	IL6ST	-0.650419	8.39639	38.5315	5.97e-06	0.000267
780465	NOD2	-1.0394	3.67959	38.6419	5.86e-06	0.000267
105611014	LOC105611014	-1.79987	0.748922	38.6119	5.89e-06	0.000267
101123044	POLE2	0.855519	3.93704	38.4927	6.01e-06	0.000268
101111507	DTNA	1.71976	6.75433	38.7472	6.24e-06	0.00027
114118678	LOC114118678	1.44742	0.427619	38.3083	6.2e-06	0.00027
101110630	CLSPN	1.34562	4.55697	38.6131	6.13e-06	0.00027
443250	SLC7A8	1.09565	3.59288	38.2936	6.21e-06	0.00027
101122644	GPSM2	1.06453	4.11116	38.2309	6.28e-06	0.00027
101122630	RANBP1	0.808318	6.71779	38.3053	6.2e-06	0.00027
101113127	PRAG1	0.717348	5.6439	38.2222	6.29e-06	0.00027
101117334	COPS4	0.658275	6.18303	38.3309	6.17e-06	0.00027
101106117	LRIG1	0.597674	4.6229	38.4103	6.09e-06	0.00027
100145858	NAGA	-0.517649	5.69125	38.2424	6.26e-06	0.00027
100135696	FASLG	-0.963478	3.54006	38.2742	6.23e-06	0.00027
101106401	MAOA	-1.03088	4.86677	38.4028	6.19e-06	0.00027
101119774	APLP2	-1.19083	7.63383	38.4724	6.29e-06	0.00027
101122274	LOC101122274	-1.1337	5.60954	38.4236	6.32e-06	0.00027
101107057	DCBLD2	0.782666	4.44607	38.1036	6.41e-06	0.000272
101102949	COLEC12	-1.65937	5.23621	38.5825	6.41e-06	0.000272
101108612	F13A1	-1.81056	6.16903	38.8862	6.38e-06	0.000272
101104355	MOB3C	-0.484038	4.20962	38.0061	6.52e-06	0.000275
100037680	LMNB1	1.22443	7.79635	38.0762	6.69e-06	0.00028
101107124	CCNE1	0.994061	3.3807	37.8676	6.68e-06	0.00028
101111259	FAM117B	0.619412	5.27407	37.8766	6.67e-06	0.00028
101113225	NCAPD2	0.962395	6.03288	37.9049	6.73e-06	0.00028
101107629	LPXN	0.663997	7.21978	37.8241	6.73e-06	0.00028
101104530	LOC101104530	-0.631649	5.23588	37.7493	6.81e-06	0.000283
100037674	TYMS	1.35589	5.59853	38.0499	6.85e-06	0.000284
114115224	LOC114115224	-0.889854	8.71653	37.6667	6.91e-06	0.000285
101104138	NLRC4	-1.53412	2.26297	37.6094	6.98e-06	0.000287
101104765	EZH1	-0.38071	6.07899	37.5702	7.02e-06	0.000288
101121445	CENPN	1.46744	3.86607	37.702	7.06e-06	0.000289
101108227	GZMM	-1.14919	4.69839	37.6007	7.1e-06	0.00029
114114833	LOC114114833	-1.5602	3.45504	37.62	7.19e-06	0.000292
101110765	DUT	1.35136	6.96954	37.731	7.25e-06	0.000293
443249	SLC7A5	1.09339	5.47904	37.4813	7.24e-06	0.000293
101117480	MYORG	-0.970574	2.02464	37.3736	7.26e-06	0.000293
101117815	SH2B2	0.95481	6.2465	37.4297	7.3e-06	0.000294
101107238	TTF2	0.609743	5.16968	37.3089	7.34e-06	0.000295
101113178	CDC25A	1.202	3.49664	37.2308	7.44e-06	0.000298
101103744	VWA1	-0.797744	3.77689	37.2164	7.46e-06	0.000298
101111129	SLC2A11	1.70899	2.4627	37.1433	7.56e-06	0.000301
101119536	SMARCA1	-0.712778	4.85879	37.0982	7.62e-06	0.000302
101119327	MYH7B	1.3687	2.49395	37.041	7.69e-06	0.000303
100272002	PIM1	0.717922	4.85483	37.0426	7.69e-06	0.000303
101107445	TAPT1	0.526249	5.81739	37.0718	7.65e-06	0.000303
101109873	2010-09-01	-0.629028	4.6729	36.981	7.77e-06	0.000305
101119750	BLVRB	-0.753933	4.9592	36.9623	7.8e-06	0.000305
101116014	SGO1	1.40899	4.29716	37.1279	7.9e-06	0.000307
443452	SLC7A1	0.472726	6.30114	36.8811	7.91e-06	0.000307
101107392	ADAMTSL3	-0.918597	3.31398	36.8873	7.9e-06	0.000307
101119849	BASP1	0.829787	8.86281	36.7926	8.03e-06	0.000311
101107879	BRIP1	1.01373	4.60472	36.7673	8.07e-06	0.000311
101123667	TICRR	1.31352	3.69342	36.8121	8.12e-06	0.000312
101121921	TMEM185A	-0.382582	4.70837	36.7229	8.13e-06	0.000312
106991313	LOC106991313	1.13841	8.89254	36.7627	8.2e-06	0.000314
101115465	TTC7B	0.778567	6.1118	36.5385	8.39e-06	0.000321
101116197	CCNF	1.44178	4.80791	36.742	8.53e-06	0.000324
101123371	FAM131B	-1.13215	2.67292	36.4499	8.52e-06	0.000324
101107029	RECQL4	1.39743	3.01522	36.4127	8.58e-06	0.000324
101115808	LOC101115808	-1.60837	2.57579	36.4402	8.56e-06	0.000324
101108728	STK39	0.632821	6.63546	36.3789	8.63e-06	0.000325
101119920	RALGPS2	0.651886	8.22337	36.3467	8.68e-06	0.000325
101114095	ACVRL1	-0.975112	5.50271	36.4281	8.68e-06	0.000325
101103898	LYAR	0.697448	4.97119	36.3294	8.71e-06	0.000326
105606975	E2F2	1.54609	5.78704	36.7317	8.76e-06	0.000326
101113067	UHRF1	1.47619	6.8272	36.6768	8.81e-06	0.000326
443235	H2AFZ	1.10246	7.51352	36.3891	8.79e-06	0.000326
101103712	CD8B	-1.02732	5.86068	36.412	8.81e-06	0.000326
101108401	FLOT2	-0.504988	7.19513	36.178	8.94e-06	0.00033
101102252	NAGLU	-0.820973	4.29149	36.0974	9.07e-06	0.000334
101120796	IFT22	0.79057	2.54991	36.0776	9.1e-06	0.000334
101120125	GFRA1	1.06307	5.67359	36.1419	9.13e-06	0.000335
101114770	SLC6A12	-2.00429	0.228849	36.0377	9.16e-06	0.000335
101112791	ACO1	-0.479189	5.7432	36.0127	9.2e-06	0.000335
105603956	LOC105603956	0.713232	6.12598	35.9618	9.29e-06	0.000336
101113066	B3GNT3	-0.58917	3.55148	35.9596	9.29e-06	0.000336
101110806	PLEKHA1	-0.606747	6.00487	35.9687	9.27e-06	0.000336
101111996	NECTIN2	-1.06451	5.6812	36.1084	9.33e-06	0.000337
101120367	LOC101120367	-1.13022	3.80315	35.9146	9.38e-06	0.000337
100307044	FHL1	-1.13478	5.44281	36.0778	9.45e-06	0.000339
101109436	DENND5B	0.655463	6.35311	35.8215	9.52e-06	0.000341
101103903	ATAD2	0.557676	6.2353	35.787	9.58e-06	0.000341
101116530	AGO4	-0.441626	5.51014	35.7771	9.59e-06	0.000341
101113625	SLC8B1	-0.599312	5.3694	35.7762	9.6e-06	0.000341
101112178	TNFAIP8L2	-0.543912	5.53108	35.6856	9.75e-06	0.000346
101120892	HMGB2	1.18748	8.10325	35.8158	9.82e-06	0.000347
101116682	RCN2	0.630644	4.97155	35.5859	9.92e-06	0.000349
101118505	PTPRD	-1.07871	3.46582	35.5954	9.91e-06	0.000349
101116779	DEPDC1	1.74083	4.27526	35.957	9.97e-06	0.00035
443284	ASPM	1.49741	6.23747	35.9416	1e-05	0.000352
114110552	BHLHA15	1.40071	3.75089	35.5296	1.02e-05	0.000356
101104586	CD79B	1.09486	7.72607	35.4294	1.04e-05	0.000359
101113307	LAMP2	-0.537521	7.46495	35.3281	1.04e-05	0.000359
101113776	PSEN2	-0.702763	4.47383	35.3378	1.04e-05	0.000359
101117860	DYRK3	-1.08341	0.971313	35.3478	1.04e-05	0.000359
101102187	PRSS23	-1.13748	4.0094	35.4324	1.03e-05	0.000359
101122596	ADGRE5	-0.817013	7.11917	35.2534	1.05e-05	0.000363
101110805	NUF2	1.44289	5.14365	35.5336	1.06e-05	0.000365
101102582	FAM83D	1.36719	4.22383	35.306	1.08e-05	0.00037
101120459	GCSAM	1.36081	5.08861	35.3856	1.08e-05	0.00037
101105725	BTK	0.696672	6.50909	35.078	1.09e-05	0.00037
101115817	NKG7	-0.892835	6.08145	35.1563	1.09e-05	0.00037
443128	HMMR	1.43398	4.97272	35.3522	1.09e-05	0.000372
101104574	LOC101104574	0.343667	7.29136	34.9376	1.11e-05	0.000378
101102837	ENDOD1	-0.639352	5.23189	34.8998	1.12e-05	0.000379
101108584	BRCA1	1.22738	4.9308	35.067	1.13e-05	0.000381
101104173	LIG1	1.22547	6.61313	35.0753	1.14e-05	0.000384
101119127	TSC1	0.931011	7.20461	34.8578	1.14e-05	0.000384
101104195	RAB31	-0.427098	6.38334	34.7576	1.15e-05	0.000385
100144766	FCGRT	-0.795593	7.34338	34.7148	1.16e-05	0.000387
101110000	GUCY1A1	-0.902421	4.91353	34.7214	1.16e-05	0.000387
101121892	NASP	0.731409	6.82145	34.6768	1.17e-05	0.000388
101117210	GLIS1	1.35034	4.66056	34.8654	1.17e-05	0.000389
101122306	LOC101122306	0.717927	6.77736	34.6547	1.17e-05	0.000389
101108724	PHF6	0.78008	6.77971	34.5662	1.19e-05	0.000394
101104497	PRTG	-1.61905	3.34617	34.6978	1.21e-05	0.000398
101108230	SLC49A3	-0.787777	3.87333	34.4489	1.22e-05	0.0004
101113238	RAP1GDS1	0.618585	7.3315	34.3999	1.23e-05	0.000403
101108753	PCLAF	1.45793	6.66316	34.7821	1.23e-05	0.000403
101123591	ZSCAN12	1.43866	0.48238	34.3132	1.25e-05	0.000406
100147787	SLC25A4	0.707438	4.73493	34.3165	1.25e-05	0.000406
101116650	PAXIP1	0.541698	4.71261	34.2997	1.25e-05	0.000406
101119517	LOC101119517	-1.72427	4.73616	34.7026	1.25e-05	0.000406
101109393	RASAL1	1.46192	5.04928	34.6071	1.26e-05	0.000407
101118175	TSPAN11	-0.903368	3.9188	34.2479	1.26e-05	0.000408
101117307	SH2D1A	-0.638032	6.20626	34.159	1.28e-05	0.000412
101123150	SEMA5A	-0.772312	7.85835	34.1641	1.28e-05	0.000412
101117127	KCTD1	0.625518	4.96312	34.1151	1.29e-05	0.000414
101109880	ABRAXAS1	0.621219	4.96139	34.1065	1.3e-05	0.000414
101109123	DTX1	0.565321	7.80303	34.0951	1.3e-05	0.000414
101102790	COL4A3	3.32239	1.62353	34.3532	1.3e-05	0.000415
101117112	LOC101117112	-0.737948	8.23408	34.0407	1.31e-05	0.000417
101118027	PARP2	0.715971	4.50072	34.0222	1.32e-05	0.000417
101113459	SVEP1	-1.05089	5.42068	34.132	1.32e-05	0.000419
101112216	RAD51AP1	1.16472	3.66025	33.9498	1.33e-05	0.000421
101123295	C5H5orf15	-0.457056	6.30578	33.9317	1.34e-05	0.000421
106991529	LOC106991529	-0.950307	3.20022	33.9181	1.34e-05	0.000422
101116819	MTA3	0.913582	5.8057	33.9663	1.35e-05	0.000422
100135697	PARP1	0.830665	8.09473	33.887	1.35e-05	0.000422
101104623	NDC80	1.52963	5.20386	34.2006	1.36e-05	0.000423
101102697	DNAJC12	1.2603	3.66435	33.8898	1.36e-05	0.000423
101120352	UBE2S	1.06299	6.33318	34.0145	1.37e-05	0.000423
101103549	LAPTM4A	-0.527127	7.46239	33.8483	1.36e-05	0.000423
101106425	TRIM7	-1.33754	0.529655	33.8464	1.36e-05	0.000423
101105588	LAMC1	-0.734924	6.70356	33.7574	1.38e-05	0.000426
443208	TYROBP	-0.745035	5.8416	33.7586	1.38e-05	0.000426
101110821	MBNL3	1.27781	6.52117	33.9873	1.4e-05	0.000431
101119067	MASTL	1.24495	3.26115	33.6723	1.4e-05	0.000431
101120807	DHRS9	1.22823	1.65653	33.6473	1.41e-05	0.000432
101115625	EHD4	-1.12057	5.07005	33.7969	1.41e-05	0.000432
101103182	LOC101103182	1.06232	4.12155	33.6193	1.42e-05	0.000433
101102400	TRIB1	0.863263	5.53387	33.5915	1.42e-05	0.000433
101105095	MYBL2	1.51798	6.85764	33.9042	1.44e-05	0.000434
105611883	LOC105611883	1.42788	0.493179	33.5238	1.44e-05	0.000434
101110185	LOC101110185	1.01551	2.4468	33.5498	1.43e-05	0.000434
101121382	TCEANC2	0.683463	4.82017	33.5652	1.43e-05	0.000434
101106564	CIITA	0.67664	7.58945	33.5202	1.44e-05	0.000434
101117988	ERO1B	0.62376	5.98965	33.5698	1.43e-05	0.000434
101115147	MLKL	-0.59681	3.55635	33.4722	1.46e-05	0.000435
101103586	ZHX3	-0.616664	4.74831	33.4924	1.45e-05	0.000435
101120724	IL11RA	-0.786135	3.17315	33.4826	1.45e-05	0.000435
101104773	POU2F2	1.07343	7.57178	33.5864	1.46e-05	0.000435
101103069	ARHGAP11A	1.38148	5.64122	33.7883	1.47e-05	0.000435
101120052	ITPRID2	-0.452593	4.61445	33.4334	1.47e-05	0.000435
101120072	TMPO	0.820351	8.15891	33.3938	1.48e-05	0.000438
101107082	MRPL30	0.961588	4.9762	33.4111	1.49e-05	0.000439
101105544	TGIF1	-0.451478	4.53385	33.3297	1.49e-05	0.000441
101105898	ESPL1	1.25526	4.398	33.4514	1.51e-05	0.000442
101111510	CD19	1.08782	6.18467	33.4291	1.52e-05	0.000442
114117335	LOC114117335	0.633192	5.81887	33.243	1.52e-05	0.000442
101111241	BLNK	0.539537	7.13942	33.2391	1.52e-05	0.000442
101122079	GPR173	-0.66305	2.95411	33.2241	1.52e-05	0.000442
101114880	WASF3	-0.969425	3.2319	33.263	1.51e-05	0.000442
101105803	SLC16A14	-1.13582	3.35184	33.2711	1.51e-05	0.000442
101112214	ADAMTS13	-1.25565	1.74714	33.2896	1.51e-05	0.000442
114108604	LOC114108604	-0.693081	10.9409	33.1937	1.53e-05	0.000443
101110214	CXCR2	-1.68333	2.09521	33.1938	1.53e-05	0.000443
101106389	EPHB3	1.372	4.18849	33.3605	1.54e-05	0.000444
114114529	LOC114114529	0.958564	3.04687	33.1632	1.54e-05	0.000444
100192433	FCGR3A	-1.7029	6.38331	33.7367	1.55e-05	0.000445
100037671	ARPC5L	1.01612	7.08628	33.1874	1.56e-05	0.000445
101103346	LMO2	0.950495	6.66221	33.1879	1.56e-05	0.000445
101102156	LOC101102156	-0.746247	6.3886	33.1056	1.56e-05	0.000445
101117366	GRK3	-0.880188	6.78631	33.08	1.59e-05	0.000451
101115163	MITF	-1.33196	6.4091	33.3961	1.58e-05	0.000451
101102684	EPHX4	2.18576	0.470685	32.9421	1.61e-05	0.000455
101108157	SLCO2B1	-0.539696	6.69349	32.9384	1.61e-05	0.000455
443367	ABCB1	-1.11089	3.49862	32.9546	1.6e-05	0.000455
101118561	LOC101118561	1.64175	6.83594	33.2882	1.61e-05	0.000456
100528011	AVPR2	-1.54566	0.891158	32.8413	1.64e-05	0.000461
101105096	GINS3	1.15231	3.67065	32.8198	1.64e-05	0.000462
101110031	SUV39H1	0.811187	4.42297	32.7846	1.65e-05	0.000463694
101105917	ANP32A	0.583118	7.86168	32.7821	1.66e-05	0.000463694
101109432	EMP1	-0.844517	4.07432	32.7504	1.67e-05	0.000466
100240715	TNFRSF1B	-0.689384	7.60659	32.7384	1.67e-05	0.000466
101103158	DHRS7	-0.947645	3.05415	32.7073	1.68e-05	0.000468
101102946	KIF11	1.36841	6.63795	33.04	1.68e-05	0.000468
101113769	TEX30	1.00729	3.55492	32.6192	1.71e-05	0.000472
101115651	CKAP5	0.692026	7.28464	32.5701	1.72e-05	0.000472
101122307	C16H5orf34	0.646013	4.50899	32.5647	1.72e-05	0.000472
101103318	JADE2	-0.407157	7.18485	32.568	1.72e-05	0.000472
101115920	SELENBP1	-0.903943	3.91313	32.5826	1.72e-05	0.000472
101103998	MXRA8	-1.10136	4.78003	32.7622	1.7e-05	0.000472
101119285	GPC3	-1.49954	3.13149	32.6798	1.71e-05	0.000472
114112946	LOC114112946	-2.30426	0.312941	32.5874	1.72e-05	0.000472
101121383	LRRC8B	0.548009	5.76399	32.54	1.73e-05	0.000473
101119773	LOC101119773	-1.97641	3.10011	32.7813	1.75e-05	0.000476
101119363	BICC1	-1.03393	5.9374	32.6607	1.76e-05	0.000477
101115836	MANEAL	-1.24782	0.286561	32.4491	1.76e-05	0.000477
101106979	KANK4	-1.38609	0.526777	32.4677	1.76e-05	0.000477
101102507	CRISPLD2	-1.55451	4.05857	32.7782	1.76e-05	0.000477
105608012	LOC105608012	0.772773	4.86761	32.4044	1.78e-05	0.00048
101115324	CDCA8	1.46028	5.25115	32.6925	1.79e-05	0.000482
114108841	LOC114108841	1.13651	11.9938	32.4204	1.79e-05	0.000482
101109451	SUPT16H	0.779453	8.10647	32.3541	1.79e-05	0.000482
101109663	POLQ	0.607195	4.72441	32.328	1.8e-05	0.000482
101110887	AHNAK	-0.759189	8.0658	32.3412	1.8e-05	0.000482
101109555	BTBD3	-0.842748	3.67717	32.3359	1.8e-05	0.000482
101120417	PDE7A	0.534805	6.92359	32.2919	1.82e-05	0.000484
105610305	ZNF783	-0.812897	2.29303	32.2864	1.82e-05	0.000484
101119344	MUTYH	1.08178	4.26622	32.2938	1.84e-05	0.000487
101123308	SLA	-0.518457	6.83109	32.2293	1.84e-05	0.000487
101104909	HS3ST1	0.956006	6.10709	32.2007	1.87e-05	0.000495
101107091	KLHL3	0.754201	6.45907	32.1229	1.87e-05	0.000495
101121447	CNGB1	0.75498	1.75153	32.111	1.88e-05	0.000495
101105253	FAM98B	0.662641	5.29875	32.097	1.88e-05	0.000496
101120750	LAP3	-0.569363	7.53181	32.0292	1.91e-05	0.000501
101123580	DENND5A	-0.428683	7.30516	31.9858	1.92e-05	0.000505
101102328	RBL1	0.649508	5.66161	31.9695	1.93e-05	0.000505
101107690	HK2	0.92216	3.49032	31.9475	1.94e-05	0.000507
101111056	NT5DC2	0.471709	4.91819	31.9233	1.95e-05	0.000508
101109582	PTTG1IP	-0.452532	6.85458	31.8982	1.96e-05	0.000508
101121448	PTGIR	-1.02853	3.69196	31.906	1.95e-05	0.000508
101107671	CXCR3	-1.24701	4.29323	32.0967	1.95e-05	0.000508
101102581	TPX2	0.973561	6.72127	31.9503	1.96e-05	0.000509
101102179	SPRY1	-0.776358	4.11697	31.8515	1.97e-05	0.00051
101120910	HMOX1	-1.47283	6.346	32.1868	1.98e-05	0.000511
101106075	MEF2B	1.82537	5.3874	32.2983	2e-05	0.000514
101103673	OTULINL	-0.559793	6.22572	31.7865	2e-05	0.000514
101122405	PVRIG	-0.802235	4.56773	31.7785	2e-05	0.000514
101118875	HELQ	0.821684	4.46431	31.7377	2.02e-05	0.000517
101113269	CAPN5	-0.992145	4.30779	31.7685	2.03e-05	0.000518
101110583	GTSE1	1.34443	3.95082	31.831	2.04e-05	0.00052
101120018	KNTC1	1.27325	4.8222	31.8538	2.05e-05	0.00052
106991551	C14H16orf74	0.860324	5.69274	31.7103	2.04e-05	0.00052
101108869	NRN1	-1.33063	2.88022	31.6639	2.05e-05	0.00052
101113156	TNFAIP3	-0.609655	6.52833	31.6326	2.06e-05	0.000522
114118889	LOC114118889	3.45183	2.41113	31.8616	2.11e-05	0.000526
101105293	S100A2	1.65883	2.34921	31.4739	2.12e-05	0.000526
101104785	HVCN1	0.765139	6.69557	31.5434	2.09e-05	0.000526
101121849	TMEM140	-0.55436	4.22062	31.5058	2.11e-05	0.000526
101109841	CORO1B	-0.55951	6.37531	31.5041	2.11e-05	0.000526
780471	CTSF	-0.650366	4.99124	31.5687	2.08e-05	0.000526
101111567	AGTRAP	-0.764627	4.14509	31.5277	2.1e-05	0.000526
101115379	SHISA2	-0.81488	5.80861	31.5591	2.1e-05	0.000526
101117375	JAM3	-0.916346	2.58367	31.4747	2.12e-05	0.000526
101123436	NPR1	-0.954069	3.69952	31.4741	2.12e-05	0.000526
101110021	PEAR1	-0.963934	4.88112	31.6391	2.08e-05	0.000526
101117219	RUSC2	-1.00383	3.02962	31.4812	2.12e-05	0.000526
101107225	GAS2L1	-1.30832	2.45169	31.5173	2.1e-05	0.000526
101117713	MOV10	0.684561	7.70717	31.4425	2.14e-05	0.000528
101117284	TNFRSF21	-0.775101	5.3214	31.4387	2.14e-05	0.000528
101115272	RHOQ	0.433433	5.74136	31.373	2.16e-05	0.000534
101116234	CDKN3	1.31526	4.39522	31.5381	2.17e-05	0.000534
443549	DNMT1	0.680543	7.26165	31.3532	2.17e-05	0.000534
443273	GRIA3	-1.18007	3.19244	31.3351	2.18e-05	0.000535
101107377	IL15RA	-0.823846	3.09841	31.296	2.2e-05	0.000537901
101109094	MAD2L1	1.22323	5.85695	31.5465	2.2e-05	0.000538
101109800	ARAP2	-0.757756	7.68155	31.2423	2.22e-05	0.000541
101120886	EPHB4	-1.18094	4.44306	31.4232	2.22e-05	0.000541
101108399	RFC3	0.94678	4.19663	31.2041	2.24e-05	0.000542
101123474	EVI2B	-0.361169	6.446	31.2001	2.24e-05	0.000542
101104248	GINM1	-0.417699	5.11308	31.2143	2.23e-05	0.000542
443108	PGFS	-1.18711	5.68347	31.4754	2.23e-05	0.000542
101116195	CHAF1B	0.81913	4.19374	31.1747	2.25e-05	0.000543
101107656	EMP2	-0.964639	4.15508	31.1675	2.26e-05	0.000544
114109030	LOC114109030	-1.2422	7.79828	31.3826	2.27e-05	0.000547
101118139	KBTBD8	0.983881	6.2013	31.2248	2.29e-05	0.00055
101111282	PDE4C	1.38581	0.797242	31.0589	2.3e-05	0.000551
443155	PCNA	1.08922	7.42841	31.2331	2.3e-05	0.000551
101116804	AFF2	1.55275	6.30846	31.3518	2.32e-05	0.000554
101112273	PIK3AP1	0.514134	8.51169	31.0069	2.32e-05	0.000554
101102274	NAP1L4	0.364399	6.76823	31.0105	2.32e-05	0.000554
101113367	KIFC1	1.49253	6.34085	31.3087	2.34e-05	0.000554
101103340	TMX4	-0.303993	6.68073	30.9743	2.34e-05	0.000554
101111716	SHF	-0.917225	1.90596	30.9945	2.33e-05	0.000554
101106699	LRRC75A	-1.15681	2.58593	30.9709	2.34e-05	0.000554
101106759	MDM1	0.618815	2.7742	30.9557	2.35e-05	0.000555
101120211	KIF22	1.34796	5.46438	31.2155	2.37e-05	0.000557
101105420	MCM4	0.892588	6.59049	30.9679	2.37e-05	0.000557
101123327	HIP1R	0.675645	6.55792	30.9128	2.37e-05	0.000557
101119868	KDSR	-0.418918	5.10394	30.9017	2.37e-05	0.000557
101120792	ACTRT3	1.3441	0.494423	30.882	2.38e-05	0.000558
106990102	ANP32B	0.755435	8.33185	30.8801	2.38e-05	0.000558
101107254	PCNT	0.446649	5.89255	30.8431	2.4e-05	0.000561
101106140	NEIL3	1.19124	2.95746	30.781	2.43e-05	0.000566
100423047	ITGB3	1.0594	4.69168	30.849	2.43e-05	0.000566
101107536	CDC6	1.41732	4.3935	31.0137	2.44e-05	0.000567
554258	TLR3	-0.820549	3.07601	30.7536	2.44e-05	0.000567
101102085	LOC101102085	-1.13144	4.10367	30.8136	2.44e-05	0.000567
101114418	ESCO2	1.34509	4.01418	30.8955	2.46e-05	0.000569
101116829	PTTG1	1.17089	4.54342	30.8513	2.46e-05	0.000569
101113395	ZNF367	1.2302	4.66086	30.8708	2.47e-05	0.00057
100145875	PSPH	1.00417	4.72283	30.7022	2.49e-05	0.000572
101106958	MCM10	0.85156	4.62745	30.6474	2.49e-05	0.000572
101110324	ARRDC2	-0.607916	5.34608	30.6546	2.49e-05	0.000572
101104164	CD300H	-2.00998	3.13765	30.966	2.49e-05	0.000572
101118341	LDLRAP1	-0.60908	5.40253	30.6185	2.51e-05	0.000573
101114193	RASGEF1B	-0.680947	5.47485	30.6196	2.51e-05	0.000573
101104153	TACC3	1.14877	6.04545	30.8155	2.52e-05	0.000575
101123060	DSN1	0.565776	4.5691	30.5224	2.55e-05	0.000579
101118475	MPHOSPH9	0.522916	6.12266	30.5279	2.55e-05	0.000579
101120620	ITSN1	-1.25827	5.75014	30.8373	2.55e-05	0.000579
106992034	DEPTOR	-1.32048	2.38854	30.5421	2.54e-05	0.000579
101116112	COQ7	0.881776	3.18992	30.5068	2.56e-05	0.000579
101118446	SSBP2	0.790711	7.51797	30.5055	2.56e-05	0.000579
101108762	TOP2A	1.3861	8.03964	30.7547	2.59e-05	0.000581
101112734	NUSAP1	1.35433	5.87497	30.797	2.58e-05	0.000581
101121376	CDC45	1.14515	3.74434	30.4979	2.59e-05	0.000581
101108074	CDT1	1.0596	4.62217	30.5041	2.6e-05	0.000581
101118525	TLE2	-0.950037	1.67992	30.4681	2.58e-05	0.000581
101108189	ECM2	-1.06605	5.96138	30.663	2.59e-05	0.000581
101110750	CENPA	1.50913	5.84468	30.7537	2.6e-05	0.000582
443133	IGFBP5	-1.38648	7.22783	30.7294	2.61e-05	0.000583
101112679	TC2N	-1.64502	2.22753	30.4577	2.61e-05	0.000583
101102431	MBD4	1.00508	5.92511	30.4792	2.65e-05	0.000589
101107904	RFT1	0.574406	4.96389	30.3358	2.65e-05	0.000589
101115868	GMCL1	0.649046	6.44081	30.3161	2.66e-05	0.00059
101112608	RAB3B	1.36483	2.80677	30.3018	2.67e-05	0.000591
101112604	DUSP7	-0.483956	4.98433	30.284	2.68e-05	0.000592
101102861	PLSCR1	-0.699637	4.94101	30.2724	2.68e-05	0.000592
101103413	LOC101103413	-1.20332	0.544528	30.2722	2.68e-05	0.000592
101123672	LOC101123672	-1.03268	7.83784	30.3921	2.69e-05	0.000593
101122251	ERP44	0.421267	7.29357	30.2363	2.7e-05	0.000594
101115076	ORC1	1.24258	4.5385	30.3874	2.71e-05	0.000596
100642178	HDAC9	0.588461	5.44691	30.1499	2.75e-05	0.000602
443343	ALDH1A1	-0.80117	5.76542	30.168	2.76e-05	0.000604
101119357	PHLPP1	0.840586	5.25581	30.1026	2.77e-05	0.000605
101109919	LOC101109919	0.778617	2.25903	30.1039	2.77e-05	0.000605
101105994	GAS2L3	1.27904	3.52519	30.1332	2.79e-05	0.000608
101110107	LPP	0.929861	9.13475	30.0581	2.81e-05	0.00061
101107245	ZBTB38	0.518998	7.48332	30.029	2.82e-05	0.000611
101117096	ZBTB46	-0.804301	4.78666	30.0252	2.82e-05	0.000611
101109426	STRBP	0.402079	7.40064	30.0062	2.83e-05	0.000612
101103247	SKA2	0.704401	5.52904	29.9844	2.84e-05	0.000613
101105743	LAMB1	-0.812526	5.665	30.0276	2.84e-05	0.000613
101112998	ZMYND11	-0.420455	6.88358	29.9576	2.86e-05	0.000616
101111162	CDCA7	1.33396	7.13429	30.2047	2.88e-05	0.000616
101115463	MYO1E	0.774439	6.82923	29.9051	2.89e-05	0.000616
101111116	SIAH1	-0.410466	4.64669	29.927	2.87e-05	0.000616
101112162	LOC101112162	-0.513257	4.10655	29.9175	2.88e-05	0.000616
114116187	LOC114116187	-0.938987	2.43032	29.9204	2.88e-05	0.000616
101116664	TNFRSF19	-1.32093	2.01525	29.9397	2.87e-05	0.000616
101115990	SETD7	-0.661226	5.16339	29.885	2.9e-05	0.000618
101115318	RRP9	0.490368	3.06841	29.8771	2.9e-05	0.000618
101106006	TGFBI	-0.98244	6.13641	30.0183	2.92e-05	0.00062
101109807	IRF2BPL	-0.554987	5.35643	29.8388	2.92e-05	0.000621
101123343	TRAP1	0.535292	5.02344	29.8078	2.94e-05	0.000624
100302066	RAB4A	0.876288	6.28697	29.8569	2.95e-05	0.000625
101119304	LTC4S	-1.46308	1.944	29.7794	2.96e-05	0.000626
101115924	CIP2A	0.722419	5.32576	29.7587	2.97e-05	0.000626
443087	KDR	-1.53638	6.29565	30.2482	2.97e-05	0.000626
101121775	NCAPG	1.40384	6.20869	30.0349	2.99e-05	0.000628
101113974	CKS1B	0.83566	4.56512	29.7201	2.99e-05	0.000628
101107944	MSH2	0.604222	6.51709	29.7346	2.99e-05	0.000628
100216433	CDK2	0.890285	4.90242	29.6725	3.03e-05	0.00063
101122447	ATAD5	0.783302	4.39904	29.681	3.02e-05	0.00063
101121148	ZDHHC21	0.499614	5.13682	29.6752	3.02e-05	0.00063
101117583	LOC101117583	-0.767385	5.77499	29.669	3.02e-05	0.00063
101118364	FUCA2	-0.830375	3.18512	29.6719	3.02e-05	0.00063
101102157	CAMKK1	-0.942302	3.06616	29.6608	3.03e-05	0.00063
101103367	TFR2	-0.973087	2.12976	29.681	3.02e-05	0.00063
101121357	CKAP2	1.17179	5.15902	29.8208	3.04e-05	0.00063
101104061	HNRNPM	0.48584	8.73405	29.6404	3.04e-05	0.00063
100307049	STAT1	-0.681791	8.28779	29.6347	3.05e-05	0.00063
101103846	PRC1	1.37083	4.52197	29.8154	3.08e-05	0.000634
101105931	POLG2	0.486194	4.85661	29.582	3.08e-05	0.000634
443446	THRA	-0.72201	5.112	29.5758	3.08e-05	0.000634
101104810	PID1	-1.24673	3.91297	29.7261	3.07e-05	0.000634
101103495	RNASEL	-0.639061	2.73561	29.5531	3.1e-05	0.000636
105603050	LOC105603050	-1.525	2.72307	29.5925	3.11e-05	0.000637
101116730	LIN54	0.503416	5.8457	29.5225	3.11e-05	0.000638
100192423	ODC1	1.12072	6.97495	29.7185	3.12e-05	0.000639
101112591	RYR1	1.53601	3.95454	29.7214	3.14e-05	0.00064
101102072	LOC101102072	0.638543	6.12569	29.4901	3.14e-05	0.00064
101112461	STX12	0.391968	5.60479	29.433	3.17e-05	0.000646
101113917	STMN1	1.18253	8.49955	29.5268	3.22e-05	0.000649
101105713	PLK1	1.12501	5.61295	29.5445	3.21e-05	0.000649
101109621	LYRM2	0.660101	3.08297	29.3692	3.21e-05	0.000649
101111234	IRF4	0.628481	6.34428	29.4031	3.19e-05	0.000649
101120733	SP140	0.431805	8.40245	29.3668	3.21e-05	0.000649
101111069	LOC101111069	-1.01847	4.07813	29.4444	3.2e-05	0.000649
101102081	DOK4	-1.02825	1.78959	29.3846	3.2e-05	0.000649
554263	TLR4	-0.769652	3.97417	29.3395	3.23e-05	0.000651
114114815	LSM4	0.564432	5.46168	29.3246	3.24e-05	0.000652
101116045	ANLN	1.21871	4.6079	29.4505	3.27e-05	0.000656
101113491	FOXM1	1.25208	3.62222	29.3353	3.27e-05	0.000656
101120258	EXO1	1.34097	3.4854	29.3012	3.3e-05	0.000659
101123503	FANCD2	1.32989	5.28476	29.5279	3.29e-05	0.000659
101109979	GEM	-0.925572	4.09584	29.239	3.3e-05	0.000659
101118323	GPR171	-0.701528	4.1069	29.2235	3.31e-05	0.00066
780493	SMO	-0.954916	3.18786	29.2056	3.32e-05	0.000661
101118507	CAVIN2	-1.56709	5.36767	29.4907	3.35e-05	0.000666
101116244	FAM72A	1.48971	3.42861	29.2219	3.39e-05	0.000673
101123627	LOC101123627	-1.83796	5.88377	29.9439	3.39e-05	0.000673
101110676	WDFY3	-1.05313	6.28721	29.2909	3.4e-05	0.000674
114116808	LOC114116808	1.40839	0.378708	29.0775	3.41e-05	0.000674
101117254	GSDMD	-0.572566	4.72165	29.041	3.43e-05	0.000678
101106012	PDGFRA	-0.853662	6.28161	29.0881	3.44e-05	0.000679
101114640	TRIM21	-0.417397	4.54776	29.0137	3.45e-05	0.00068
101106636	STIL	1.09545	3.96889	29.0534	3.46e-05	0.000681
101106049	SMC4	0.919045	7.40021	29.0493	3.47e-05	0.000681
443434	CPT1A	-0.796046	6.0024	29.0497	3.47e-05	0.000681
101118172	COL4A4	3.0695	2.30806	29.269	3.48e-05	0.000682
101111265	LHX3	0.815077	5.29386	28.9627	3.49e-05	0.000682
101104065	KANK3	-1.24401	3.15806	28.9774	3.5e-05	0.000684
101119098	MAGEF1	0.790112	4.46474	28.9336	3.51e-05	0.000685
101118221	SRSF9	0.611136	6.4403	28.8968	3.53e-05	0.000688
101120933	CASKIN2	-1.00837	3.27653	28.8932	3.54e-05	0.000688
101104200	CSF1	-0.999387	4.96778	28.9715	3.55e-05	0.00069
101112941	INPP5D	0.602582	9.09243	28.8346	3.58e-05	0.000693
101123626	ZYX	-0.479755	7.47893	28.8372	3.58e-05	0.000693
101109895	BAIAP2	-0.964079	4.02925	28.8516	3.58e-05	0.000693
101108015	MCM7	0.911781	7.41855	28.8561	3.61e-05	0.000695
100885760	CNTFR	-1.11481	3.30703	28.7986	3.61e-05	0.000695
101121939	JPH4	-1.15101	0.361756	28.8075	3.6e-05	0.000695
101102010	SCUBE2	-1.20156	5.16963	29.0397	3.59e-05	0.000695
114110258	FGFBP3	2.12845	1.30688	28.8205	3.62e-05	0.000695
101114203	DARS2	0.668188	4.12125	28.7694	3.63e-05	0.000696
101110471	RSL1D1	0.501627	5.69116	28.7577	3.64e-05	0.000697
101104039	LEPROTL1	-0.583	6.10439	28.7218	3.66e-05	0.0007
443216	CD14	-1.21014	5.06953	28.9486	3.66e-05	0.0007
101121454	SERPING1	-1.09966	7.3942	28.9104	3.67e-05	0.000701
101111995	FANCA	0.547433	4.41538	28.6964	3.68e-05	0.000702
101119435	MVP	-0.591087	5.46871	28.663	3.71e-05	0.000706
101123280	GEN1	0.937263	3.88772	28.631	3.73e-05	0.000707
101112786	DONSON	0.486518	3.995	28.6411	3.72e-05	0.000707
101117757	FAF2	0.406788	6.73604	28.6316	3.73e-05	0.000707
101111145	PSTPIP2	-1.08041	4.95797	28.7843	3.73e-05	0.000707
100505388	MRC1	-1.62917	6.94741	29.1022	3.73e-05	0.000707
100142676	FBXO32	-0.472517	4.8994	28.6134	3.75e-05	0.000708
101121995	DCTPP1	0.595379	3.8807	28.5869	3.77e-05	0.000709
101123542	FAM98A	0.498715	5.26379	28.5855	3.77e-05	0.000709
101122484	IFNGR2	-0.396922	6.84125	28.5934	3.76e-05	0.000709
101122308	KMT5A	0.518417	5.01231	28.562	3.78e-05	0.000711
100034669	TAC1	-2.34862	2.10264	28.7581	3.81e-05	0.000714
101107399	POLA2	0.717631	4.72973	28.5232	3.82e-05	0.000714
101111230	RAB35	0.6529	6.81585	28.5257	3.81e-05	0.000714
101118871	PALM3	0.714581	2.85871	28.4751	3.85e-05	0.000721
101105670	SPAG5	1.30477	5.16782	28.6816	3.89e-05	0.000722
101105161	NREP	1.18102	6.11298	28.6847	3.89e-05	0.000722
101113465	SLC38A5	0.881744	2.97731	28.424	3.89e-05	0.000722
101118730	PITPNM2	0.614346	7.80346	28.4442	3.88e-05	0.000722
101115209	DAZAP1	0.452498	6.48347	28.4515	3.87e-05	0.000722
114114577	GIMAP6	-0.622286	8.41008	28.4303	3.89e-05	0.000722
101109876	GFRA3	1.61049	0.460399	28.3768	3.93e-05	0.000729
101107853	CCDC184	2.79048	0.653769	28.4232	3.94e-05	0.000729
101119784	PKMYT1	1.13706	3.90327	28.3862	3.97e-05	0.00073
101106791	LOC101106791	1.09812	6.01434	28.5316	3.96e-05	0.00073
101104055	MCM5	1.02182	6.9911	28.4838	3.97e-05	0.00073
101119367	DNAJB5	0.96527	3.20456	28.32	3.98e-05	0.00073
101109755	LNP1	0.505641	3.72019	28.3186	3.98e-05	0.00073
101118190	HOPX	-1.00788	3.96621	28.3701	3.97e-05	0.00073
101121206	FAM107A	-1.08849	4.22412	28.4415	3.96e-05	0.00073
101107143	MDC1	0.548191	5.67193	28.2883	4e-05	0.000734
101116939	PSTPIP1	-0.622637	7.1176	28.2769	4.01e-05	0.000734
101120483	NINJ2	1.16648	3.62785	28.3012	4.04e-05	0.000737
101122054	CD180	0.839511	6.12984	28.3021	4.04e-05	0.000737
101120041	CUX1	0.629656	8.12181	28.2259	4.06e-05	0.000739
100147798	CCND3	-0.630653	9.62651	28.2075	4.07e-05	0.000741
101115214	FAM81A	1.17036	1.65284	28.1828	4.09e-05	0.000743
101113742	DUSP11	0.86693	6.57322	28.2452	4.09e-05	0.000743
101117706	LOC101117706	-0.76815	4.67836	28.1477	4.12e-05	0.000748
101111171	S100A13	-0.641072	4.81206	28.1365	4.13e-05	0.000748
101107738	LOC101107738	2.66905	7.51085	29.3001	4.16e-05	0.000751
101123563	STX7	0.651537	7.46106	28.1075	4.16e-05	0.000751
101107187	HNRNPA2B1	0.628489	9.78448	28.0772	4.18e-05	0.000754
101119180	ARHGAP17	0.462417	7.95339	28.0767	4.18e-05	0.000754
101109224	CDKN2C	0.999292	4.66539	28.1205	4.19e-05	0.000755
100145867	SNRPA	0.710848	5.03758	28.0307	4.22e-05	0.000758
101114324	RNF125	-0.584162	4.29093	28.0334	4.22e-05	0.000758
101106265	FRMD6	-1.14187	5.36999	28.237	4.23e-05	0.000759
101115553	CCL5	-1.44902	6.14574	28.3829	4.25e-05	0.000761
101120341	ASIC2	-2.11244	1.98207	28.1423	4.26e-05	0.000761
101109608	TUBB4B	1.02948	8.23193	28.0757	4.27e-05	0.000762
101106642	NOLC1	0.46518	6.36406	27.9847	4.26e-05	0.000762
101115415	PI4K2A	-0.406083	5.43068	27.964	4.28e-05	0.000763
101102931	C7	-0.888809	9.31959	27.9842	4.29e-05	0.000764
101110382	RFC2	0.790564	6.03326	27.9775	4.31e-05	0.000766
100422801	BST-2B	-1.06297	4.1206	27.975	4.32e-05	0.000767
101120860	TMEM123	0.557473	9.70711	27.8845	4.35e-05	0.000772
101102321	MSI2	0.852989	8.73985	27.8461	4.39e-05	0.000776
101120139	CEP44	0.782381	4.16015	27.8507	4.38e-05	0.000776
100127220	SNAI2	-0.923909	3.13638	27.8313	4.4e-05	0.000777
101122661	RHOU	-1.31118	3.09039	27.8813	4.4e-05	0.000777
101121021	SRSF1	0.794058	8.50601	27.7878	4.44e-05	0.000782
101113897	DNAJB11	0.474433	5.45937	27.791	4.44e-05	0.000782
443226	TIMELESS	0.819659	5.46621	27.7876	4.46e-05	0.000785
101102205	DCAF12	0.613647	7.25718	27.7528	4.47e-05	0.000786
101112768	HMCES	1.57981	7.72361	27.9879	4.51e-05	0.000789
101121421	DHFR	1.37256	6.52535	27.9925	4.51e-05	0.000789
101108149	FAM107B	0.651812	8.6493	27.7215	4.5e-05	0.000789
101103920	MRPL48	0.475972	4.19656	27.723	4.5e-05	0.000789
101121774	NR2F1	-0.775693	4.83158	27.6878	4.54e-05	0.000792
101113226	CENPM	1.02419	4.44557	27.722	4.56e-05	0.000792
101120734	MRPL33	0.544543	4.38685	27.6691	4.55e-05	0.000792
101112710	CRIP2	-0.991124	4.4912	27.721	4.56e-05	0.000792
101123463	NDUFA5	0.717421	5.23069	27.6528	4.57e-05	0.000794
105606925	ZFP36L2	-0.340505	8.20108	27.6446	4.58e-05	0.000794
101104256	RTN4RL1	-1.29198	1.62754	27.627	4.59e-05	0.000796
101103491	PSMC3IP	1.06025	1.89802	27.6106	4.61e-05	0.000797
101105346	SHCBP1L	-1.42597	0.437407	27.6155	4.6e-05	0.000797
101119513	SHISA5	-0.710696	5.12985	27.5983	4.62e-05	0.000798
101107988	ABCG4	1.31559	0.491014	27.5801	4.64e-05	0.0008
101121951	NT5C	1.1089	4.41771	27.6834	4.65e-05	0.0008
101121746	MSR1	-1.49308	4.48585	27.8415	4.65e-05	0.0008
101113551	BUB3	0.625523	6.13385	27.5147	4.7e-05	0.000808
101107605	LTBP2	-0.70645	6.42359	27.4971	4.72e-05	0.00081
101103786	MCM6	0.909155	7.35612	27.5303	4.74e-05	0.000811
101122732	DEK	0.635277	8.52508	27.4753	4.74e-05	0.000811
100217405	SLC25A19	0.49532	5.23117	27.4769	4.74e-05	0.000811
101113315	TPRKB	0.79268	4.8769	27.46	4.76e-05	0.000812589
100820744	ACP5	-0.492186	7.24913	27.4389	4.78e-05	0.000815
101110855	LOC101110855	-1.47214	5.79722	27.8089	4.78e-05	0.000815
101120250	TMEM200A	-1.83559	1.29459	27.4297	4.79e-05	0.000815
101119084	HPDL	1.83845	0.776435	27.4166	4.8e-05	0.000816
101122580	BCOR	0.446075	6.36832	27.411	4.81e-05	0.000816
101108986	MELK	1.18678	3.50357	27.4389	4.82e-05	0.000817
101109849	NME4	-0.852396	3.19044	27.3935	4.82e-05	0.000817
101106706	MVD	0.609623	5.14182	27.3756	4.84e-05	0.000819
101104594	APMAP	-0.370654	6.54506	27.3308	4.89e-05	0.000826
101106735	USP7	0.495706	7.91366	27.3222	4.9e-05	0.000827
101122722	PDE2A	-0.751135	4.25184	27.2794	4.94e-05	0.000833
101121970	PLK4	0.996704	4.6586	27.3135	4.96e-05	0.000835
100135442	SRSF3	0.620704	8.43883	27.2638	4.96e-05	0.000835
101109077	LOC101109077	-0.930963	2.87202	27.2426	4.98e-05	0.000837
101115107	BOLA3	0.74238	3.32225	27.2314	4.99e-05	0.000838
101122999	PROS1	-0.999414	5.19066	27.3418	5.01e-05	0.00084
101113906	IRF2BP2	-0.432533	6.30235	27.1989	5.03e-05	0.000841
101118996	MAPKAPK3	-0.581978	4.80182	27.1956	5.03e-05	0.000841
101106722	LOC101106722	1.3669	-0.0288991	27.1897	5.04e-05	0.000841
101103391	RAB11FIP5	-0.907132	4.45106	27.1782	5.1e-05	0.000851
101107838	RMI2	1.52066	5.04308	27.3746	5.12e-05	0.000853
101106931	CBX3	0.739142	6.90194	27.1126	5.12e-05	0.000853
101104343	PTGER4	-0.595952	6.52412	27.0992	5.13e-05	0.000854
100216437	DKC1	0.526142	6.50898	27.0673	5.17e-05	0.000857
101104466	RNF19B	-0.486742	5.34446	27.0672	5.17e-05	0.000857
100135454	CITED2	-0.610112	5.3288	27.0654	5.17e-05	0.000857
101110135	PARPBP	1.24743	4.71314	27.2327	5.18e-05	0.000858
101101847	FKBP2	0.573926	5.17085	27.0485	5.19e-05	0.000858
114114853	LOC114114853	1.25345	0.610303	27.0358	5.2e-05	0.000859
101104298	UBXN4	0.471449	7.10191	26.9757	5.27e-05	0.000868
101105757	F2R	-0.488755	6.14537	26.9769	5.27e-05	0.000868
101107846	NCL	0.511659	8.86347	26.9611	5.29e-05	0.00087
101115374	OIP5	1.50906	2.88403	27.0019	5.3e-05	0.000871
101107426	MSH6	1.02447	7.19871	27.0825	5.31e-05	0.000871
101113404	SEMA4C	-0.952373	3.94784	26.936	5.33e-05	0.000873
101104386	GALNT14	1.65884	3.44225	27.0843	5.35e-05	0.000875
101105064	LOC101105064	1.17528	4.72138	27.0349	5.37e-05	0.000875
101114271	UGDH	0.955799	6.90551	27.0277	5.34e-05	0.000875
101121679	MSH3	0.822565	6.94521	26.9332	5.37e-05	0.000875
101103654	SLAIN1	0.612641	4.35808	26.8808	5.38e-05	0.000875
101117593	AIG1	-0.751377	4.73187	26.8952	5.36e-05	0.000875
101114509	LTBR	-0.909695	3.9772	26.8893	5.37e-05	0.000875
101109257	DYSF	-1.23439	5.23098	27.1195	5.39e-05	0.000875
101102602	ANP32E	0.73015	7.69203	26.863	5.4e-05	0.000876
101118358	FAM13A	-0.809927	5.64148	26.9059	5.4e-05	0.000876
101120144	GALE	0.826815	3.03341	26.8438	5.42e-05	0.000878
101106801	PLXND1	-0.927236	5.24136	26.9022	5.43e-05	0.000878
101109811	CCNE2	1.39311	3.93415	26.9986	5.45e-05	0.00088
101115140	C11H17orf53	0.964863	1.18068	26.8001	5.47e-05	0.000881
101120998	RACGAP1	0.784175	5.44778	26.7975	5.47e-05	0.000881
101107234	RAB30	0.649636	6.16615	26.7885	5.48e-05	0.000881
101119137	MRPS18C	0.642078	3.81399	26.7861	5.49e-05	0.000881
101114539	RABEP1	0.430366	7.32291	26.7922	5.48e-05	0.000881
101112958	HPGD	-0.848953	3.79148	26.809	5.46e-05	0.000881
101110063	HSPA2	0.948977	5.12818	26.8073	5.52e-05	0.000885
101108861	PLBD2	-0.581794	6.09804	26.7558	5.52e-05	0.000885
101120343	PCGF2	-0.555562	4.12489	26.7494	5.53e-05	0.000885
101112950	NPR2	-0.733739	3.3674	26.7423	5.54e-05	0.000885
101116618	CXADR	-1.79152	3.64003	26.9959	5.55e-05	0.000886
101106359	KCNE3	-1.24251	0.836775	26.7039	5.58e-05	0.00089
101122645	LOC101122645	0.827699	2.82438	26.6865	5.6e-05	0.000891
101109609	SH3RF3	-0.574788	4.16644	26.6812	5.61e-05	0.000891
101108972	CTSK	-0.69971	6.17572	26.6846	5.61e-05	0.000891
101113577	GRASP	-0.797423	3.27482	26.695	5.59e-05	0.000891
101103869	CKS2	1.16818	6.14737	26.9188	5.62e-05	0.000891
105602955	LOC105602955	1.29436	1.11221	26.6572	5.64e-05	0.000893
101106860	AURKB	1.45769	5.23398	26.8949	5.67e-05	0.000897
101114249	LOC101114249	0.899251	5.06373	26.668	5.68e-05	0.000898
101120546	SLC16A9	-1.00433	1.90292	26.6101	5.7e-05	0.000899
101102831	MANBAL	0.688527	5.88094	26.5943	5.72e-05	0.000902
101102863	ZNF629	-0.612471	2.81618	26.5858	5.73e-05	0.000902
101122401	ADCY9	-0.640123	4.90381	26.5647	5.75e-05	0.000905
101103013	BCL7A	1.62752	6.12941	26.9655	5.76e-05	0.000905
101108647	LOC101108647	-1.16588	4.55753	26.6923	5.81e-05	0.000912
101122741	CASP7	0.874584	5.68025	26.5564	5.83e-05	0.000914
101105681	CD79A	0.727101	8.08825	26.4871	5.85e-05	0.000917
101112630	ZBTB8OS	0.656695	5.01741	26.4818	5.86e-05	0.000917
101116498	MCM8	0.761007	3.17716	26.4608	5.88e-05	0.00092
101111159	CDCA2	1.36271	5.12543	26.7025	5.9e-05	0.000921
101104435	MCM3	0.843471	7.39937	26.4902	5.9e-05	0.000921
101122884	LOC101122884	0.904347	6.48769	26.5371	5.92e-05	0.000922
114118709	LOC114118709	-1.85331	0.559688	26.4283	5.92e-05	0.000922
101120442	KREMEN1	-0.930337	2.91401	26.4118	5.95e-05	0.000924
101108838	BACH2	0.720422	7.95667	26.3958	5.97e-05	0.000927
101121292	PTPRJ	-0.633563	6.58943	26.3646	6.01e-05	0.000932
101110224	TNS2	-0.978409	4.53506	26.4057	6.02e-05	0.000933
101119484	MPHOSPH8	0.719934	6.86395	26.3454	6.03e-05	0.000934
101103564	NHP2	0.549203	4.65086	26.3118	6.07e-05	0.000938
101110367	PLCD1	-0.857088	3.65078	26.3129	6.07e-05	0.000938
101116505	CCDC34	0.947008	4.05745	26.2997	6.1e-05	0.000942
101103907	ST6GALNAC2	-0.64315	5.6593	26.271	6.13e-05	0.000945
101116297	ITGB1BP1	0.461429	5.20468	26.2602	6.14e-05	0.000946
101120639	SLC46A2	-1.26874	0.293432	26.2406	6.17e-05	0.000949
101121994	DTYMK	0.822017	5.31895	26.2687	6.18e-05	0.00095
101123504	IFT122	0.605327	4.57276	26.2046	6.22e-05	0.000953
101120834	LOC101120834	-0.702835	3.74691	26.2075	6.21e-05	0.000953
101108087	LY86	0.536581	5.62906	26.1935	6.23e-05	0.000955
101103489	PRR11	1.31385	3.87618	26.3074	6.26e-05	0.000956
101116427	CCDC92	0.677116	2.52441	26.1703	6.26e-05	0.000956
101111528	LOC101111528	-0.787001	2.75705	26.1758	6.26e-05	0.000956
101102146	MAN2B1	-0.617655	8.9248	26.1506	6.29e-05	0.000959
101105692	GPR132	-0.622996	5.01585	26.1493	6.29e-05	0.000959
101114719	PRELID3B	0.556083	5.93786	26.1179	6.33e-05	0.000964
101118973	NEK2	1.51703	4.92064	26.3633	6.34e-05	0.000964
101112110	TTYH3	-0.788701	5.93648	26.145	6.36e-05	0.000966
101117550	CGN	1.24059	2.84494	26.0891	6.37e-05	0.000967
101106220	FAM45A	-0.324069	5.09055	26.0761	6.39e-05	0.000969
101112041	MEIS1	-1.08434	4.87353	26.1918	6.42e-05	0.000972
101104013	P2RX4	-0.604611	5.0602	26.0443	6.44e-05	0.000974
101104895	EHD3	0.951854	7.74242	26.0927	6.49e-05	0.000978
101123001	SNRPD1	0.742528	5.73306	26.0082	6.49e-05	0.000978
101111783	TLE4	0.544681	7.06616	26.0063	6.49e-05	0.000978
101113712	EED	0.455263	6.07657	26.0024	6.5e-05	0.000978
101108489	CXCL9	-2.44129	7.8242	27.0411	6.5e-05	0.000978
101111341	ZDHHC2	-1.09521	4.06943	26.0833	6.52e-05	0.00098
101115114	SGCE	-1.05845	4.10534	26.0366	6.56e-05	0.000985
101110222	CDCA3	1.47692	5.23845	26.1911	6.58e-05	0.000986
101116326	C1QTNF9	-1.99574	4.11988	26.4706	6.58e-05	0.000986
101108239	ULK2	-1.08561	6.0867	26.1405	6.6e-05	0.000988
443127	SELE	2.30424	-0.10065	25.9177	6.62e-05	0.000989
100216432	CDK1	1.24565	5.0115	26.1053	6.63e-05	0.00099
101111480	MAP4K1	0.722698	7.34557	25.8957	6.65e-05	0.000992
114109686	LOC114109686	1.54437	1.7944	25.8777	6.67e-05	0.000995
100144758	CCNA2	1.4133	5.87989	26.1059	6.7e-05	0.000996
101101863	CCSAP	1.09734	5.15506	25.9802	6.72e-05	0.000996
101117902	DNAJC9	0.917881	4.88805	25.9085	6.7e-05	0.000996
101110797	SPCS1	0.644817	6.56348	25.8455	6.72e-05	0.000996
101107153	LOC101107153	0.548809	5.74748	25.8584	6.7e-05	0.000996
101123330	FLNB	-0.597497	7.40622	25.8454	6.72e-05	0.000996
101106232	COL18A1	-0.982793	5.11703	25.9622	6.73e-05	0.000996
105605669	XG	0.481101	8.03847	25.8339	6.74e-05	0.000996
101107825	BYSL	0.631221	4.51428	25.7953	6.79e-05	0.00100349
101118297	SLC7A10	1.01957	3.68141	25.7793	6.82e-05	0.00100596
101114870	ENOPH1	0.567092	6.62745	25.7386	6.88e-05	0.0010139
101123034	DDX39A	0.906239	5.95574	25.8198	6.91e-05	0.00101669
101123381	TIMM9	0.531786	3.94857	25.702	6.93e-05	0.00101998
101104824	GPR108	-0.373319	5.36116	25.681	6.97e-05	0.00102362
101111110	CD7	-0.938519	5.08225	25.7505	6.99e-05	0.00102566
101103020	KCNK5	-0.609951	4.86539	25.6473	7.02e-05	0.00102911
101115742	E2F8	1.59706	4.20881	25.8768	7.04e-05	0.00103111
101108574	CHST14	-0.556061	3.48826	25.6173	7.06e-05	0.00103379
101116417	SUV39H2	1.04532	3.11113	25.5962	7.1e-05	0.00103754
101102961	RCC1	0.957385	5.13692	25.663	7.12e-05	0.00103924
443325	IGF2	-1.12877	6.00114	25.8018	7.13e-05	0.00104016
101108373	BARD1	0.847032	4.06256	25.57	7.14e-05	0.00104034
101102369	MFHAS1	-0.793165	4.50269	25.5632	7.15e-05	0.00104085
101118527	RNF130	-0.525379	7.34261	25.5473	7.17e-05	0.00104343
101109557	ORC6	0.956085	3.6419	25.5321	7.2e-05	0.00104375
105602434	LOC105602434	0.887283	1.01289	25.5374	7.19e-05	0.00104375
101115815	TCEA2	-0.678535	2.79618	25.534	7.2e-05	0.00104375
101112338	SRM	0.543208	4.02389	25.5006	7.25e-05	0.00104995
101103450	TRPM2	-0.788696	8.29001	25.4998	7.26e-05	0.00104997
101110852	GABRR2	1.4376	0.274179	25.4677	7.3e-05	0.00105502
101102141	STMP1	0.497378	6.79985	25.465	7.31e-05	0.00105502
101113363	ADGRD1	-1.03947	3.72249	25.498	7.32e-05	0.00105541
101104034	PPL	-1.40356	1.80195	25.4584	7.32e-05	0.00105541
101123019	ST6GALNAC4	0.640069	5.93927	25.4358	7.35e-05	0.00105772
101104447	DNAJC19	0.496478	4.56973	25.4306	7.36e-05	0.00105772
101122370	TBKBP1	-0.771886	3.14417	25.4334	7.36e-05	0.00105772
101122527	PIF1	1.35262	1.77323	25.4041	7.4e-05	0.00106286
101106704	SRSF6	0.423517	7.23933	25.3959	7.42e-05	0.00106372
101102843	IDH2	0.791744	7.62407	25.3943	7.46e-05	0.00106817
100307033	ASF1A	0.713697	4.91056	25.3692	7.46e-05	0.00106817
101116533	TIGIT	0.754582	5.20022	25.3355	7.52e-05	0.00107477
101119886	ATP6AP1	-0.462548	5.90708	25.3282	7.53e-05	0.00107544
101120771	C14H19orf54	0.559536	3.43379	25.3112	7.56e-05	0.00107842
101108691	LMAN1L	1.20001	0.401662	25.2877	7.6e-05	0.00108267
106991046	PNO1	0.504642	4.86934	25.2844	7.6e-05	0.00108267
101108785	PRKACB	-0.448458	7.88241	25.2711	7.62e-05	0.00108479
442997	CXCL10	-1.87306	5.52232	26.0696	7.63e-05	0.00108494
443485	BCAT1	0.913646	6.21847	25.3682	7.66e-05	0.00108798
101111167	BLK	0.670881	5.13287	25.2353	7.68e-05	0.00108915
101104782	SPDL1	0.622794	4.61395	25.2289	7.7e-05	0.00108915
101109450	RFC1	0.486388	7.14078	25.2213	7.71e-05	0.00108915
101122283	PTGDR	-0.848778	2.85536	25.2184	7.71e-05	0.00108915
101105836	MYOC	-1.12316	5.36723	25.4031	7.72e-05	0.00108915
101112851	TCN2	-1.13943	5.97568	25.4529	7.7e-05	0.00108915
101114676	PBK	1.39266	4.21968	25.4156	7.73e-05	0.00108951
105615210	SYCE2	1.69495	3.96162	25.4392	7.74e-05	0.00109042
101119512	LARS2	0.387044	5.23065	25.168	7.8e-05	0.00109736
101105772	PHLDB3	-0.638025	3.3843	25.1657	7.8e-05	0.00109736
101112533	GPRC5B	-1.02739	2.97241	25.1568	7.82e-05	0.00109845
101107680	CENPO	0.524399	4.64039	25.1292	7.87e-05	0.00110413
101104216	LOC101104216	-1.64897	2.85504	25.2441	7.89e-05	0.00110553
101113128	COL4A6	-2.56331	1.08696	25.2381	7.91e-05	0.00110751
101103854	PSRC1	0.968595	2.07749	25.0926	7.93e-05	0.00110988
101107246	AGPAT3	-0.384259	6.7363	25.0874	7.94e-05	0.0011101
101120975	BTLA	1.00775	6.37616	25.2301	7.97e-05	0.00111175
101103509	SETD1B	-0.426965	5.67943	25.0735	7.97e-05	0.00111175
101109571	RAB3IL1	-1.35686	4.18844	25.2863	7.98e-05	0.00111175
101103464	CD8A	-1.01071	6.17171	25.2369	7.99e-05	0.00111274
101110364	MMP11	1.04603	3.34095	25.0343	8.03e-05	0.0011146
101110506	ERAP1	-0.436	6.58331	25.0352	8.03e-05	0.0011146
101116359	CTTNBP2NL	-0.541851	4.76733	25.0354	8.03e-05	0.0011146
101120584	TENT5A	-0.785021	5.16351	25.0707	8.03e-05	0.0011146
101103426	ANKH	0.582164	6.04712	25.0223	8.06e-05	0.0011165
101111634	MRPL1	0.627785	5.53087	25.005	8.09e-05	0.00111867
101112835	LIN9	0.413357	4.60297	25.005	8.09e-05	0.00111867
101111929	HJURP	1.2557	5.52352	25.2042	8.13e-05	0.00112108
101118701	DLGAP5	1.24915	5.57918	25.2066	8.12e-05	0.00112108
101111852	MAST2	0.49436	4.7892	24.9908	8.11e-05	0.00112108
101115685	LOC101115685	0.917667	0.900248	24.9372	8.21e-05	0.00112855
101122000	INVS	0.591059	6.21736	24.9353	8.21e-05	0.00112855
101110687	PLD2	-0.676147	2.77239	24.9354	8.21e-05	0.00112855
101120875	GBP6	-1.36422	5.11	25.171	8.21e-05	0.00112855
101114156	NDE1	0.763148	5.2926	24.9122	8.26e-05	0.00113229
101102618	ERI1	0.476716	4.00906	24.9119	8.26e-05	0.00113229
100307042	FEN1	0.942263	5.72824	25.0134	8.28e-05	0.00113394
101119778	C23H18orf54	0.51433	3.90541	24.8996	8.28e-05	0.00113394
101122904	LOC101122904	0.784554	0.871864	24.8762	8.32e-05	0.00113811
114113601	LOC114113601	1.42458	2.30479	24.8461	8.38e-05	0.00114361
101118704	SCML4	-0.816447	7.14338	24.8962	8.37e-05	0.00114361
105608916	KNSTRN	1.10917	5.18206	24.9911	8.4e-05	0.00114521
101115037	SYNCRIP	0.473092	7.98914	24.8209	8.43e-05	0.0011479
101110548	CDC20	1.45026	5.81599	25.06	8.44e-05	0.00114886
101103719	NFIX	-0.653726	4.1594	24.8067	8.45e-05	0.00114936
101113566	RALB	-0.713869	6.24957	24.8293	8.48e-05	0.00115181
101104558	CENPI	0.646978	4.80891	24.7687	8.53e-05	0.00115482
101107346	HS1BP3	-0.640099	4.59466	24.7761	8.51e-05	0.00115482
105613002	LOC105613002	-1.25653	4.85971	24.9846	8.52e-05	0.00115482
101105262	TRAPPC1	0.572935	4.69332	24.7512	8.56e-05	0.00115826
101117715	PTPRE	-0.767563	6.38613	24.7875	8.58e-05	0.00115965
101113483	ANKRD33	-1.50603	1.04357	24.724	8.61e-05	0.00116313
101121691	MYL4	2.07955	0.714756	24.7043	8.65e-05	0.0011661
101114817	ZFAND6	0.364335	7.21336	24.7071	8.64e-05	0.0011661
101111189	MTURN	-0.553869	3.70589	24.6956	8.67e-05	0.00116676
105605761	LOC105605761	-0.905802	4.75137	24.7392	8.67e-05	0.00116676
100188975	HPRT1	0.991649	6.62473	24.809	8.69e-05	0.00116884
101121819	REXO5	0.798292	4.0852	24.6618	8.73e-05	0.00117113
101119649	CHMP4C	-1.14607	0.881372	24.664	8.73e-05	0.00117113
101121427	PLEKHH1	-1.31264	1.7882	24.6601	8.74e-05	0.00117113
101107786	N4BP3	-0.764599	4.2454	24.6516	8.75e-05	0.00117228
101106542	LOC101106542	-0.90048	2.66582	24.6118	8.83e-05	0.0011817
101111837	IL5RA	2.11637	2.62529	24.7749	8.86e-05	0.00118454
101105128	ADAM15	-0.83349	3.63978	24.5898	8.87e-05	0.00118533
101106414	RARG	-0.695539	3.17804	24.5832	8.89e-05	0.001186
100302360	UBE2N	0.430392	6.42805	24.5551	8.94e-05	0.00119241
101103492	SCARF1	-1.12642	4.05336	24.6588	8.98e-05	0.00119565
101114075	LOC101114075	-0.638085	6.05565	24.5271	9e-05	0.00119661
101112644	KIAA1147	-0.752311	4.85455	24.523	9.01e-05	0.00119661
101105539	HFE	-0.768117	3.72111	24.5242	9.01e-05	0.00119661
101114703	SMIM14	0.706394	7.61392	24.5122	9.03e-05	0.00119842
101120206	CDCA5	1.27331	4.53709	24.6703	9.07e-05	0.00120123
101122791	RAB27A	0.710123	6.95492	24.4942	9.07e-05	0.00120123
101107969	LAMA4	-0.801192	6.17767	24.521	9.1e-05	0.00120493
101115470	GRN	-0.652228	7.894	24.4615	9.13e-05	0.00120775
101112375	ECPAS	0.47373	7.2952	24.452	9.15e-05	0.00120811
101110525	CAVIN1	-0.89365	6.61078	24.5719	9.15e-05	0.00120811
101121218	SYVN1	0.775106	6.36549	24.487	9.17e-05	0.00120876
100144424	CD1D	-0.69546	4.9756	24.4368	9.19e-05	0.00121005
101115266	RNF144A	0.470598	7.12185	24.4272	9.21e-05	0.00121155
101117133	GGA2	0.729034	6.80202	24.3947	9.29e-05	0.00122177
101117825	KHDRBS1	0.313826	7.63287	24.3738	9.32e-05	0.001224
101102740	ZNF706	0.546301	6.90127	24.3633	9.34e-05	0.0012258
106991003	ELFN2	0.949767	3.22126	24.3529	9.36e-05	0.00122757
101115620	ANKLE1	1.13222	2.04812	24.3374	9.39e-05	0.00122963
101104572	LPAR2	-0.663454	2.85684	24.3389	9.39e-05	0.00122963
101105646	BICD1	1.41246	3.78725	24.4665	9.44e-05	0.00123307
101108154	ETHE1	-0.35819	4.69768	24.309	9.45e-05	0.00123307
101118687	LGALSL	-0.523953	5.16456	24.3148	9.44e-05	0.00123307
101105172	RAMP2	-0.871114	4.81713	24.354	9.45e-05	0.00123307
101123086	SLX4	1.17699	6.2696	24.4783	9.57e-05	0.00124421
101104081	RPRD1B	0.402696	6.23084	24.2593	9.56e-05	0.00124421
443371	KITLG	-1.01965	4.70399	24.3803	9.55e-05	0.00124421
101119599	TRUB1	0.428604	4.21714	24.2523	9.58e-05	0.00124448
101116033	MBOAT2	1.46105	5.30553	24.4552	9.61e-05	0.00124838
114109345	LOC114109345	1.37878	7.6424	24.4232	9.68e-05	0.00125537
101117268	NECAB3	0.932053	1.28468	24.198	9.69e-05	0.00125537
101106675	A4GALT	-0.867975	1.146	24.1982	9.69e-05	0.00125537
101112815	PAM	-0.617218	5.97811	24.1877	9.72e-05	0.00125719
101108935	IVNS1ABP	-0.439366	7.01464	24.1681	9.76e-05	0.00126166
101105458	RBP4	-0.936369	3.02849	24.1563	9.79e-05	0.00126391
101113820	MIS18A	1.05864	4.11038	24.1875	9.86e-05	0.00126973
494433	ITGB2	-0.481666	7.64723	24.1243	9.86e-05	0.00126973
443448	XCL1	-0.943345	3.38097	24.1254	9.86e-05	0.00126973
101109889	SERP2	-0.966272	0.874605	24.1188	9.87e-05	0.00127016
101122962	PFAS	0.570485	4.07827	24.1135	9.88e-05	0.00127055
101121071	BCORL1	-0.410712	4.53626	24.0985	9.92e-05	0.00127376
101120942	ADGRG1	-0.875394	2.88557	24.0856	9.95e-05	0.00127638
101103714	LOC101103714	-0.745829	3.77082	24.0698	9.98e-05	0.00127983
101114036	TK1	1.02997	5.39416	24.1772	0.0001	0.00128125
101117165	ZNF106	0.504539	7.48169	24.0571	0.0001	0.00128125
101119083	TRAM2	0.702781	5.41194	24.044	0.0001	0.00128392
101104300	SGO2	0.616571	5.02692	24.0313	0.000101	0.00128565
101102448	C24H16orf54	-0.568977	5.62809	24.0303	0.000101	0.00128565
101110959	SIGLEC1	-2.07535	7.25571	24.9223	0.000101	0.00128909
101121749	SPC25	1.28286	3.11273	24.0428	0.000101	0.00129019
101108989	ERCC6L	1.27418	4.28311	24.1689	0.000101	0.00129019
100302636	KLF4	-1.16097	2.81351	23.989	0.000102	0.00129323
101112848	INPP4B	-0.84731	8.65021	24.0185	0.000102	0.00129507
101117012	POLD1	0.827746	5.50482	24.0091	0.000102	0.00129558
101110423	DOCK9	0.617502	7.82712	23.9674	0.000102	0.00129558
101109386	TTC17	0.501035	7.72446	23.9723	0.000102	0.00129558
101116563	EEPD1	0.94207	5.92046	24.0766	0.000102	0.00129569
101123221	RGS18	1.12606	6.61915	24.155	0.000103	0.00129595
101103590	AMOTL1	-0.389334	6.39489	23.9557	0.000102	0.00129595
101112118	CEP85	0.55171	4.31812	23.9362	0.000103	0.00129858
101109314	WBP1L	-0.364379	6.69408	23.9371	0.000103	0.00129858
101114231	SMAD2	0.404262	6.50123	23.932	0.000103	0.00129869
101102764	GMPPB	0.554036	4.54226	23.927	0.000103	0.00129904
114117867	C14H16orf87	0.928507	4.97647	23.9626	0.000103	0.0013002
101115332	ZWINT	1.0971	4.13964	24.0057	0.000103	0.00130146
114115617	LOC114115617	-1.2559	1.05923	23.8915	0.000104	0.00130619
101104604	DAB2	-0.62974	6.91001	23.8793	0.000104	0.0013087
101112430	ZNF318	0.43798	5.86737	23.8518	0.000105	0.0013125
101105202	ARHGAP31	-0.500042	6.98428	23.8514	0.000105	0.0013125
101113882	CREB3L1	-0.686239	4.8009	23.8514	0.000105	0.0013125
106991578	MAF	-0.824839	7.52261	23.9023	0.000105	0.0013125
101115002	SORBS3	-0.734699	3.82099	23.8396	0.000105	0.00131489
101113705	LOC101113705	-1.85326	4.45366	24.3564	0.000105	0.00131719
101107711	TCEA1	1.21422	8.49078	23.9901	0.000106	0.001318
101120694	CCNB1	1.25401	5.78156	24.0285	0.000106	0.00131908
101116301	CSRNP2	-0.364353	4.37457	23.8098	0.000106	0.00131933
101111313	LOC101111313	2.03978	0.166511	23.8026	0.000106	0.00131974
101107589	GRAP2	-0.854693	6.88297	23.887	0.000106	0.00131974
101108313	BUB1B	1.15259	5.48226	23.9744	0.000106	0.00132199
101114477	DDIAS	0.865692	3.10197	23.7575	0.000107	0.00133061
101109470	SERINC3	-0.403918	6.98945	23.7486	0.000107	0.0013322
101107881	ADSS	0.533581	5.4461	23.7435	0.000108	0.0013326
101123284	RAB3IP	0.67822	3.92961	23.7178	0.000108	0.00133792
101121718	LOC101121718	0.499765	6.13622	23.7149	0.000108	0.00133792
101123311	TBC1D4	-0.554282	7.03345	23.7167	0.000108	0.00133792
101113027	ARHGAP19	0.755095	5.6119	23.741	0.000108	0.0013391
101118263	MERTK	-0.970892	5.36177	23.8051	0.000109	0.00134266
101118957	PLEKHD1	1.21929	2.53972	23.6331	0.00011	0.00135866
101109606	NUP37	0.564127	4.67665	23.6337	0.00011	0.00135866
101118904	SRP54	0.501473	6.56341	23.623	0.000111	0.00136064
101122531	MZT1	0.5754	4.43119	23.6039	0.000111	0.00136497
101114281	SFT2D1	0.423534	6.74023	23.5981	0.000111	0.00136497
114112948	LOC114112948	-1.59484	2.20653	23.641	0.000111	0.00136497
101110559	KCTD7	0.990603	3.14515	23.5804	0.000112	0.00136938
443270	PPARGC1A	1.79658	5.52996	24.1423	0.000112	0.00137186
101119413	NLRC5	-0.743412	6.94239	23.5961	0.000112	0.00137188
101112323	SPRED1	-0.807953	5.41164	23.6001	0.000112	0.00137188
101120024	CLEC3B	-0.924267	5.92181	23.6714	0.000112	0.00137188
101118994	SCAMP5	-0.965789	3.65658	23.5623	0.000112	0.00137188
101118209	PTPN1	0.55182	8.18989	23.5441	0.000113	0.00137268
105615131	LOC105615131	-0.586188	7.18281	23.5445	0.000113	0.00137268
105605982	SIAH2	0.814478	6.00812	23.5818	0.000113	0.00137294
101109352	KIF20A	1.29386	4.47379	23.7186	0.000113	0.0013753
101106952	KPNA2	0.819795	6.95201	23.567	0.000113	0.0013753
105608940	LOC105608940	0.654656	1.75525	23.5132	0.000113	0.00137693
101115590	MPZL1	-0.516453	4.33598	23.508	0.000114	0.00137693
101105381	CYTH3	-0.639287	4.31244	23.5068	0.000114	0.00137693
100127208	SCD5	-1.13116	3.38857	23.5438	0.000114	0.00137693
101105283	SH2B3	-0.464665	6.75525	23.4893	0.000114	0.00137727
101112326	ZBTB10	-0.493298	4.91167	23.4859	0.000114	0.00137727
101110761	SYNPO	-0.61713	5.88301	23.4883	0.000114	0.00137727
101102721	NOD1	-1.25888	3.32023	23.5661	0.000114	0.00137727
100217407	TIMP3	-1.34757	6.12323	23.7851	0.000114	0.00137727
101108610	TCF19	0.731936	4.15987	23.4553	0.000115	0.00138587
101115992	SDF2L1	0.753398	4.87074	23.4335	0.000115	0.00139007
105606265	ALYREF	0.688048	6.03358	23.4313	0.000116	0.00139007
101107650	RGS10	-0.799156	5.91041	23.4772	0.000115	0.00139007
443028	CPE	-0.993893	5.3032	23.5437	0.000116	0.00139029
101115462	APEX1	0.779893	6.84725	23.4566	0.000116	0.00139198
101110622	SMARCB1	0.595735	5.52776	23.4138	0.000116	0.00139223
101107075	FGR	-0.891684	5.14954	23.4794	0.000116	0.00139283
101120630	LOC101120630	-1.09284	5.278	23.565	0.000116	0.00139381
101116434	SNRPC	0.500834	5.73676	23.3858	0.000117	0.00139661
101114664	FOPNL	0.40294	5.45242	23.3872	0.000117	0.00139661
114108671	LOC114108671	-0.826722	3.87447	23.3715	0.000117	0.0014001
101109946	TNS1	-1.01464	6.7615	23.5202	0.000118	0.00140351
114118873	LOC114118873	4.35273	2.97436	24.2156	0.000118	0.00140438
101114040	SFMBT2	-0.882381	6.99033	23.4505	0.000118	0.00140481
101102689	SLC16A12	-2.01113	1.06332	23.3708	0.000118	0.00140919
101110863	DPEP2	1.21389	2.20072	23.3122	0.000119	0.00141359
101107971	LYPLA1	0.67317	5.31587	23.2919	0.000119	0.0014191
101117751	NCAPH2	0.539679	5.61963	23.2812	0.00012	0.00142146
101106676	SNX10	0.683707	6.7516	23.2774	0.00012	0.00142153
101116218	PKDCC	-0.652805	4.39961	23.2676	0.00012	0.00142361
101118743	POLD4	1.30666	5.81809	23.4603	0.00012	0.00142422
101113161	PYCR1	1.03239	3.65849	23.2873	0.00012	0.00142422
101120026	ENPP5	-0.889238	4.36927	23.2895	0.00012	0.00142422
101110903	PRF1	-1.18644	5.35137	23.4601	0.00012	0.00142422
101112052	S1PR2	1.42843	6.6971	23.5135	0.000121	0.00142985
101107878	TRIM65	-0.436906	3.85408	23.2231	0.000121	0.00143015
101116656	IRF9	-0.470077	5.26562	23.2238	0.000121	0.00143015
101112388	TMEM131	0.362411	7.79087	23.2003	0.000122	0.00143504
101116494	MRPS14	0.36137	4.67864	23.2011	0.000122	0.00143504
101122978	CTNND1	-0.910824	5.76616	23.3069	0.000122	0.00143504
101102971	ATOH8	-0.765769	4.47675	23.1844	0.000122	0.00143834
101121238	ABCB11	1.13016	1.21108	23.1581	0.000123	0.00144482
101103540	RBMX	0.528717	7.91407	23.1593	0.000123	0.00144482
101106192	GINS1	1.26966	5.30148	23.3164	0.000124	0.0014471
101115550	CDADC1	0.648525	6.25938	23.1246	0.000124	0.0014471
101103808	HNRNPAB	0.526394	8.32005	23.1162	0.000124	0.0014471
101122816	PSMA4	0.493563	6.10405	23.1379	0.000124	0.0014471
101115602	POLA1	0.486606	7.35049	23.1163	0.000124	0.0014471
101114433	WASHC4	0.438317	6.54603	23.1354	0.000124	0.0014471
101123020	SMC6	0.384772	7.0436	23.1321	0.000124	0.0014471
101120330	GUF1	0.382855	4.82145	23.1141	0.000124	0.0014471
101103486	ANKRD46	-0.326195	5.6314	23.1257	0.000124	0.0014471
780510	CTSV	-0.702803	3.89345	23.1201	0.000124	0.0014471
100192421	GNG11	-0.988477	3.78721	23.1624	0.000124	0.0014471
101102260	FAM76B	0.686088	5.75186	23.1031	0.000125	0.00144929
105608763	LOC105608763	-1.42345	-0.0406647	23.094	0.000125	0.00145121
101123380	TIPIN	0.489819	4.67952	23.0881	0.000125	0.00145202
101106525	RGS14	-0.542404	5.49768	23.0826	0.000125	0.00145273
101119388	B4GALNT1	-0.901058	2.36303	23.0741	0.000126	0.00145324
678667	CCR9	-1.23927	3.15869	23.1181	0.000125	0.00145324
101109275	RAD51	0.997809	4.722	23.1372	0.000126	0.0014608
101103849	NOL7	0.592836	4.97894	23.0318	0.000127	0.00146309
101114257	MRPL42	0.389715	4.55989	23.0315	0.000127	0.00146309
101111725	UBE2G1	0.316635	7.35344	23.0349	0.000127	0.00146309
101117406	GABARAPL1	-0.486547	6.27862	23.0212	0.000127	0.00146544
101122777	YBX3	0.589166	7.08151	23.011	0.000127	0.00146774
101109984	AATF	0.358526	5.78003	23.0063	0.000128	0.00146817
101102805	C3H12orf45	0.477474	3.9143	22.9801	0.000128	0.00147604
101108984	DPYSL2	0.594934	7.23219	22.969	0.000129	0.00147773
101106745	ARMCX1	-0.697592	3.05326	22.9683	0.000129	0.00147773
101117884	MSH5	0.862355	0.750503	22.9591	0.000129	0.00147895
101114722	NUP62	0.479403	6.19672	22.9546	0.000129	0.00147895
101119794	OCRL	-0.482713	4.3393	22.9576	0.000129	0.00147895
101105552	HNRNPA3	0.534097	9.23962	22.9443	0.000129	0.00148135
101116668	TNFRSF25	-0.65584	3.3261	22.9349	0.00013	0.00148343
101117037	SKA1	1.23821	3.53534	22.978	0.00013	0.00148872
101109277	AKAP5	0.969233	6.58468	23.0462	0.00013	0.00148872
101112773	HYLS1	0.641942	2.91286	22.9144	0.00013	0.00148872
101110271	MFAP1	0.555276	6.41614	22.9051	0.000131	0.00148907
101103461	LOC101103461	-1.00092	3.53231	22.9259	0.000131	0.00148915
101103189	EOMES	-0.840002	4.70853	22.9277	0.000131	0.00149176
101121641	TMEM86A	-0.629055	2.83852	22.8844	0.000131	0.00149234
101122374	SLA2	-0.67631	5.11004	22.8823	0.000131	0.00149234
101104912	NIN	0.514706	7.53564	22.8641	0.000132	0.00149754
114108709	ZNF831	0.667177	5.03948	22.8496	0.000132	0.00149996
101102640	MTPN	0.609463	7.75044	22.8512	0.000132	0.00149996
101118708	CRYL1	-0.574342	4.02543	22.8471	0.000132	0.00149996
101118187	NFIC	-0.491764	6.52732	22.8326	0.000133	0.00150272
101103558	BTBD11	-0.904253	7.9907	22.9157	0.000133	0.00150272
114115563	LOC114115563	0.792401	4.65097	22.8008	0.000134	0.00151312
101112706	COL4A5	-2.2702	1.58712	22.9323	0.000134	0.00151312
101102234	SYDE1	-0.610358	2.92823	22.7907	0.000134	0.00151402
101103160	MAP3K9	1.12224	4.33931	22.8818	0.000135	0.00151798
101122188	MXD3	1.26115	3.97778	22.9007	0.000135	0.00152016
101112414	SNTB2	-0.597386	5.67718	22.7565	0.000135	0.00152266
101109266	GSDME	-0.95605	2.53799	22.7511	0.000135	0.0015234
114108643	LOC114108643	0.764863	4.38106	22.7464	0.000136	0.0015239
101102821	DCAF13	0.388523	4.88109	22.7371	0.000136	0.00152603
101107094	ARRDC3	-0.758429	7.30351	22.7604	0.000136	0.00152942
101107759	NIPSNAP2	0.542428	6.05017	22.7209	0.000136	0.0015295
101109956	ITGB7	-0.657884	6.57085	22.6987	0.000137	0.00153531
101105366	FRMD4B	-1.26123	5.52058	22.8952	0.000137	0.00153531
101115669	TRA2B	0.430675	8.14025	22.694	0.000137	0.00153561
101112378	RBBP4	0.660299	7.93215	22.6784	0.000138	0.00154008
101117203	KIF2C	1.29307	4.92562	22.8625	0.000138	0.0015434
101109642	FAM111B	1.15469	4.87348	22.7938	0.000139	0.00155001
101106605	TRIM37	0.591937	5.91507	22.6098	0.00014	0.00156155
101105855	PTPN9	-0.289581	5.77682	22.6022	0.00014	0.00156315
101109342	SLC9A3R2	-0.792741	3.87155	22.5916	0.000141	0.00156587
101119257	SERPINA5	-1.68616	4.38729	22.8936	0.000141	0.00156658
101105645	PRIM1	0.741394	5.07217	22.5761	0.000141	0.00156918
101116399	APBB2	-0.7976	5.65036	22.6037	0.000142	0.00157227
101107639	PRKCD	0.787722	7.39231	22.5623	0.000143	0.00157656
101122554	CDK2AP1	0.749657	5.16733	22.5452	0.000142	0.00157656
101107818	NUP155	0.484221	5.68262	22.5327	0.000143	0.00157656
101115536	NFE2L3	0.457346	7.02833	22.5283	0.000143	0.00157656
101109975	TAGAP	-0.407735	5.48578	22.5428	0.000142	0.00157656
443355	FTH1	-0.633988	11.067	22.5491	0.000142	0.00157656
101112135	HAVCR2	-0.708502	3.25572	22.5337	0.000143	0.00157656
101109076	KIF13B	-0.725588	6.35742	22.5688	0.000143	0.00157656
101103843	CMKLR1	-0.838667	4.55364	22.5592	0.000143	0.00157656
101108311	CEP135	0.632603	4.11461	22.5094	0.000143	0.00157827
101121960	CPNE2	-0.599323	4.56381	22.5149	0.000143	0.00157827
101101941	IFIT2	-0.955319	4.84847	22.6101	0.000143	0.00157827
100302079	RAN	0.729016	7.8465	22.4903	0.000144	0.00158423
101107913	TIGD3	1.16736	1.05463	22.4869	0.000144	0.00158427
101119996	CENPJ	0.483847	3.88146	22.4787	0.000144	0.00158614
101112761	MS4A7	-1.26734	4.80615	22.6469	0.000145	0.00159444
101117410	ART4	-0.807096	3.63697	22.4449	0.000146	0.00159646
101122412	PRRG1	-0.880535	2.38685	22.4374	0.000146	0.00159809
101118093	RRM2	1.17857	6.22704	22.6135	0.000146	0.00160326
443051	COL6A3	-0.95488	6.27029	22.5627	0.000147	0.00160375
101107986	RASIP1	-1.03741	3.28124	22.4104	0.000147	0.0016076
101114390	ZNF268	0.566742	3.00649	22.3881	0.000148	0.001612
101109008	CLDN12	-0.807628	2.26218	22.3576	0.000149	0.00162125
101110740	TLE1	-0.832927	5.43585	22.4144	0.000149	0.00162125
101123088	P2RY13	-0.78099	4.30755	22.3519	0.000149	0.00162223
101108221	FAM180A	-1.03205	4.49125	22.4509	0.000149	0.00162223
101121694	SUMO2	0.657169	8.56082	22.3331	0.000149	0.00162521
100302103	LYN	0.432037	8.35869	22.3283	0.00015	0.00162521
101104043	ARHGEF6	0.382137	7.61539	22.3282	0.00015	0.00162521
443045	ICAM1	-0.458568	6.91561	22.3284	0.00015	0.00162521
101108755	SYNE2	-0.910255	5.86371	22.4256	0.00015	0.00162786
101116413	NFE2L1	-0.36225	7.0512	22.3146	0.00015	0.00162803
101115316	UNG	0.529021	6.01804	22.3048	0.000151	0.00163062
100270720	NDUFA12	0.39304	4.87279	22.2901	0.000151	0.00163508
101108706	TENT5C	0.794507	7.1321	22.3037	0.000152	0.00164352
101110004	GNL3	0.444567	4.94286	22.2403	0.000153	0.00165213
101116483	RNASE12	2.10003	0.325232	22.2341	0.000153	0.00165331
101114651	NELFE	0.488419	5.45826	22.2263	0.000153	0.00165405
101108650	ZNF467	-1.13636	0.408475	22.226	0.000153	0.00165405
101113714	LRP5	-0.709508	5.79709	22.2395	0.000154	0.00165993
101118089	MAN1C1	-0.760788	5.89953	22.2431	0.000154	0.00165993
101117672	WDHD1	0.615288	4.82178	22.1588	0.000156	0.00167702
101107386	LAYN	-0.95963	3.66397	22.1714	0.000156	0.00168269
101102395	HAUS4	0.528633	4.86105	22.1231	0.000157	0.00168886
101123640	LRP12	-0.741303	3.95043	22.1116	0.000158	0.00168979
101102441	IFIT5	-0.836992	5.0334	22.1493	0.000158	0.00168979
101106213	AMIGO1	-0.877553	2.94767	22.1169	0.000157	0.00168979
100187551	IGFBP6	-0.946413	3.68805	22.1353	0.000158	0.0016907
101106731	PRDX3	0.693617	5.93089	22.1225	0.000158	0.00169122
101108298	TMTC1	-1.26342	4.24082	22.269	0.000158	0.00169342
101114590	TSC22D3	-0.919599	7.71417	22.1862	0.000159	0.00169498
101115574	MGST2	-0.824756	4.06001	22.0736	0.000159	0.00170007
101118322	PRKCI	-0.621283	3.846	22.0621	0.000159	0.00170225
101112636	ITPRIPL1	0.382481	6.0247	22.0538	0.00016	0.00170309
114108682	LOC114108682	-1.52027	0.973711	22.0542	0.00016	0.00170309
101122746	ABHD3	-0.610008	5.121	22.0272	0.000161	0.00171273
101113031	CCDC58	0.527805	3.70902	22.0122	0.000161	0.00171636
101117448	RILPL1	-0.920993	3.11474	22.013	0.000161	0.00171636
100302552	SLC39A1	-0.349322	6.12412	21.9953	0.000162	0.00172203
101105623	CHTF18	0.809502	2.72123	21.9792	0.000163	0.00172743
101120002	MAP1LC3C	1.57876	1.24159	21.9533	0.000164	0.00173565
101110541	WDR76	1.03889	6.78309	22.1007	0.000164	0.00173565
101116930	ZNRF1	0.551336	7.25504	21.945	0.000164	0.00173782
101120926	TRIM55	1.41412	1.82625	21.9316	0.000165	0.00174122
101117904	ASAH1	-0.399456	6.00332	21.9266	0.000165	0.00174122
101122444	LOC101122444	-0.433039	5.61509	21.926	0.000165	0.00174122
100820740	TNXB	-1.3713	3.6421	22.0688	0.000165	0.00174122
101120757	MTFR2	0.958724	3.60527	21.9175	0.000165	0.00174296
101120961	LOC101120961	0.89137	2.87433	21.9066	0.000166	0.0017453
101114839	LAT2	0.593849	6.67749	21.9058	0.000166	0.0017453
101118330	FSTL1	-0.707264	7.05307	21.9069	0.000167	0.00175599
101120971	SLAMF6	0.398503	6.48296	21.8701	0.000167	0.00175777
101107310	BLM	0.477238	4.73469	21.8626	0.000167	0.00175967
101109009	OSBPL3	0.577745	5.96	21.858	0.000167	0.0017603
101108766	PIK3C2B	0.538597	5.68866	21.8398	0.000168	0.00176675
101116673	FA2H	1.02006	1.53543	21.8347	0.000168	0.00176766
101105098	ARHGAP33	1.05561	1.31011	21.816	0.000169	0.00177433
443513	PPARG	-1.04079	4.32314	21.9108	0.000169	0.00177442
101108054	SCAMP1	-0.455145	5.58182	21.8059	0.00017	0.00177607
100145862	DTNBP1	0.6591	6.25989	21.8015	0.00017	0.00177928
101114550	TRAPPC6A	0.600265	3.29565	21.7924	0.00017	0.00177928
101106482	SPIRE1	-0.623591	4.37497	21.7791	0.000171	0.00178371
101110327	CDC25C	1.21185	2.97557	21.805	0.000171	0.00178374
101119740	C4BPA	0.61778	5.56444	21.7703	0.000171	0.00178491
101110653	AK2	0.536502	6.38901	21.7672	0.000171	0.00178495
101123259	FARP2	-0.6297	4.66708	21.7626	0.000171	0.00178562
100913151	FOXO3	-0.444671	7.48296	21.7538	0.000172	0.00178811
780520	NFKBIA	-0.435552	7.51423	21.7344	0.000173	0.00179392
101105252	NAAA	-0.681549	6.74868	21.7638	0.000173	0.00179392
101104876	EEF1AKMT2	0.385488	4.70792	21.7237	0.000173	0.00179727
101105716	HSD3B7	-0.501371	4.31183	21.7094	0.000174	0.0018022
101108340	TMEM184C	-0.293439	5.73426	21.6977	0.000174	0.00180468
101105530	SH3D19	-0.700969	4.31718	21.6951	0.000174	0.00180468
101109832	ITGA9	-1.05292	4.97274	21.8333	0.000174	0.00180468
101106628	COMMD4	0.790641	5.02124	21.7211	0.000175	0.00180545
101119337	PSMD6	0.42334	5.69468	21.6841	0.000175	0.00180545
101112891	LOC101112891	-0.957369	7.97905	21.7846	0.000175	0.00180545
106990414	LOC106990414	0.987576	1.05583	21.6741	0.000175	0.0018085
101108010	SNRNP25	0.741779	4.69743	21.6653	0.000175	0.00181106
114118398	LOC114118398	1.31182	0.413668	21.6579	0.000176	0.0018111
443300	YWHAE	0.474068	8.72859	21.6496	0.000176	0.0018111
100037669	NPC2	-0.496019	7.88203	21.6512	0.000176	0.0018111
105605452	NBDY	-0.689938	3.93452	21.6475	0.000176	0.0018111
101110645	PALD1	-0.901175	3.996	21.687	0.000176	0.0018111
114111323	LOC114111323	-1.35878	0.543278	21.6476	0.000176	0.0018111
101111464	STK24	0.277972	7.27844	21.6331	0.000177	0.00181614
101105359	LOC101105359	1.31402	2.95835	21.6609	0.000177	0.00181861
101103341	PLCG1	-0.524172	5.99501	21.6136	0.000178	0.00182212
101102576	MLLT6	-0.384676	7.44113	21.605	0.000178	0.00182461
780507	FGFR1	-0.509679	5.44362	21.5795	0.000179	0.00183464
101120877	LOC101120877	0.875838	0.921086	21.5723	0.000179	0.00183523
101114153	TNFSF10	-1.02997	6.0678	21.7416	0.000179	0.00183523
101115368	CCNJL	-0.988369	3.24825	21.5618	0.00018	0.00183862
101113195	LOC101113195	0.671507	3.62087	21.5512	0.00018	0.00184205
101118292	MAP1LC3A	-0.628834	5.48158	21.5423	0.000181	0.00184208
101111614	TANC1	-0.843003	5.52393	21.6182	0.000181	0.00184208
101102901	NPNT	-0.863875	3.95087	21.5675	0.000181	0.00184208
101121201	UBE2L6	-0.674177	5.49926	21.5291	0.000181	0.00184538
101123431	ABCC5	-0.851234	3.95814	21.5364	0.000181	0.00184538
101118432	RHNO1	0.671856	4.15961	21.5208	0.000182	0.00184737
101106449	PCMTD2	-0.294071	6.3136	21.516	0.000182	0.00184737
101119362	SLC49A4	-0.50948	3.7978	21.5174	0.000182	0.00184737
101119253	SNRPD3	0.513949	6.50294	21.4977	0.000183	0.00185423
101106317	RAP1B	-0.410608	8.24566	21.4949	0.000183	0.00185423
101121531	PLEKHG5	-1.47563	3.96931	21.658	0.000184	0.00186015
101113588	UNC13A	1.35406	0.870697	21.4721	0.000184	0.00186189
101115476	FXYD1	-0.629165	3.32986	21.4685	0.000184	0.00186224
101117179	HES2	-0.950341	1.56357	21.4615	0.000184	0.0018641
101112153	FOXS1	-0.804771	2.43234	21.4577	0.000185	0.00186451
101103742	PRRX1	-0.482621	5.05184	21.4463	0.000185	0.00186839
101116309	HMG20B	-0.455808	4.88444	21.4205	0.000186	0.00187805
101101976	LOC101101976	-1.00767	4.49681	21.5143	0.000186	0.00187805
101110900	LIMK1	-0.500563	4.32394	21.4069	0.000187	0.00188243
101105877	DNA2	0.802999	2.29633	21.3883	0.000188	0.00188968
101110786	PPP1R14A	-1.05707	3.45315	21.4182	0.000188	0.00188971
100135695	PSAP	-0.578675	10.349	21.3704	0.000188	0.00189413
101114584	DDIT4	-0.614639	7.51382	21.37	0.000189	0.00189413
101102001	LOC101102001	-0.764463	6.11736	21.4217	0.000189	0.00189688
101110313	RPIA	0.573787	5.09782	21.3571	0.000189	0.00189743
100135447	H3F3A	0.644314	9.71489	21.3512	0.000189	0.00189883
101111302	JPT1	0.493316	6.81339	21.3457	0.00019	0.00189883
101111771	ZCCHC24	-0.636823	5.31629	21.3456	0.00019	0.00189883
101107525	LOC101107525	1.94393	0.523384	21.3377	0.00019	0.00190113
114116626	SPRY2	-0.734205	3.37181	21.3297	0.00019	0.00190278
101113505	NAPRT	-0.841185	2.55731	21.3285	0.00019	0.00190278
101123342	DOCK7	0.517033	5.75703	21.324	0.000191	0.00190289
101105922	DSE	-0.789225	5.20251	21.3581	0.000191	0.00190289
101111933	TSNAX	0.386019	5.519	21.3184	0.000191	0.0019035
100568291	GTF2A1	0.417093	6.7993	21.3115	0.000191	0.00190481
101117823	GMPPA	0.290333	4.50921	21.3099	0.000191	0.00190481
443524	INHBA	1.23907	1.94221	21.3026	0.000192	0.00190694
100180629	TSPAN9	-0.723627	5.51448	21.3313	0.000192	0.00190723
101121230	RTCA	0.318291	4.9214	21.2877	0.000192	0.00191124
101110832	CHST10	-0.61131	3.75284	21.2773	0.000193	0.00191477
101111401	LOC101111401	0.871282	3.00902	21.2739	0.000193	0.00191503
101110429	P2RX5	-0.744515	6.31474	21.2976	0.000194	0.00191847
100192432	FCGR2B	-1.01032	3.7039	21.2935	0.000194	0.00191847
101103963	GPR182	-1.71706	2.94191	21.4211	0.000194	0.00191847
106991683	PHETA1	-0.759574	0.802648	21.2519	0.000194	0.00192008
101122407	EGR2	0.802106	3.22669	21.2324	0.000195	0.00192619
101107272	TTL	-0.328648	4.64211	21.2312	0.000195	0.00192619
101107077	RECK	-0.570114	3.66726	21.2277	0.000195	0.00192619
101120386	LOC101120386	-1.23968	3.65283	21.3289	0.000195	0.00192619
114115739	LOC114115739	-2.15214	0.13552	21.2497	0.000196	0.00192957
101116666	SUZ12	0.554071	6.96382	21.2148	0.000196	0.00192965
101114226	LOC101114226	-0.963318	6.01681	21.34	0.000196	0.00193421
101119747	CDH1	1.27315	2.07666	21.1801	0.000197	0.00194213
101104085	RUVBL2	0.519888	5.72236	21.1812	0.000197	0.00194213
101115771	HMGN2	0.865493	8.70873	21.1995	0.000198	0.00194512
101118100	LOC101118100	0.673783	7.98358	21.1686	0.000198	0.00194512
114116619	IL17D	0.650197	2.27338	21.1674	0.000198	0.00194512
101107916	PDLIM1	-0.845655	4.6916	21.1977	0.000198	0.00194512
101123157	CENPQ	0.601734	3.55746	21.1495	0.000199	0.00195006
101116171	RRM1	0.753843	7.33818	21.1731	0.000199	0.00195266
101117768	NCOA7	0.468035	7.01529	21.1382	0.0002	0.00195284
101114933	SCARA5	-1.36045	4.13341	21.2947	0.0002	0.00195985
101112109	LOC101112109	-0.612288	6.198	21.0953	0.000202	0.00197081
101114353	BSG	-0.388332	7.32432	21.0854	0.000202	0.00197159
101109723	ZNF385C	-0.584765	2.60321	21.0858	0.000202	0.00197159
443530	HSD11B2	-1.66357	0.631178	21.0873	0.000202	0.00197159
101114173	AUNIP	1.35593	1.34669	21.0663	0.000203	0.00197956
114116809	LOC114116809	1.22718	1.19469	21.0477	0.000204	0.00198535
101116251	KCNC3	0.807319	1.35905	21.0502	0.000204	0.00198535
100145869	SNRPA1	0.490522	5.34532	21.0461	0.000204	0.00198535
101102190	CDC7	0.371107	4.78999	21.028	0.000205	0.00199287
114116104	LOC114116104	1.97926	0.923067	21.0303	0.000206	0.00200409
101123198	IKBIP	-0.466044	4.11051	20.997	0.000207	0.00200409
101116880	GFI1	-0.632839	4.44434	20.9988	0.000206	0.00200409
101108593	ANKRD27	-0.27228	5.38925	20.9893	0.000207	0.00200654
101122773	CDC42EP1	-0.623671	4.61651	20.9584	0.000209	0.00202051
101120990	EDA	-0.954185	3.74318	20.9726	0.000209	0.00202769
100303608	PECAM1	-0.702899	7.06965	20.9622	0.00021	0.00203017
101123183	DLC1	-0.833412	5.57762	21.0075	0.00021	0.00203017
101113004	CENPBD1	1.05697	0.661333	20.9181	0.000211	0.0020352
101115780	METTL1	0.545689	2.88135	20.9086	0.000211	0.00203864
101123004	TMEM159	-0.733617	2.56172	20.8908	0.000212	0.00204622
101113378	KATNAL2	1.70127	0.108353	20.8865	0.000212	0.00204704
114110612	SPN	-0.705712	6.0121	20.9152	0.000212	0.00204708
101105475	TIMM8A	0.558908	3.94583	20.8729	0.000213	0.00204902
101105278	FYB1	-0.596314	8.79378	20.8718	0.000213	0.00204902
101111559	PIP4P2	-0.772363	2.13533	20.8718	0.000213	0.00204902
101122537	MAP3K3	-0.346113	6.43197	20.8587	0.000214	0.00205424
100127211	CAPN2	-0.606582	5.39073	20.8493	0.000214	0.00205767
101120338	MED30	0.456421	5.0762	20.8189	0.000216	0.00207184
443286	EPAS1	-0.503813	8.12261	20.8129	0.000216	0.00207351
443116	MMP14	-0.708499	5.10441	20.816	0.000216	0.00207397
101119155	SYMPK	0.344629	5.71517	20.7912	0.000217	0.00208191
101117833	KLF11	-1.09716	4.49078	20.9137	0.000218	0.00208371
101107344	SPIC	-0.847337	3.2818	20.7822	0.000218	0.00208379
443328	CD5	-0.74672	6.99526	20.7858	0.000219	0.00209811
101111885	ANXA3	-0.672579	6.63397	20.7722	0.00022	0.00210018
101119991	LRR1	0.468356	3.56802	20.7356	0.00022	0.00210381
101109337	NUDC	0.487177	7.04526	20.7153	0.000221	0.00211281
101117779	NUDT5	0.471638	4.3609	20.713	0.000222	0.00211281
101111772	CFAP97	0.528491	6.15382	20.7008	0.000222	0.00211782
101122518	HNRNPH1	0.39769	8.32556	20.6973	0.000222	0.00211824
101112131	DENND2A	-0.58545	3.87186	20.6801	0.000223	0.00212594
101113656	ITGA6	-0.807705	6.54336	20.7503	0.000224	0.00213205
101110862	PEPD	-0.483734	6.04716	20.6612	0.000224	0.0021331
101105582	ACSF2	-0.304848	6.21643	20.6351	0.000226	0.0021456
101118771	SRSF7	0.66466	6.83516	20.6294	0.000227	0.00214906
101122249	U2AF1	0.516605	6.58367	20.6233	0.000227	0.00214906
105608245	LOC105608245	0.804615	2.09385	20.6081	0.000227	0.00215577
106990092	LOC106990092	0.5238	4.73692	20.6008	0.000228	0.0021583
101113548	SHC1	-0.454596	6.77463	20.5944	0.000228	0.00216032
101123293	ASF1B	0.811382	5.30984	20.619	0.000229	0.00216078
101101995	COPS5	0.375949	4.85296	20.5903	0.000228	0.00216078
101123497	ANKRD50	-0.607292	3.25196	20.5871	0.000229	0.00216078
101104673	PIMREG	1.95696	0.703682	20.5967	0.000229	0.00216329
101104983	DMC1	1.31069	0.252739	20.5574	0.00023	0.00217171
443306	FGF2	-1.21741	3.59324	20.6465	0.00023	0.00217171
101117460	CCDC15	0.448038	4.76325	20.5397	0.000231	0.00217868
101113584	AGAP3	-0.53526	4.24667	20.5367	0.000232	0.00217868
105604916	LOC105604916	-0.882816	0.420974	20.5379	0.000231	0.00217868
101114633	ELMO2	-0.361497	5.47768	20.5305	0.000232	0.00217992
114108624	PDCD1LG2	-0.784654	5.4769	20.5625	0.000232	0.00217992
101104680	LRFN3	-0.655394	2.58521	20.5228	0.000232	0.00218194
101112327	RBM12B	0.294153	6.65413	20.5015	0.000234	0.00219217
101102950	KLHL6	0.713193	7.68394	20.5146	0.000234	0.0021936
443445	THRB	-0.812606	2.15843	20.4791	0.000235	0.00220157
101121569	ANK1	0.88731	4.5637	20.5049	0.000235	0.00220178
100216315	POLR2G	0.585112	5.60746	20.4709	0.000235	0.00220178
443519	HIF1A	0.387878	7.35321	20.4683	0.000235	0.00220178
101116288	SRRM1	0.298637	7.15252	20.4685	0.000235	0.00220178
101116896	LOC101116896	-0.857002	4.83504	20.5197	0.000236	0.00220304
101112639	LOC101112639	-0.561223	7.16027	20.4604	0.000236	0.00220328
101111583	TRNT1	0.348955	4.70237	20.437	0.000237	0.00221475
101111756	PAK1	-0.713699	5.89316	20.4605	0.000238	0.00221861
101106311	PGRMC1	-0.424595	5.27963	20.4142	0.000239	0.00221953
101108455	RTL5	-0.540835	4.42492	20.4141	0.000239	0.00221953
101120475	EFNB1	-0.595263	4.63039	20.4201	0.000238	0.00221953
101103296	GAB3	-0.700235	4.66363	20.4129	0.000239	0.00221953
101105624	EFNA1	-0.928081	4.13981	20.4618	0.000239	0.00221953
101114285	LOC101114285	-1.43591	3.1754	20.5163	0.000239	0.0022222
101116959	GINS4	0.753513	4.23462	20.3928	0.00024	0.00222783
101105295	NAXE	0.53282	4.92347	20.3876	0.00024	0.0022293
101117193	EIF2B1	0.422055	4.17437	20.3758	0.000241	0.00223449
101122236	NRAP	1.20487	0.567842	20.3602	0.000242	0.00224177
101107236	USP1	0.659679	7.25808	20.3549	0.000242	0.00224295
101119472	NUDCD2	0.603278	4.41914	20.353	0.000242	0.00224295
554326	TGFBR1	-0.339368	6.04378	20.3215	0.000244	0.00225927
101105054	VBP1	0.447353	5.32721	20.3182	0.000245	0.0022597
101115330	FERMT3	0.671498	7.87825	20.3053	0.000245	0.00226556
101109297	SNRNP70	0.473701	6.46114	20.2919	0.000246	0.00227172
101108750	CXCL11	-2.40362	1.57297	20.4327	0.000247	0.00227594
443029	PCSK1	-0.937304	0.396435	20.2763	0.000247	0.00227771
101112564	FSD1	1.6844	2.55572	20.353	0.000248	0.00227885
101118159	CHP2	-1.18735	1.71858	20.2667	0.000248	0.00227885
443528	ADRB1	-1.39629	1.2423	20.27	0.000247	0.00227885
101102253	RFLNB	-0.743302	6.9632	20.2951	0.000248	0.00227977
101112313	CTNNA1	-0.533186	5.94353	20.2455	0.000249	0.0022881
101108615	FADS2	-0.447289	5.9157	20.2326	0.00025	0.00229408
101103960	TBC1D8	-0.615116	6.76351	20.2271	0.00025	0.00229575
101121889	AIF1	-0.841019	5.36567	20.2921	0.000251	0.00229763
101112885	ZBTB8A	-0.814381	1.58086	20.1991	0.000252	0.00230906
101116848	ANKRD45	1.20723	1.25429	20.1945	0.000252	0.00231024
114114073	LOC114114073	-0.906949	1.54109	20.191	0.000252	0.0023108
101107515	HDAC7	0.383606	6.39043	20.1814	0.000253	0.00231493
101121184	SGSH	-0.499211	5.14499	20.1549	0.000255	0.00232895
443258	PPIA	0.589803	9.71062	20.1495	0.000255	0.00233064
101102284	SERP1	0.557631	8.39048	20.1439	0.000255	0.00233249
101114960	GTF2A2	0.4162	5.95789	20.1369	0.000256	0.00233511
101114107	COLGALT1	-0.482909	6.31217	20.1251	0.000257	0.00234057
101118702	ERH	0.54796	7.00992	20.116	0.000257	0.0023445
101107325	FCRLA	1.12564	6.4428	20.2693	0.000258	0.00234653
101120854	DDX27	0.329874	5.6056	20.1075	0.000258	0.00234653
101120524	LARP1B	0.469237	3.91901	20.0964	0.000259	0.00235162
101102969	LOC101102969	0.846721	1.59692	20.0897	0.000259	0.00235411
101109392	LSM6	0.541763	4.77194	20.0574	0.000261	0.00237039
101107118	HNRNPU	0.343992	9.01515	20.0595	0.000261	0.00237039
114115243	LOC114115243	-1.01913	1.55879	20.0496	0.000262	0.00237321
101121233	TMEM26	-1.27035	2.8496	20.0797	0.000262	0.00237321
101106367	NEIL1	1.42536	5.57645	20.2745	0.000263	0.0023836
114112978	LOC114112978	0.811717	2.08665	20.023	0.000263	0.0023836
443074	FGF10	-1.78185	1.90071	20.1054	0.000263	0.0023836
101110110	SLC19A1	-0.618812	6.06288	20.0132	0.000264	0.00238584
100286737	IGFBP3	-0.903404	9.17053	20.0766	0.000264	0.00238584
101103177	EHD2	-0.937321	5.16327	20.1156	0.000264	0.00238584
101116015	NTRK2	-1.32046	5.44208	20.23	0.000264	0.00238584
101118393	TXNDC5	0.693933	6.69077	20.0236	0.000265	0.00239076
101107328	SLC29A3	-0.447113	4.7267	19.9987	0.000265	0.00239076
101103054	IL1R1	-0.70541	5.80744	20.0256	0.000265	0.00239076
101107803	ARHGEF15	-0.902158	1.83051	19.9875	0.000266	0.00239307
101105303	SYK	0.724396	7.46628	20.0119	0.000266	0.00239425
101104458	ZNF618	-0.917609	4.50211	20.0538	0.000266	0.00239431
780486	JAG1	-0.750658	4.9658	19.9881	0.000268	0.00240573
101114872	CHAC1	1.34633	0.61918	19.9522	0.000268	0.00240851
101102133	SPTBN1	-0.548431	8.6249	19.9405	0.000269	0.00241418
101106657	RBBP7	0.547441	6.82161	19.9241	0.00027	0.00242122
105605898	DPP7	-0.509619	4.82056	19.9243	0.00027	0.00242122
101121614	CHRNB1	0.614986	2.57173	19.8887	0.000272	0.00244154
101122983	LOC101122983	-0.631866	5.00114	19.8765	0.000273	0.00244607
101114464	ANO3	-1.21319	3.53864	19.9614	0.000273	0.00244607
101107402	GLRX3	0.376259	6.33011	19.8684	0.000274	0.00244807
101114612	HNRNPDL	0.355947	7.65182	19.8693	0.000274	0.00244807
101108826	P3H3	-0.588841	3.77646	19.8563	0.000275	0.00245407
101121636	PDCD1	0.589885	4.68645	19.8488	0.000275	0.00245572
101122512	SUCLG1	0.336771	6.85308	19.8507	0.000275	0.00245572
101117717	CD96	-0.876014	5.32845	19.923	0.000276	0.0024597
105602100	LOC105602100	-0.742063	3.6809	19.8339	0.000276	0.00246197
101107084	UTP20	0.390545	5.60039	19.8288	0.000277	0.00246212
101115315	LOC101115315	-0.505888	2.78712	19.83	0.000277	0.00246212
101106039	VGLL4	-0.498325	5.8112	19.8215	0.000277	0.00246516
100862657	IL21	1.31202	1.02043	19.815	0.000278	0.00246775
101109982	MYO19	0.625208	2.47376	19.7951	0.000279	0.00247718
101123099	GMEB1	0.2967	5.10041	19.7957	0.000279	0.00247718
105607690	LOC105607690	0.846913	3.26819	19.7899	0.000279	0.00247898
101103839	ATG16L2	-0.565424	4.63953	19.777	0.00028	0.00248543
101105613	VWA5A	-0.765142	7.36538	19.806	0.00028	0.00248543
101114265	DDX11	0.674733	2.73439	19.7545	0.000282	0.0024937
101119259	CISH	-0.535712	4.78867	19.756	0.000282	0.0024937
101119015	ABCA1	-0.547002	7.75438	19.7587	0.000282	0.0024937
101112165	GAB1	-0.713232	5.07122	19.7626	0.000283	0.00250263
101103681	SYTL2	-0.730369	6.71909	19.7636	0.000284	0.00250313
101121442	HSPA12B	-0.835482	2.89469	19.7347	0.000283	0.00250313
101119189	CHST7	-0.634086	3.10669	19.7224	0.000284	0.00250806
101104705	LOC101104705	-1.48611	1.24918	19.6953	0.000286	0.00252389
101114641	BCL9L	-0.521443	6.40478	19.6908	0.000287	0.00252526
101121638	TMEM132A	0.877745	3.46614	19.6796	0.000287	0.00253014
101119424	PPP2R3C	0.468579	4.35175	19.6776	0.000288	0.00253014
101117161	MATK	-0.714134	4.37736	19.676	0.000288	0.00253014
101108868	LOC101108868	0.837758	3.3349	19.6723	0.000288	0.00253101
101115306	AASDHPPT	0.3177	6.33626	19.6539	0.000289	0.00253826
100294659	STAT3	-0.414456	6.96987	19.6562	0.000289	0.00253826
101113737	MAP3K6	-0.828808	2.31652	19.6556	0.000289	0.00253826
101104648	AAAS	0.546685	4.99722	19.6438	0.00029	0.00254016
101102229	LSM8	0.523915	4.74859	19.644	0.00029	0.00254016
101115514	CLIC4	-0.545745	6.93426	19.6441	0.00029	0.00254016
114109061	LOC114109061	1.42492	11.9709	19.7885	0.000291	0.0025442
101108709	ACTL6A	0.521384	5.24977	19.6203	0.000292	0.00255239
105612076	SPIB	0.761778	7.81156	19.6449	0.000292	0.00255326
100037685	AGGF1	0.304441	6.11442	19.6119	0.000292	0.00255476
101111702	PA2G4	0.484854	7.3614	19.6045	0.000293	0.00255733
101104452	IGSF6	-0.967629	2.94719	19.6009	0.000293	0.00255733
101104317	ANGPTL4	-0.980905	3.4242	19.6293	0.000293	0.00255733
101106018	FHL5	-1.4171	0.828197	19.5956	0.000294	0.00255927
101121989	DNAJC28	0.694033	2.43033	19.5913	0.000294	0.00256049
101120697	EMID1	-0.818359	3.35419	19.5803	0.000295	0.00256615
101104204	ZNF503	-0.794116	2.85903	19.5777	0.000295	0.00256632
101105407	XRCC2	0.64349	4.58041	19.5682	0.000296	0.00257059
101111500	LEPROT	-0.429369	5.78509	19.5665	0.000296	0.00257059
101116208	GPR1	1.25831	1.04623	19.5596	0.000296	0.00257356
443068	MDFI	-0.963179	2.25808	19.5447	0.000297	0.00258189
101114861	LOC101114861	-1.46515	4.41727	19.7508	0.000298	0.00258473
100307039	EIF5A	0.507684	8.88135	19.5332	0.000298	0.00258628
101109591	CHN1	-0.550721	4.27981	19.531	0.000299	0.00258628
101105152	DLD	0.382803	5.68472	19.5269	0.000299	0.00258744
101118430	ARHGEF25	-0.665124	3.36377	19.5208	0.000299	0.00258996
101120032	DAP3	0.315826	5.22568	19.492	0.000302	0.00260286
101109625	LACC1	-0.558844	3.86313	19.4934	0.000301	0.00260286
101104245	FAXC	-0.588191	3.76274	19.4925	0.000301	0.00260286
101121457	RASL10A	-1.54478	1.81429	19.5251	0.000301	0.00260286
101102670	CD59	-0.463517	6.70372	19.4841	0.000302	0.00260662
101111909	SMARCA5	0.461738	8.01723	19.4814	0.000302	0.00260683
101117383	CCDC178	1.95734	4.41233	19.9433	0.000303	0.00260925
105602113	LOC105602113	0.481568	4.53725	19.4685	0.000303	0.00260925
101113496	EVC	-0.771892	3.00397	19.4697	0.000303	0.00260925
101105426	GPRC5C	-0.80675	4.62641	19.505	0.000303	0.00260925
101109335	LOC101109335	0.52031	4.8183	19.4631	0.000304	0.00261132
114116677	CCDC168	1.38416	-0.191396	19.4593	0.000304	0.00261228
101122963	KCTD2	-0.358772	5.49191	19.4555	0.000304	0.00261327
101110316	GNS	-0.6796	7.09566	19.4805	0.000305	0.00261345
114109729	LOC114109729	0.773821	2.27876	19.4468	0.000305	0.00261512
101123457	FOXJ2	-0.267265	5.75514	19.4458	0.000305	0.00261512
101106761	CLSTN3	-1.16831	2.24219	19.4414	0.000305	0.00261625
101122928	EPHB2	-1.20072	1.23154	19.4395	0.000306	0.00261625
101117838	POLD2	0.652547	4.125	19.4319	0.000306	0.00261785
101110675	DAPP1	0.4197	6.93524	19.4302	0.000306	0.00261785
101111833	SH3GL3	-1.39904	0.261433	19.4311	0.000306	0.00261785
780466	MIF	0.785748	6.68449	19.4779	0.000307	0.00262499
101123639	RRM2B	0.713114	6.51362	19.4405	0.000308	0.00262818
101104430	DEPDC5	0.532334	6.22856	19.3832	0.00031	0.00264497
101122727	CASTOR1	-0.512348	4.03634	19.3768	0.000311	0.00264651
101118041	ITCH	-0.559278	7.23779	19.3764	0.000311	0.00264651
101109509	ZFP37	-0.802946	1.37116	19.3684	0.000311	0.00264879
101103484	SASH1	-0.813845	6.35738	19.4495	0.000311	0.00264879
105611671	LOC105611671	0.664526	1.9917	19.3633	0.000312	0.00265074
101109748	ZFP57	-0.645848	2.07618	19.3536	0.000312	0.0026558
101113556	NUPR1	-0.639388	5.54446	19.3495	0.000313	0.00265705
100147785	SLC25A15	0.617241	3.09818	19.3335	0.000314	0.00266641
101102005	PLEKHA4	-0.612903	4.1684	19.3261	0.000315	0.00266997
101117784	PDGFD	1.20951	7.23324	19.4602	0.000316	0.00267851
101118609	SAMD1	0.556962	5.31977	19.2971	0.000317	0.00268523
101115641	BEND7	-0.653517	3.11395	19.2991	0.000317	0.00268523
100144756	CDK4	0.540493	6.33383	19.2905	0.000318	0.00268826
443143	ITGAV	0.606051	6.88398	19.2605	0.00032	0.00270755
101107299	AGRN	-0.87502	3.62317	19.2571	0.000321	0.00271244
101116811	FAM110D	-1.10321	3.09911	19.2497	0.000323	0.00273111
101107779	SLC48A1	-0.413411	4.40233	19.1869	0.000326	0.00275474
101115893	PREX1	-0.55745	8.1027	19.1728	0.000327	0.00276154
101107462	CDH5	-0.984339	6.08486	19.3138	0.000327	0.00276154
101102554	RIMKLB	-0.813027	1.97361	19.1637	0.000328	0.00276644
101112429	PFDN6	0.561296	4.74591	19.1554	0.000329	0.00277078
101111966	KLF3	-0.552874	5.78069	19.1149	0.000332	0.00279837
100145881	ARL4A	-0.688481	4.48379	19.1084	0.000333	0.00280146
101114417	KLHL15	0.410473	5.31336	19.1052	0.000333	0.00280217
101118220	C17H12orf65	0.545931	4.78997	19.1006	0.000334	0.00280387
101119074	CLEC11A	-0.737531	2.50738	19.0858	0.000335	0.00281299
101116151	TYRO3	-0.701128	1.43253	19.078	0.000336	0.00281706
101105036	LOC101105036	0.778763	1.47491	19.0722	0.000336	0.00281968
101108151	USP6NL	0.521797	6.83735	19.0613	0.000337	0.00282496
101107931	DIPK2B	-0.981624	3.18212	19.0662	0.000337	0.00282496
101114321	WDR77	0.572801	5.02143	19.0472	0.000338	0.00283161
101111819	TAF15	0.339136	7.19119	19.047	0.000338	0.00283161
114108628	LOC114108628	0.459778	3.56386	19.0421	0.000339	0.00283318
101112861	C1H1orf52	0.438181	3.83354	19.0404	0.000339	0.00283318
101117403	B3GNT2	0.471955	6.70505	19.0289	0.00034	0.00283907
101120283	PLA2G16	-0.742702	5.68884	19.0632	0.00034	0.00283907
101111331	CYYR1	-0.878234	5.01901	19.0992	0.00034	0.00284177
101119449	FUCA1	-0.496384	5.87939	19.017	0.000341	0.00284386
101122936	CALCOCO1	-0.341971	5.10676	19.0118	0.000341	0.00284603
101107747	MRPL24	0.396163	4.35367	18.9981	0.000343	0.00285454
101108086	LOC101108086	0.835849	1.08077	18.9915	0.000343	0.00285626
101110965	DLAT	0.48806	5.62904	18.9892	0.000343	0.00285626
101105849	PPME1	0.32171	5.46006	18.9903	0.000343	0.00285626
443365	SLC11A1	-1.59766	1.21768	18.9911	0.000345	0.00286979
105604019	SVIP	-1.22975	0.857595	18.9547	0.000346	0.00287864
101107182	WDR34	0.729143	3.10461	18.9465	0.000347	0.00288317
101111568	CCDC7	0.625916	5.4057	18.9424	0.000348	0.00288458
554262	TLR2	-0.546612	4.13627	18.9335	0.000348	0.00288965
105603393	LOC105603393	0.876595	1.90489	18.9262	0.000349	0.0028915
105606224	LOC105606224	0.686457	4.15778	18.9258	0.000349	0.0028915
101107708	HDAC2	0.391089	6.6322	18.9222	0.000349	0.0028915
101108568	BRD8	0.312164	6.07257	18.9222	0.000349	0.0028915
105602036	LOC105602036	0.700682	1.05807	18.9121	0.00035	0.00289749
101118372	LOC101118372	-0.671472	3.43913	18.9078	0.000351	0.00289904
101108466	NEK6	0.401248	6.05152	18.8972	0.000352	0.00290518
101103301	ANKS6	-0.889571	1.90993	18.8953	0.000352	0.00290518
101110334	CIAO2A	0.513859	5.95368	18.893	0.000352	0.00290525
101116678	GTF2H3	0.460254	5.12351	18.8872	0.000353	0.00290795
443437	CD3E	-0.639887	8.41824	18.8798	0.000353	0.00291195
100048994	CYP11A1	0.76025	4.91427	18.8981	0.000354	0.00291626
101115341	BFSP2	1.75936	4.83609	19.2633	0.000355	0.00291892
114118452	LOC114118452	0.625295	1.56666	18.8575	0.000355	0.00291892
101105469	ADARB1	-0.877442	4.67164	18.9264	0.000355	0.00291892
101117691	LOC101117691	-1.3408	2.0977	18.8813	0.000355	0.00291892
101117552	MRO	-2.20712	1.30784	18.955	0.000355	0.00291892
101115460	GNPNAT1	0.375674	4.44416	18.8474	0.000356	0.00292497
101105285	LSM3	0.505409	4.84704	18.8446	0.000357	0.00292548
101123288	LOC101123288	-1.1317	1.27313	18.8416	0.000357	0.0029261
101108888	LIMS2	-0.771836	4.64707	18.8639	0.000357	0.00292751
554264	PAX6	1.83714	2.32476	18.9308	0.000358	0.00292759
101109030	LRRN2	-0.635923	5.18322	18.8331	0.000358	0.00292759
105616427	SMIM5	-1.04183	2.28662	18.8297	0.000358	0.00292851
101120682	MGME1	0.453978	4.46607	18.8211	0.000359	0.00293342
101122094	GPATCH11	0.523882	4.48617	18.8148	0.000359	0.00293449
101103129	SCML1	0.508374	2.56296	18.8132	0.000359	0.00293449
101112817	PTPRS	-0.620343	5.4765	18.8168	0.000359	0.00293449
101114820	HMGA1	0.743853	7.73373	18.8144	0.000362	0.0029527
101120390	FLNA	-0.628519	8.32663	18.7711	0.000363	0.00296372
101114452	BCL6B	-1.05236	2.94257	18.7701	0.000365	0.00297112
101104946	PSMA5	0.39482	6.14406	18.7451	0.000366	0.0029806
101109794	MPV17L2	0.686269	3.4205	18.7407	0.000366	0.00298235
114116361	CEBPD	-1.19747	5.08499	18.8758	0.000367	0.00298539
101108418	ARRB1	-0.396348	7.03436	18.7208	0.000368	0.00299452
101103056	AICDA	1.60516	4.69234	18.9551	0.00037	0.00300311
101107510	MITD1	0.615057	4.34842	18.6992	0.00037	0.00300311
101108663	LOC101108663	0.606227	5.44272	18.7059	0.00037	0.00300311
101118828	MAGOH	0.516236	4.83433	18.6993	0.00037	0.00300311
100147795	RHOH	0.405349	8.10601	18.7047	0.00037	0.00300311
101103906	LOC101103906	0.438847	4.1531	18.6863	0.000372	0.00301155
101122490	THAP4	0.472904	4.80371	18.6761	0.000373	0.00301799
101114150	SLK	-0.343953	6.29956	18.6731	0.000373	0.00301812
101103306	STXBP1	-1.2311	3.98611	18.8011	0.000373	0.00301812
101120845	PCDH9	-1.79894	2.49766	18.7908	0.000373	0.00301812
101110509	TCOF1	0.51273	6.21751	18.6393	0.000376	0.00304046
101108821	CHPT1	-0.440501	5.01538	18.6287	0.000377	0.00304704
114118465	LRRC55	-1.38118	0.961048	18.6268	0.000378	0.00304704
101109941	LY75	0.442694	7.40616	18.6235	0.000378	0.00304801
101120800	CHCHD1	0.464193	5.11707	18.6167	0.000379	0.00305172
101123556	RHOBTB3	-0.424358	5.2227	18.6127	0.000379	0.00305322
101107980	CAMSAP2	-0.381637	6.01099	18.6027	0.00038	0.00305955
101101983	ELL2	0.775528	6.08087	18.6438	0.000382	0.00306468
101111328	PHGDH	0.751262	5.30294	18.6095	0.000382	0.00306468
101109026	NBR1	-0.287965	7.35063	18.5819	0.000382	0.00306468
101118022	BTBD2	-0.369321	5.83157	18.5818	0.000382	0.00306468
101106057	CLIC2	-0.453592	4.86254	18.5843	0.000382	0.00306468
101117657	LOC101117657	-0.721232	5.45206	18.6096	0.000382	0.00306468
101114730	CTDSPL	-0.929891	4.96679	18.6793	0.000382	0.00306468
101106113	FANCM	0.458374	5.40614	18.5704	0.000383	0.00306545
101121261	DOT1L	0.371818	5.51533	18.5716	0.000383	0.00306545
101122801	TNFSF12	-0.55163	3.42131	18.5766	0.000383	0.00306545
101115679	KCNK1	-0.58085	3.76664	18.5715	0.000383	0.00306545
101120611	POMGNT2	-0.704847	2.0661	18.57	0.000383	0.00306545
101112248	EXOC3L1	-1.07537	1.60686	18.5617	0.000384	0.00307043
101101929	DDX39B	0.354679	7.22308	18.558	0.000384	0.00307174
101104966	NFE2L2	-0.482849	6.21069	18.5423	0.000386	0.00308277
101120453	BCL2L15	-0.698747	3.3646	18.5385	0.000386	0.00308416
101117293	LMAN1	0.483994	6.14851	18.5252	0.000388	0.00309158
101123625	LOC101123625	-0.956342	4.72327	18.6203	0.000388	0.00309158
101117601	RNF157	0.546883	6.28853	18.5214	0.000388	0.0030926
101119646	SF3B5	0.520281	5.96062	18.5197	0.000388	0.0030926
101113402	BCL2L14	-1.10445	3.3947	18.5625	0.000389	0.00309607
101123165	BOLA1	0.523174	3.15297	18.5099	0.000389	0.00309722
101116441	LOC101116441	-0.86869	6.31966	18.6107	0.00039	0.00309902
101119040	LOC101119040	-0.757599	2.80389	18.5018	0.00039	0.00310019
101120631	RASSF4	-0.885805	5.65267	18.5933	0.00039	0.00310019
101122317	CD6	-0.717844	6.84013	18.513	0.000392	0.00310886
101108123	CARD10	-1.10505	2.84435	18.5078	0.000392	0.00310886
101108110	PTMA	0.550361	11.0639	18.4823	0.000392	0.00310957
101108688	CREBRF	-0.399295	6.35466	18.4754	0.000393	0.00311348
101108481	DGKI	1.09634	1.17208	18.4718	0.000393	0.00311458
100302099	CD93	-1.28358	5.46944	18.6848	0.000393	0.00311458
101113271	MS4A1	0.926869	8.58643	18.5377	0.000394	0.00311734
101112103	RFC4	0.579377	5.16667	18.4559	0.000395	0.00312271
101123478	HID1	-1.06844	3.35334	18.4652	0.000397	0.00313613
100294600	CTNNB1	-0.284689	7.82481	18.4332	0.000397	0.00313804
101113608	VAT1	-0.639927	6.95401	18.4418	0.000399	0.00314725
101122969	DPM1	0.351167	5.30877	18.4173	0.000399	0.00314781
101109908	DCHS1	-0.697123	4.18201	18.4042	0.0004	0.00315708
101111182	POLR3H	0.637016	4.43944	18.3996	0.000401	0.00315913
101119398	NKAIN2	-1.18726	3.81382	18.496	0.000402	0.00316377
100307037	CYB5A	-0.625205	4.32168	18.3833	0.000403	0.00316934
101106987	PTPN2	0.263995	7.17538	18.3781	0.000403	0.00317198
101109612	CDC23	0.387777	4.50449	18.3614	0.000405	0.00317984
101114184	CNNM3	-0.374778	5.2884	18.3605	0.000405	0.00317984
101107751	LDLRAD4	-0.641231	7.46136	18.3717	0.000405	0.00317984
100359363	F8	-0.974611	6.16841	18.4979	0.000405	0.00317984
101102591	ETFA	0.691567	6.54475	18.3821	0.000406	0.0031826
101113039	SNCG	-1.10557	3.84409	18.4446	0.000406	0.0031826
101109536	GALNT10	-0.645744	6.989	18.3673	0.000407	0.00318731
101115894	CENPT	0.983034	3.12142	18.3295	0.000408	0.00319395
101121692	GAA	-0.519955	4.53887	18.3334	0.000408	0.00319395
101114384	NCR3LG1	-0.802528	3.89492	18.3433	0.000408	0.00319395
101106107	ZC3H12C	-0.806303	5.06723	18.3852	0.000408	0.00319395
101121714	TECPR2	-0.416496	5.27013	18.3232	0.000409	0.00319754
101104859	TBC1D9	-0.559059	5.78963	18.3088	0.000411	0.003208
100286796	BCO2	-0.772083	4.27625	18.3258	0.000411	0.00321289
105602850	LOC105602850	1.98447	1.12662	18.3011	0.000414	0.00323087
101123390	BIRC5	1.00995	6.83311	18.4012	0.000414	0.00323087
114117574	FCRL1	0.635815	5.72846	18.2808	0.000414	0.00323087
101111181	STAB2	-1.88314	6.85487	18.807	0.000418	0.00325363
101114491	PLEKHA2	0.626034	9.17674	18.2355	0.000419	0.00325704
101102142	LOC101102142	-0.574764	6.2579	18.238	0.000418	0.00325704
101115787	LOC101115787	-0.790636	4.36765	18.263	0.000418	0.00325704
101118541	HEXIM2	0.988082	1.33181	18.2284	0.000419	0.00325989
101105867	LOC101105867	-0.810656	2.97888	18.2281	0.00042	0.00325989
100500777	MAPRE1	0.418876	7.68416	18.2215	0.00042	0.00326384
101108285	ATP5MC3	0.527243	7.24629	18.2176	0.000421	0.00326471
101110007	GABBR1	-0.793448	3.62599	18.2165	0.000421	0.00326471
101115132	RAD21	0.454892	8.13898	18.2129	0.000421	0.0032661
101115320	POLH	0.767549	5.8029	18.2646	0.000421	0.00326647
101105735	ADCY6	-0.98357	4.66028	18.3015	0.000422	0.00326943
101120382	PSAT1	0.905964	4.68377	18.2533	0.000424	0.00328274
101123490	BBC3	-0.658641	3.07471	18.187	0.000424	0.00328274
101108763	SLC47A1	1.14481	0.458624	18.1749	0.000425	0.0032904
101109631	FBLIM1	-0.670797	3.97256	18.17	0.000426	0.00329298
101105904	NFAM1	-0.838811	3.3024	18.1628	0.000427	0.00329756
114113830	LOC114113830	1.81548	1.54553	18.1863	0.000427	0.00329871
101110667	ZC3H7B	-0.37171	5.1927	18.1513	0.000428	0.00330233
101116073	ATF3	-1.04947	3.07072	18.1777	0.000428	0.00330233
101112971	LRP6	-0.644894	5.67694	18.1659	0.000429	0.00330652
105609861	LOC105609861	0.830175	2.58007	18.1378	0.00043	0.00330891
101115259	STOM	-0.914107	5.62717	18.2429	0.00043	0.00330891
101107709	SGK1	-0.389975	4.88898	18.1171	0.000432	0.00332544
101111553	APH1B	-0.640709	3.38435	18.1113	0.000433	0.00332882
101109006	SLC9A4	1.51407	2.21211	18.1324	0.000433	0.00332986
105615222	LOC105615222	0.540129	3.54703	18.1026	0.000434	0.00332986
101113060	LOC101113060	-0.706313	3.23487	18.1034	0.000434	0.00332986
101116103	WLS	-0.790036	4.89522	18.1337	0.000434	0.00332986
101116789	SEC11C	0.57978	5.26938	18.0934	0.000435	0.00333324
101104524	SSRP1	0.55379	7.11298	18.0924	0.000435	0.00333324
101116321	ECHDC1	0.405861	5.74188	18.0951	0.000435	0.00333324
101109924	RNF11	-0.272263	6.6296	18.0809	0.000436	0.00334167
101120243	LMNB2	0.541654	5.65392	18.0731	0.000437	0.00334693
101111871	SRGAP1	-0.991528	6.2223	18.2005	0.000438	0.00334965
100302102	FH	0.460611	6.40842	18.0584	0.000439	0.0033555
101107460	ANGPT4	-0.942765	4.42127	18.1281	0.000439	0.0033555
101114947	NEURL3	-1.54402	1.86425	18.0688	0.000441	0.00336749
100037663	GSTM3	-0.772867	4.25671	18.0629	0.000441	0.00336885
101106523	G3BP1	0.384153	8.30307	18.0333	0.000442	0.0033714
101106955	RGL1	-0.809805	6.18737	18.1212	0.000442	0.0033714
101107844	FUT10	-0.638498	3.55534	18.0208	0.000443	0.00337966
101122911	HLTF	0.351508	6.38973	18.0117	0.000444	0.00338616
114108606	LOC114108606	1.4378	1.61986	18.0087	0.000445	0.00338702
101119818	DOCK6	-0.883041	4.08207	18.0434	0.000445	0.00338837
101109474	LOC101109474	-0.293882	5.54063	17.9743	0.000449	0.00341481
101110650	MFSD6	-0.561233	5.22349	17.9619	0.00045	0.00342257
101106420	SKAP2	-0.780866	5.90154	18.0317	0.00045	0.00342257
101109346	WASHC3	0.362621	4.5338	17.9588	0.000451	0.00342361
101103274	DAAM2	-0.696848	4.95065	17.9776	0.000451	0.00342426
101118329	COL26A1	-1.18985	1.05401	17.9532	0.000451	0.00342519
101116593	GNG8	-1.52848	2.62367	18.034	0.000452	0.00343041
101116104	OLFM3	-1.4402	0.573336	17.9392	0.000453	0.00343445
105615470	LOC105615470	0.699112	2.65165	17.9238	0.000455	0.00344687
101114610	HDGFL2	0.444701	5.6443	17.9156	0.000456	0.00345211
100196903	IDO1	-1.51212	6.10479	18.3554	0.000456	0.00345211
101110272	KLF13	-0.499337	6.17203	17.9111	0.000457	0.00345319
114118717	LOC114118717	0.910148	1.3228	17.9035	0.000458	0.00345841
101118126	IRX3	-1.10264	1.544	17.9004	0.000458	0.00345948
101114631	CDS2	-0.280534	6.91876	17.895	0.000459	0.00346269
100913171	ATG9A	-0.422878	4.57487	17.8835	0.00046	0.00347159
101121828	ZNF385B	2.3651	3.29317	18.2122	0.000462	0.00347837
101108119	LPCAT3	0.335408	5.42126	17.8688	0.000462	0.00347837
101116167	GLG1	-0.391839	7.69278	17.8735	0.000461	0.00347837
101114779	MAPKBP1	-0.403676	5.55891	17.8696	0.000462	0.00347837
105608013	LOC105608013	0.62923	6.11169	17.8782	0.000463	0.00348672
101117540	GORASP1	-0.29171	5.12831	17.8497	0.000464	0.00349232
101107186	FIGNL1	0.600882	3.99082	17.843	0.000465	0.00349677
101123140	TGM2	-0.65391	7.61009	17.8547	0.000466	0.00350325
101104255	IKZF3	0.507389	9.05259	17.8286	0.000467	0.0035067
101111544	REEP2	0.964907	0.518461	17.8183	0.000468	0.00351353
101116968	LOC101116968	0.699181	2.21047	17.8155	0.000469	0.00351353
101104149	ZNF672	0.426916	3.66646	17.8169	0.000468328	0.00351353
101122852	KCNC2	-1.44886	3.16109	17.9252	0.000469	0.00351369
101115866	MAGOHB	0.550697	4.21206	17.8092	0.000469	0.00351552
101102568	NUS1	0.322649	5.88864	17.8076	0.00047	0.00351552
101118631	LGI4	-0.826998	2.05631	17.794	0.000471	0.00352668
101119103	NUDT1	0.817032	3.80267	17.7822	0.000473	0.00353603
101110137	VAV2	0.392879	7.01614	17.7774	0.000473	0.00353874
101113063	RAVER1	0.462714	6.61917	17.7744	0.000474	0.00353983
101123303	CCDC112	0.53351	3.15394	17.7701	0.000474	0.00354208
101118059	ACOT13	0.895789	3.49903	17.7697	0.000475	0.00354263
101102008	CEP57	0.40645	5.89434	17.7632	0.000475	0.00354376
101111075	CNOT9	0.337796	6.11008	17.7626	0.000475	0.00354376
100144753	KISS1R	-1.12214	0.169321	17.7599	0.000476	0.00354451
101106622	POLD3	0.382292	5.26325	17.7541	0.000476	0.00354632
101104038	CLN8	-0.435888	4.67143	17.7559	0.000476	0.00354632
101102222	CCT2	0.495319	7.25106	17.7486	0.000477	0.00354981
101123425	SV2A	0.751623	3.64212	17.7386	0.000478	0.0035529
101116329	AMZ2	0.627004	5.46405	17.736	0.000479	0.0035529
101122787	HSD17B11	-0.292122	5.53256	17.7358	0.000479	0.0035529
101102097	CAP2	-0.745569	2.33481	17.7376	0.000478	0.0035529
101111717	SLC22A16	-0.920419	1.39501	17.7428	0.000478	0.0035529
101112921	WTIP	-0.712221	2.77695	17.7252	0.000480054	0.00356121
101107630	SIK2	-0.361792	6.16646	17.7123	0.000482	0.00357179
101104014	BAZ1A	0.515982	7.8796	17.7089	0.000482	0.00357326
101110925	MYL6B	1.65535	3.57729	17.8311	0.000483	0.00357691
101112668	UBA2	0.409738	7.0044	17.6976	0.000484	0.00358048
101110708	ELL3	1.28218	5.60717	17.8563	0.000486	0.00359803
101107813	PIEZO1	-0.658617	5.55466	17.6818	0.000489	0.00361485
443364	CAST	-0.333118	5.85653	17.634	0.000492	0.00363702
101112342	RASGRP4	-1.01646	2.14623	17.6276	0.000493	0.00364153
101119762	ZNF852	0.580348	4.3746	17.6232	0.000493	0.00364393
101122737	IPP	0.463929	3.78357	17.6172	0.000494	0.00364613
101114606	CHPF2	-0.456506	4.64203	17.6187	0.000494	0.00364613
101113958	RNF150	-0.592681	6.68544	17.6064	0.000496	0.00365943
101113311	CHRDL1	-0.969411	5.59647	17.712	0.000497	0.00366565
101117941	LATS2	-0.356561	5.4665	17.5857	0.000499	0.00367176
101116876	DKK1	1.44261	3.78957	17.6957	0.000501	0.00367846
101116398	SMARCAD1	0.393326	5.70597	17.5735	0.0005	0.00367846
101117813	RHBDD2	-0.450631	4.2962	17.5724	0.0005	0.00367846
443200	TJP1	-0.656047	5.7583	17.5945	0.0005	0.00367846
101114456	LOC101114456	-2.05827	6.60238	18.1975	0.000501	0.00367846
101107975	SOX9	0.801596	3.62582	17.5637	0.000502	0.00368055
101110390	WIPF1	0.316095	9.09876	17.5653	0.000501	0.00368055
101105417	VNN2	-0.818097	4.51071	17.5946	0.000503	0.00369085
101108025	IL13RA2	1.6734	0.556648	17.5376	0.000505	0.00370103
101107688	C1S	-0.79541	8.33887	17.5815	0.000505	0.00370103
101114170	MID2	-0.757826	4.418	17.5537	0.000506	0.00370607
100169699	LIPE	0.575708	3.37736	17.5229	0.000507	0.00371209
101107989	ST5	-0.706135	5.66679	17.5457	0.000507	0.00371272
101116432	ALS2CL	-1.04695	2.28875	17.5159	0.000508	0.00371534
101117951	INTS7	0.39308	5.92528	17.5014	0.00051	0.00372684
114109616	LOC114109616	-0.759104	5.14776	17.5371	0.00051	0.00372684
101121975	PDHB	0.528254	5.94218	17.4964	0.000511	0.00372855
101117171	SNTB1	-0.702639	5.38474	17.5206	0.000511	0.00372855
105609034	ANKRD16	0.628038	4.87634	17.477	0.000513	0.00374347
100034668	CLN5	0.526087	6.49865	17.4788	0.000513	0.00374347
101111522	WDSUB1	-0.42637	4.06881	17.4641	0.000515	0.00375476
101123660	P2RY6	-1.15693	2.70582	17.4796	0.000516	0.00376035
101117929	EPS15L1	0.27957	6.63021	17.454	0.000517	0.00376132
101104744	MGAT1	-0.348998	6.64585	17.4461	0.000518	0.00376749
101117971	LOC101117971	-0.654525	6.31272	17.468	0.000518	0.00376883
105610840	ANGPTL2	-0.952971	3.59078	17.4634	0.000519	0.00377163
101109618	ACYP1	0.569038	2.74	17.4276	0.00052	0.00378078
101104259	DVL1	-0.557771	3.57334	17.4177	0.000522	0.00378912
101108946	RNF26	0.610369	4.84547	17.4058	0.000524	0.00379945
101113408	USHBP1	-0.979726	2.89607	17.4024	0.000524	0.00380105
101117980	ME2	-0.39403	6.35167	17.3888	0.000526	0.00381328
101119767	ENPP4	-0.526445	4.42424	17.385	0.000526	0.00381528
443107	AGTR1	-0.987786	2.33197	17.3818	0.000527	0.00381674
101112736	VASH1	-0.543039	5.38707	17.3723	0.000528	0.00382472
101121263	OSTC	0.368726	6.05744	17.3672	0.000529	0.00382689
101112585	LOC101112585	-0.583305	2.23255	17.3647	0.000529	0.00382689
780479	EGFR	-0.912274	4.53076	17.4323	0.000529	0.00382689
101104646	NRXN1	-1.97107	5.34062	17.88	0.00053	0.00383151
101119941	LOC101119941	1.19413	0.827214	17.3471	0.000532	0.00384022
101115522	ID2	-0.50181	5.27189	17.3465	0.000532	0.00384022
101102077	SELL	-0.624882	7.49549	17.3458	0.000533	0.00384714
101110461	FEZ1	-0.746957	1.92477	17.3362	0.000534	0.00384714
101111878	PLVAP	-0.964522	7.1478	17.4408	0.000535	0.00385634
101111112	NUCKS1	0.456238	8.91891	17.3151	0.000537	0.00386556
[truncated: 3,133 more rows]
