# Supplementary material for: Transcriptomic Analysis of Ovine Hepatic Lymph Node Following Fasciola hepatica Infection – Inhibition of NK Cell and IgE-Mediated Signaling
Source: Front Immunol. 2021 May 28;12:687579. doi: 10.3389/fimmu.2021.687579 (PMC8194261; doi:10.3389/fimmu.2021.687579)
Supplement: Supplementary file 10 [file Table_3.xls]

## Sheet: canonical_path
© 2000-2020 QIAGEN. All rights reserved.
Ingenuity Canonical Pathways	-log10(P value)	Z-score	Molecules
NER Pathway	7.41	2.524	CCNH,CHAF1A,COPS3,COPS4,GTF2H3,PCNA,POLA1,POLA2,POLD2,POLD3,POLD4,POLE,POLE2,POLK,POLR2D,POLR2E,POLR2G,POLR2K,PRIM1,RPA3,UBE2N,XPA,XRCC1
Cell Cycle Control of Chromosomal Replication	5.37	3.742	CDC45,CDC7,CDT1,CHEK2,ORC2,ORC3,ORC5,ORC6,PCNA,POLA1,POLA2,POLE,PRIM1,RPA3
Oxidative Phosphorylation	4.05	4.243	ATP5F1C,ATP5MF,ATP5PF,ATPAF1,COX17,NDUFA10,NDUFA12,NDUFA13,NDUFA5,NDUFA7,NDUFB1,NDUFB2,NDUFB6,NDUFB8,NDUFS6,NDUFS7,NDUFV3,UQCRFS1
Primary Immunodeficiency Signaling	3.8	Not calculated	ADA,AICDA,BLNK,CD19,CD3E,CD4,CD79A,CD8A,IL7R,RFXAP,UNG
Crosstalk between Dendritic Cells and Natural Killer Cells	3.57	-3.742	CCR7,CD226,CD83,CSF2RB,FASLG,IL12B,IL15,IL15RA,IL2RB,KLRD1,LTBR,NCR3,PRF1,TNFRSF1B,TYROBP
Role of BRCA1 in DNA Damage Response	3.55	3.317	ATRIP,BRCA1,BRCA2,CHEK2,FANCA,FANCB,FANCD2,FANCL,FANCM,MDC1,PBRM1,RAD50,RBBP8,SMARCB1
BER pathway	3.35	Not calculated	OGG1,PCNA,PNKP,POLE,XRCC1
Mitotic Roles of Polo-Like Kinase	3.27	1.667	ANAPC13,ANAPC4,ANAPC5,CDC16,CDC23,CDC27,CDC7,CHEK2,ESPL1,KIF11,PRC1,PTTG1
Nucleotide Excision Repair Pathway	3.02	Not calculated	CCNH,GTF2H3,POLR2D,POLR2E,POLR2G,POLR2K,RPA3,XPA
Systemic Lupus Erythematosus Signaling	2.83	Not calculated	CD247,CD3E,CD72,CD79A,CD79B,IL33,IL6R,LAT,LSM1,LSM12,LSM3,LSM5,LSM6,LSM8,PIK3R5,PRPF19,PRPF3,PRPF38A,PRPF4,SNRNP25,SNRNP40,SNRPC,SNRPD1,SNRPD3,SNRPE,SNRPF
PD-1, PD-L1 cancer immunotherapy pathway	2.76	0	B2M,CD247,CIP2A,HLA-DMA,IFNGR1,IFNGR2,IL12B,IL2RB,LAT,NGFR,PDCD1,PDCD4,PIK3R5,SKP2,TNFRSF1B
Hereditary Breast Cancer Signaling	2.71	Not calculated	BRCA1,BRCA2,CHEK2,FANCA,FANCB,FANCD2,FANCL,FANCM,HDAC11,PBRM1,PIK3R5,POLR2D,POLR2E,POLR2G,POLR2K,RAD50,SMARCB1,UBD
tRNA Charging	2.7	2.121	DARS1,DARS2,EARS2,LARS1,LARS2,MARS1,WARS1,YARS2
Protein Ubiquitination Pathway	2.64	Not calculated	ANAPC4,ANAPC5,B2M,BRCA1,CDC23,DNAJB11,DNAJC1,DNAJC11,DNAJC2,DNAJC28,DNAJC9,ELOC,HSPD1,PSMB2,PSMD11,PSMD12,PSMD3,PSMD5,PSMD6,PSMD8,SKP2,UBD,UBE2C,UBE2H,UBE2N,UBE2S,UBE2T,USP1,USP14
Assembly of RNA Polymerase II Complex	2.56	Not calculated	CCNH,GTF2A2,GTF2F1,GTF2H3,POLR2D,POLR2E,POLR2G,POLR2K,TAF13
Mitochondrial Dysfunction	2.45	Not calculated	ATP5F1C,ATP5MF,ATP5PF,ATPAF1,CAT,COX17,NCSTN,NDUFA10,NDUFA12,NDUFA13,NDUFA5,NDUFA7,NDUFB1,NDUFB2,NDUFB6,NDUFB8,NDUFS6,NDUFS7,NDUFV3,UQCRFS1
Lipoate Biosynthesis and Incorporation II	2.44	Not calculated	LIAS,LIPT1
Tryptophan Degradation to 2-amino-3-carboxymuconate Semialdehyde	2.42	Not calculated	AFMID,KMO,KYNU
T Helper Cell Differentiation	2.37	Not calculated	HLA-DMA,IFNGR1,IFNGR2,IL10RA,IL12B,IL21,IL4R,IL6R,NGFR,TGFBR2,TNFRSF1B
NAD Phosphorylation and Dephosphorylation	2.21	1	ACP1,ACP5,NADK,NNT
Th1 and Th2 Activation Pathway	2.12	Not calculated	CD247,CD3E,CD4,CD8A,CXCR6,HLA-DMA,IFNGR1,IFNGR2,IL10RA,IL12B,IL27RA,IL2RB,IL33,IL4R,IL6R,KLRD1,NCSTN,PIK3R5,TGFBR2
DNA Double-Strand Break Repair by Homologous Recombination	2.09	Not calculated	BRCA1,BRCA2,POLA1,RAD50
Pyrimidine Deoxyribonucleotides De Novo Biosynthesis I	2.05	1.342	CMPK2,DTYMK,DUT,RRM1,TYMS
Sirtuin Signaling Pathway	1.99	-2.236	AGTRAP,ATG14,ATP5F1C,ATP5PF,BCL2L11,DOT1L,NAMPT,NDUFA10,NDUFA12,NDUFA13,NDUFA5,NDUFA7,NDUFB1,NDUFB2,NDUFB6,NDUFB8,NDUFS6,NDUFS7,NDUFV3,OGG1,RBBP8,RRP9,TIMM44,TIMM50,TOMM22,TOMM5,UQCRFS1,XPA
5-aminoimidazole Ribonucleotide Biosynthesis I	1.98	Not calculated	PFAS,PPAT
Glutathione Biosynthesis	1.98	Not calculated	GCLC,GSS
Tetrahydrobiopterin Biosynthesis I	1.98	Not calculated	GCH1,SPR
Tetrahydrobiopterin Biosynthesis II	1.98	Not calculated	GCH1,SPR
Tumoricidal Function of Hepatic Natural Killer Cells	1.89	-2	DFFA,FASLG,LYVE1,PRF1,SRGN
Th1 Pathway	1.84	-2.714	CD247,CD3E,CD4,CD8A,HLA-DMA,IFNGR1,IFNGR2,IL10RA,IL12B,IL27RA,IL6R,KLRD1,NCSTN,PIK3R5
Cytotoxic T Lymphocyte-mediated Apoptosis of Target Cells	1.82	-2.236	B2M,CD247,CD3E,DFFA,FASLG,PRF1
STAT3 Pathway	1.78	-2.828	CSF2RB,IFNLR1,IGF2R,IL10RA,IL15RA,IL17RC,IL20RB,IL27RA,IL2RB,IL4R,IL6R,IL7R,NDUFA13,NGFR,TGFBR2
RAN Signaling	1.77	2	CSE1L,KPNB1,RAN,RANGAP1
Dolichyl-diphosphooligosaccharide Biosynthesis	1.72	Not calculated	ALG5,DPAGT1,DPM1
FAT10 Cancer Signaling Pathway	1.71	-2.646	MAD2L1,NGFR,PCNA,SMAD4,TGFBR2,TNFRSF1B,UBD
B Cell Development	1.71	Not calculated	CD19,CD79A,CD79B,HLA-DMA,IL7R,SPN
Superpathway of Geranylgeranyldiphosphate Biosynthesis I (via Mevalonate)	1.69	2	FDPS,IDI2,MVD,MVK
γ-glutamyl Cycle	1.6	Not calculated	GCLC,GGCT,GSS
NAD biosynthesis II (from tryptophan)	1.49	Not calculated	AFMID,KMO,KYNU
Serine Biosynthesis	1.49	Not calculated	PSAT1,PSPH
Lysine Degradation II	1.49	Not calculated	AASDH,AASDHPPT
Lysine Degradation V	1.49	Not calculated	AASDH,AASDHPPT
Trans, trans-farnesyl Diphosphate Biosynthesis	1.49	Not calculated	FDPS,IDI2
Galactose Degradation I (Leloir Pathway)	1.49	Not calculated	GALE,GALT
Type I Diabetes Mellitus Signaling	1.45	-2.828	CD247,CD3E,FASLG,HLA-DMA,HSPD1,IFNGR1,IFNGR2,IL12B,NGFR,PRF1,RIPK1,TNFRSF1B
Methionine Degradation I (to Homocysteine)	1.39	2	EEF1AKMT2,MAT2B,MRM2,PRMT5
Adenine and Adenosine Salvage III	1.33	Not calculated	ADA,ADA2
Tryptophan Degradation III (Eukaryotic)	1.33	1	AFMID,KMO,KYNU,L3HYPDH
Mevalonate Pathway I	1.31	Not calculated	IDI2,MVD,MVK
Colanic Acid Building Blocks Biosynthesis	1.31	Not calculated	GALE,GALT,UGDH
TCA Cycle II (Eukaryotic)	1.27	2	FH,MDH2,SDHAF4,SUCLG1
Cysteine Biosynthesis III (mammalia)	1.27	2	EEF1AKMT2,MAT2B,MRM2,PRMT5
Role of CHK Proteins in Cell Cycle Checkpoint Control	1.26	Not calculated	BRCA1,CHEK2,CLSPN,MDC1,PCNA,RAD17,RAD50
Role of JAK1 and JAK3 in γc Cytokine Signaling	1.25	Not calculated	BLNK,IL15,IL15RA,IL21,IL2RB,IL4R,IL7R,PIK3R5
Adenosine Nucleotides Degradation II	1.24	Not calculated	ADA,ADA2,NT5E
Acyl Carrier Protein Metabolism	1.22	Not calculated	AASDHPPT
Thiamin Salvage III	1.22	Not calculated	TPK1
Glutamine Biosynthesis I	1.22	Not calculated	GLUL
Sorbitol Degradation I	1.22	Not calculated	SORD
Lipoate Salvage and Modification	1.22	Not calculated	LIPT1
UDP-N-acetyl-D-galactosamine Biosynthesis I	1.22	Not calculated	GALE
Superpathway of Serine and Glycine Biosynthesis I	1.2	Not calculated	PSAT1,PSPH
Purine Ribonucleosides Degradation to Ribose-1-phosphate	1.2	Not calculated	ADA,ADA2
Communication between Innate and Adaptive Immune Cells	1.19	Not calculated	B2M,CCR7,CD4,CD79A,CD79B,CD83,CD8A,IL12B,IL15,IL33
Hematopoiesis from Pluripotent Stem Cells	1.13	Not calculated	CD247,CD3E,CD4,CD8A,CSF1,IL12B
Induction of Apoptosis by HIV1	1.13	-0.816	DAXX,DFFA,FASLG,NAIP,NGFR,RIPK1,TNFRSF1B
Granulocyte Adhesion and Diapedesis	1.1	Not calculated	CCL20,CDH5,CLDN11,CLDN12,CX3CL1,CXCL16,GLG1,IL33,JAM3,NGFR,PECAM1,SDC2,SDC4,SELPLG,TNFRSF1B,VCAM1
Salvage Pathways of Pyrimidine Deoxyribonucleotides	1.1	Not calculated	AICDA,TK1
Antiproliferative Role of TOB in T Cell Signaling	1.08	-0.447	CD247,CD3E,SKP2,SMAD4,TGFBR2
Purine Nucleotides Degradation II (Aerobic)	1.04	Not calculated	ADA,ADA2,NT5E
FAT10 Signaling Pathway	1.04	Not calculated	PSMF1,SQSTM1,UBD
Altered T Cell and B Cell Signaling in Rheumatoid Arthritis	1.03	Not calculated	CD79A,CD79B,CSF1,FASLG,HLA-DMA,IL12B,IL15,IL21,IL33
Superpathway of Cholesterol Biosynthesis	1.02	2	FDPS,IDI2,MVD,MVK
Folate Transformations I	1	Not calculated	MTHFR,MTHFS
Spliceosomal Cycle	0.932	Not calculated	U2AF2
UDP-D-xylose and UDP-D-glucuronate Biosynthesis	0.932	Not calculated	UGDH
Spermidine Biosynthesis I	0.932	Not calculated	SRM
L-glutamine Biosynthesis II (tRNA-dependent)	0.932	Not calculated	QRSL1
Inflammasome pathway	0.932	Not calculated	CTSB,NAIP,NLRC4
Th2 Pathway	0.917	-1.667	CD247,CD3E,CD4,CXCR6,HLA-DMA,IL12B,IL2RB,IL33,IL4R,NCSTN,PIK3R5,TGFBR2
Agranulocyte Adhesion and Diapedesis	0.907	Not calculated	CCL20,CD34,CDH5,CLDN11,CLDN12,CX3CL1,CXCL16,GLG1,IL33,JAM3,MADCAM1,PECAM1,PODXL,SDC4,SELPLG,VCAM1
Purine Nucleotides De Novo Biosynthesis II	0.854	Not calculated	PFAS,PPAT
Necroptosis Signaling Pathway	0.81	-1.387	CYLD,FASLG,GLUL,MLKL,NGFR,PLA2G6,RIPK1,TAB1,TIMM44,TIMM50,TNFRSF1B,TOMM22,TOMM5
Hepatic Fibrosis / Hepatic Stellate Cell Activation	0.807	Not calculated	AGTR1,CCR7,CSF1,FASLG,IFNAR2,IFNGR1,IFNGR2,IL10RA,IL4R,IL6R,NGFR,SMAD4,TGFBR2,TNFRSF1B,VCAM1
Cleavage and Polyadenylation of Pre-mRNA	0.793	Not calculated	CPSF2,CSTF1
Hematopoiesis from Multipotent Stem Cells	0.793	Not calculated	CSF1,IL15
D-glucuronate Degradation I	0.767	Not calculated	CRYL1
Hypusine Biosynthesis	0.767	Not calculated	DOHH
S-adenosyl-L-methionine Biosynthesis	0.767	Not calculated	MAT2B
Role of JAK1, JAK2 and TYK2 in Interferon Signaling	0.759	Not calculated	IFNAR2,IFNGR1,IFNGR2
Toll-like Receptor Signaling	0.757	0	ECSIT,IL12B,IL33,SIGIRR,TAB1,TIRAP,UBD
Role of IL-17A in Psoriasis	0.738	Not calculated	CCL20,IL17RC
UDP-N-acetyl-D-galactosamine Biosynthesis II	0.738	Not calculated	GALE,GNPNAT1
Superpathway of Methionine Degradation	0.738	2	EEF1AKMT2,MAT2B,MRM2,PRMT5
HMGB1 Signaling	0.701	-2.121	EDA,FASLG,HAT1,IFNGR1,IFNGR2,IL12B,IL15,IL21,IL33,NGFR,PIK3R5,TNFRSF1B,VCAM1
NAD Salvage Pathway II	0.688	Not calculated	ACP1,ACP5,NT5E
DNA Double-Strand Break Repair by Non-Homologous End Joining	0.686	Not calculated	RAD50,XRCC1
Cell Cycle: G1/S Checkpoint Regulation	0.664	1	HDAC11,PA2G4,PAK1IP1,RPL5,SKP2,SMAD4
Heme Degradation	0.656	Not calculated	BLVRB
Spermine and Spermidine Degradation I	0.656	Not calculated	SAT2
Proline Biosynthesis I	0.656	Not calculated	ALDH18A1
Molybdenum Cofactor Biosynthesis	0.656	Not calculated	GPHN
Systemic Lupus Erythematosus In B Cell Signaling Pathway	0.646	-1.789	BCL2L11,BLNK,CD19,CD5,CD72,CD79A,CD79B,EDA,FASLG,IFNAR2,IFNGR1,IFNGR2,IL12B,IL15,IL21,IL33,IL6R,PDCD1,PIK3R5,STING1
Superpathway of Citrulline Metabolism	0.64	Not calculated	ALDH18A1,ASL
Granzyme B Signaling	0.6	Not calculated	DFFA,PRF1
Mismatch Repair in Eukaryotes	0.6	Not calculated	EXO1,PCNA
Serotonin Receptor Signaling	0.583	Not calculated	ADCY9,GCH1,HTR7,SPR
Tetrapyrrole Biosynthesis II	0.572	Not calculated	HMBS
CMP-N-acetylneuraminate Biosynthesis I (Eukaryotes)	0.572	Not calculated	NANS
Myo-inositol Biosynthesis	0.572	Not calculated	ISYNA1
Citrulline-Nitric Oxide Cycle	0.572	Not calculated	ASL
dTMP De Novo Biosynthesis	0.572	Not calculated	TYMS
Folate Polyglutamylation	0.572	Not calculated	FPGS
Role of PKR in Interferon Induction and Antiviral Response	0.559	-2.646	COLEC12,EIF2S1,FASLG,IFNAR2,IFNGR1,IFNGR2,MARCO,METAP2,TIRAP
Sumoylation Pathway	0.548	-1.342	DAXX,FASLG,PCNA,RAN,RANGAP1,SAE1,SMAD4,TDG
3-phosphoinositide Biosynthesis	0.53	0.577	ACP1,ACP5,CDIPT,DOT1L,NUDT5,PALD1,PAWR,PDCD1,PIK3R5,PIKFYVE,PPP1R1B,UBLCP1
Death Receptor Signaling	0.507	-0.816	DAXX,DFFA,FASLG,NAIP,PARP16,RIPK1,TNFRSF1B
Arginine Biosynthesis IV	0.506	Not calculated	ASL
Urea Cycle	0.506	Not calculated	ASL
Ceramide Biosynthesis	0.506	Not calculated	KDSR
Pentose Phosphate Pathway (Non-oxidative Branch)	0.506	Not calculated	RPIA
UDP-N-acetyl-D-glucosamine Biosynthesis II	0.506	Not calculated	GNPNAT1
NAD Biosynthesis III	0.506	Not calculated	NAMPT
Dendritic Cell Maturation	0.503	-2.309	B2M,CCR7,CD83,HLA-DMA,IL12B,IL15,IL33,LTBR,NGFR,PIK3R5,TAB1,TNFRSF1B,TYROBP
Tight Junction Signaling	0.499	Not calculated	AFDN,CLDN11,CLDN12,CPSF2,CSTF1,F11R,JAM2,JAM3,NGFR,SYMPK,TGFBR2,TNFRSF1B
GADD45 Signaling	0.495	Not calculated	BRCA1,PCNA
DNA damage-induced 14-3-3σ Signaling	0.495	Not calculated	BRCA1,RAD17
Role of Pattern Recognition Receptors in Recognition of Bacteria and Viruses	0.484	Not calculated	C3AR1,EDA,EIF2S1,FASLG,IL12B,IL15,IL21,IL33,NLRC4,PIK3R5,RNASEL
Graft-versus-Host Disease Signaling	0.481	Not calculated	FASLG,HLA-DMA,IL33,PRF1
Cell Cycle: G2/M DNA Damage Checkpoint Regulation	0.463	0	BORA,BRCA1,CHEK2,SKP2
D-myo-inositol (1,4,5,6)-Tetrakisphosphate Biosynthesis	0.46	1.265	ACP1,ACP5,DOT1L,NUDT5,PALD1,PAWR,PDCD1,PIKFYVE,PPP1R1B,UBLCP1
D-myo-inositol (3,4,5,6)-tetrakisphosphate Biosynthesis	0.46	1.265	ACP1,ACP5,DOT1L,NUDT5,PALD1,PAWR,PDCD1,PIKFYVE,PPP1R1B,UBLCP1
Thioredoxin Pathway	0.451	Not calculated	NXN
Aspartate Degradation II	0.451	Not calculated	MDH2
TWEAK Signaling	0.45	Not calculated	BAG4,NAIP,RIPK1
Myc Mediated Apoptosis Signaling	0.446	-1	BCL2L11,FASLG,NGFR,TNFRSF1B
Endoplasmic Reticulum Stress Pathway	0.438	Not calculated	EIF2S1,XBP1
PI3K/AKT Signaling	0.434	Not calculated	CSF2RB,IFNLR1,IL10RA,IL15RA,IL17RC,IL20RB,IL27RA,IL2RB,IL4R,IL6R,IL7R,TSC1
ATM Signaling	0.432	2.449	BRCA1,CHEK2,FANCD2,MDC1,RAD17,RAD50,RBBP8
Interferon Signaling	0.429	Not calculated	IFNAR2,IFNGR1,IFNGR2
Polyamine Regulation in Colon Cancer	0.412	Not calculated	PSMF1,SAT2
Complement System	0.41	Not calculated	C1QBP,C3AR1,C4BPA
Superoxide Radicals Degradation	0.406	Not calculated	CAT
NF-κB Signaling	0.4	-2.887	IGF2R,IL33,LTBR,NGFR,PIK3R5,RIPK1,SIGIRR,TAB1,TGFBR2,TIRAP,TNFRSF1B,UBE2N
IL-10 Signaling	0.393	Not calculated	BLVRB,IL10RA,IL33,IL4R,TAB1
Apelin Cardiac Fibroblast Signaling Pathway	0.388	Not calculated	AGTR1,APLNR
Leukocyte Extravasation Signaling	0.385	-1.134	AFDN,CD44,CDH5,CLDN11,CLDN12,F11R,JAM2,JAM3,PECAM1,PIK3R5,SELPLG,SPN,VCAM1
Role of Cytokines in Mediating Communication between Immune Cells	0.384	Not calculated	IL12B,IL15,IL21,IL33
p38 MAPK Signaling	0.376	-1.89	DAXX,EEF2K,FASLG,IL33,PLA2G6,TAB1,TGFBR2,TNFRSF1B
Sucrose Degradation V (Mammalian)	0.368	Not calculated	TPI1
Phosphatidylethanolamine Biosynthesis II	0.368	Not calculated	PIGF
Citrulline Biosynthesis	0.368	Not calculated	ALDH18A1
Heme Biosynthesis II	0.368	Not calculated	HMBS
Neuroinflammation Signaling Pathway	0.347	-2.5	B2M,CD200,CX3CL1,FASLG,GLUL,HLA-DMA,IFNGR1,IFNGR2,IL12B,IL6R,NAIP,NCSTN,PIK3R5,PLA2G6,RIPK1,TGFBR2,TIRAP,TYROBP,VCAM1
IL-17A Signaling in Gastric Cells	0.346	Not calculated	CCL20,IL17RC
D-myo-inositol (1,4,5)-Trisphosphate Biosynthesis	0.346	Not calculated	CDIPT,PIKFYVE
CTLA4 Signaling in Cytotoxic T Lymphocytes	0.345	Not calculated	B2M,CD247,CD3E,CD8A,LAT,PIK3R5
3-phosphoinositide Degradation	0.335	1.265	ACP1,ACP5,DOT1L,NUDT5,PALD1,PAWR,PDCD1,PIKFYVE,PPP1R1B,UBLCP1
Pentose Phosphate Pathway	0.333	Not calculated	RPIA
Hypoxia Signaling in the Cardiovascular System	0.333	Not calculated	UBE2C,UBE2H,UBE2N,UBE2S,UBE2T
MSP-RON Signaling Pathway	0.33	Not calculated	CSF1,CSF2RB,IL12B,PIK3R5
D-myo-inositol-5-phosphate Metabolism	0.328	1.265	ACP1,ACP5,DOT1L,NUDT5,PALD1,PAWR,PDCD1,PIKFYVE,PPP1R1B,UBLCP1
Lipid Antigen Presentation by CD1	0.327	Not calculated	B2M,CD3E
Th17 Activation Pathway	0.324	0.816	AHR,BATF,CCL20,IL12B,IL21,IL6R
TREM1 Signaling	0.321	0.447	CD83,LAT2,NLRC4,SIGIRR,TYROBP
IL-15 Signaling	0.321	-1.342	IL15,IL15RA,IL2RB,MLST8,PIK3R5
Role of Hypercytokinemia/hyperchemokinemia in the Pathogenesis of Influenza	0.313	Not calculated	IL12B,IL15,IL33
BAG2 Signaling Pathway	0.313	Not calculated	BAG2,CTSB,PSMF1
IL-23 Signaling Pathway	0.3	Not calculated	IL12B,IL21,PIK3R5
Autophagy	0.295	Not calculated	CTSB,NBR1,SQSTM1,VPS11
iCOS-iCOSL Signaling in T Helper Cells	0.293	-1.342	CD247,CD3E,CD4,HLA-DMA,IL2RB,LAT,PIK3R5
iNOS Signaling	0.287	Not calculated	IFNGR1,IFNGR2,TAB1
p70S6K Signaling	0.282	0	AGTR1,CD19,CD79A,CD79B,EEF2K,F2R,IL4R,PIK3R5
Guanosine Nucleotides Degradation III	0.278	Not calculated	NT5E
Natural Killer Cell Signaling	0.275	-2.887	B2M,CD226,CD247,FASLG,IL12B,IL15,IL2RB,KLRD1,LAT,NCR3,PIK3R5,TYROBP
Renal Cell Carcinoma Signaling	0.272	Not calculated	ELOC,FH,PIK3R5,RAPGEF1,UBD
Superpathway of Inositol Phosphate Compounds	0.269	0.577	ACP1,ACP5,CDIPT,DOT1L,NUDT5,PALD1,PAWR,PDCD1,PIK3R5,PIKFYVE,PPP1R1B,UBLCP1
Triacylglycerol Degradation	0.263	Not calculated	ABHD2,MGLL,PPME1
TNFR2 Signaling	0.26	Not calculated	NAIP,TNFRSF1B
Assembly of RNA Polymerase III Complex	0.256	Not calculated	GTF3C1
Acyl-CoA Hydrolysis	0.256	Not calculated	PPT1
Oleate Biosynthesis II (Animals)	0.256	Not calculated	FADS6
Urate Biosynthesis/Inosine 5'-phosphate Degradation	0.256	Not calculated	NT5E
Calcium-induced T Lymphocyte Apoptosis	0.244	-1	CD247,CD3E,CD4,HLA-DMA
Autoimmune Thyroid Disease Signaling	0.24	Not calculated	FASLG,HLA-DMA,PRF1
Phenylalanine Degradation IV (Mammalian, via Side Chain)	0.235	Not calculated	AASDH
Telomere Extension by Telomerase	0.217	Not calculated	RAD50
Glutaryl-CoA Degradation	0.2	Not calculated	L3HYPDH
Parkinson's Signaling	0.2	Not calculated	SNCAIP
Glucocorticoid Receptor Signaling	0	Not calculated	CCNH,CD247,CD3E,GTF2A2,GTF2F1,GTF2H3,PBRM1,PIK3R5,POLR2D,POLR2E,POLR2G,POLR2K,SMAD4,SMARCB1,TAB1,TAF13,TGFBR2,VCAM1
Axonal Guidance Signaling	0	Not calculated	ARPC2,NGFR,PIK3R5,SDC2
Amyotrophic Lateral Sclerosis Signaling	0	Not calculated	CAT,GLUL,NAIP,PIK3R5
Fc Epsilon RI Signaling	0	Not calculated	LAT,PIK3R5,PLA2G6
Actin Cytoskeleton Signaling	0	Not calculated	ARPC2,F2R,PIK3R5
Synaptic Long Term Depression	0	Not calculated	PLA2G6
Huntington's Disease Signaling	0	0	ATP5F1C,ATP5PF,HDAC11,IFT57,PIK3R5,POLR2D,POLR2E,POLR2G,POLR2K,PSMF1,UBD,UBE2S
NRF2-mediated Oxidative Stress Response	0	-0.447	CAT,DNAJB11,DNAJC1,DNAJC11,DNAJC9,EPHX1,GCLC,PIK3R5,SQSTM1,USP14
PPARα/RXRα Activation	0	0	ADCY9,APOA1,CKAP5,SMAD4,TGFBR2,TGS1
Aryl Hydrocarbon Receptor Signaling	0	2	AHR,ALDH18A1,CHEK2,FASLG,POLA1
LPS/IL-1 Mediated Inhibition of RXR Function	0	0	ALDH18A1,CAT,ECSIT,IL33,NGFR,TNFRSF1B
p53 Signaling	0	Not calculated	BRCA1,CHEK2,PCNA,PIK3R5
Coagulation System	0	Not calculated	BDKRB1,F2R
Acute Phase Response Signaling	0	-1.414	APOA1,C4BPA,ECSIT,IL33,IL6R,NGFR,NOLC1,RIPK1,TAB1,TNFRSF1B
Hepatic Cholestasis	0	Not calculated	ADCY9,EDA,FASLG,IL12B,IL15,IL21,IL33,NGFR,TIRAP,TNFRSF1B
LXR/RXR Activation	0	1	APOA1,IL33,NGFR,TNFRSF1B
FXR/RXR Activation	0	Not calculated	APOA1,IL33
Ceramide Signaling	0	Not calculated	NGFR,PIK3R5,TNFRSF1B
TR/RXR Activation	0	Not calculated	PIK3R5
Regulation of Actin-based Motility by Rho	0	Not calculated	ARPC2,PIKFYVE
RAR Activation	0	Not calculated	ADCY9,CCNH,CSF2RB,GTF2H3,PBRM1,PNRC1,SCAND1,SMAD4,SMARCB1
Erythropoietin Signaling	0	Not calculated	PIK3R5
14-3-3-mediated Signaling	0	Not calculated	PIK3R5,TSC1
α-Adrenergic Signaling	0	Not calculated	ADCY9
Activation of IRF by Cytosolic Pattern Recognition Receptors	0	Not calculated	RIPK1
Caveolar-mediated Endocytosis Signaling	0	Not calculated	B2M,CAVIN1
Clathrin-mediated Endocytosis Signaling	0	Not calculated	APOA1,ARPC2,F2R,LDLRAP1,PIK3R5,STON2,UBD
Fcγ Receptor-mediated Phagocytosis in Macrophages and Monocytes	0	Not calculated	ARPC2,FYB1,PLA2G6
IL-8 Signaling	0	Not calculated	PIK3R5,VCAM1
IL-12 Signaling and Production in Macrophages	0	Not calculated	APOA1,IFNGR1,IL12B,PIK3R5
Role of RIG1-like Receptors in Antiviral Innate Immunity	0	Not calculated	RIPK1
MIF Regulation of Innate Immunity	0	Not calculated	PLA2G6
Role of NFAT in Regulation of the Immune Response	0	-0.333	BLNK,CD247,CD3E,CD4,CD79A,CD79B,HLA-DMA,LAT,PIK3R5
FcγRIIB Signaling in B Lymphocytes	0	1	BLNK,CD79A,CD79B,PIK3R5
LPS-stimulated MAPK Signaling	0	Not calculated	PIK3R5
NF-κB Activation by Viruses	0	Not calculated	CD4,PIK3R5,RIPK1
CCR5 Signaling in Macrophages	0	Not calculated	CD247,CD3E,CD4,FASLG
CD40 Signaling	0	Not calculated	PIK3R5
CD27 Signaling in Lymphocytes	0	Not calculated	SIVA1
IL-3 Signaling	0	Not calculated	CSF2RB,PIK3R5,RAPGEF1
Lymphotoxin β Receptor Signaling	0	Not calculated	LTBR,PIK3R5,VCAM1
IL-17 Signaling	0	Not calculated	IL17RC,PIK3R5
fMLP Signaling in Neutrophils	0	Not calculated	ARPC2,PIK3R5
CXCR4 Signaling	0	Not calculated	ADCY9,CD4,PIK3R5
4-1BB Signaling in T Lymphocytes	0	Not calculated	TNFRSF9
Thrombopoietin Signaling	0	Not calculated	PIK3R5
IL-15 Production	0	-2.449	DSTYK,FLT3LG,IL15,PTK7,RET,STYK1
IL-9 Signaling	0	Not calculated	PIK3R5
CCR3 Signaling in Eosinophils	0	Not calculated	PIK3R5,PLA2G6
CD28 Signaling in T Helper Cells	0	-1	ARPC2,CD247,CD3E,CD4,HLA-DMA,LAT,PIK3R5
Virus Entry via Endocytic Pathways	0	Not calculated	B2M,CXADR,PIK3R5
Mechanisms of Viral Exit from Host Cells	0	Not calculated	SNF8
Reelin Signaling in Neurons	0	0	AFDN,ARPC2,PIK3R5,RAPGEF1
HIF1α Signaling	0	Not calculated	ELOC,PIK3R5
Angiopoietin Signaling	0	Not calculated	PIK3R5
Cellular Effects of Sildenafil (Viagra)	0	Not calculated	ADCY9
Neuropathic Pain Signaling In Dorsal Horn Neurons	0	Not calculated	PIK3R5,TAC1
Endothelin-1 Signaling	0	Not calculated	ADCY9,PIK3R5,PLA2G6
Relaxin Signaling	0	Not calculated	ADCY9,PIK3R5
Factors Promoting Cardiogenesis in Vertebrates	0	Not calculated	SMAD4,TGFBR2
CNTF Signaling	0	Not calculated	PIK3R5
Agrin Interactions at Neuromuscular Junction	0	Not calculated	DAG1
Cardiomyocyte Differentiation via BMP Receptors	0	Not calculated	SMAD4
Renin-Angiotensin Signaling	0	Not calculated	ADCY9,AGTR1,PIK3R5
Docosahexaenoic Acid (DHA) Signaling	0	Not calculated	BIK,PIK3R5
Thrombin Signaling	0	Not calculated	ADCY9,F2R,PIK3R5
Cardiac Hypertrophy Signaling	0	-2.449	ADCY9,EIF2B1,IL6R,PIK3R5,TAB1,TGFBR2
CDK5 Signaling	0	Not calculated	ADCY9,NGFR,PPP1R1B
Molecular Mechanisms of Cancer	0	Not calculated	ADCY9,ARHGEF17,BCL2L11,BRCA1,CHEK2,DAXX,FANCD2,FASLG,HAT1,NAIP,NCSTN,PA2G4,PIK3R5,RAPGEF1,SMAD4,TAB1,TGFBR2
Corticotropin Releasing Hormone Signaling	0	Not calculated	ADCY9,FASLG
HGF Signaling	0	Not calculated	PIK3R5,RAPGEF1
FLT3 Signaling in Hematopoietic Progenitor Cells	0	Not calculated	FLT3LG,PIK3R5
GNRH Signaling	0	Not calculated	ADCY9
Cholecystokinin/Gastrin-mediated Signaling	0	Not calculated	IL33
Human Embryonic Stem Cell Pluripotency	0	Not calculated	FGFRL1,PIK3R5,SMAD4,TGFBR2
Melanocyte Development and Pigmentation Signaling	0	Not calculated	ADCY9,PIK3R5
DNA Methylation and Transcriptional Repression Signaling	0	Not calculated	DNMT1
Antiproliferative Role of Somatostatin Receptor 2	0	Not calculated	PIK3R5
Androgen Signaling	0	Not calculated	CCNH,GTF2F1,GTF2H3,POLR2D,POLR2E,POLR2G,POLR2K
Role of Oct4 in Mammalian Embryonic Stem Cell Pluripotency	0	Not calculated	BRCA1,CCNF
Germ Cell-Sertoli Cell Junction Signaling	0	Not calculated	AFDN,PIK3R5,TGFBR2
Aldosterone Signaling in Epithelial Cells	0	Not calculated	DNAJB11,DNAJC1,DNAJC11,DNAJC2,DNAJC28,DNAJC9,HSPD1,PIK3R5,PIKFYVE
Role of NANOG in Mammalian Embryonic Stem Cell Pluripotency	0	Not calculated	PIK3R5,SMAD4
Growth Hormone Signaling	0	Not calculated	PIK3R5
Prolactin Signaling	0	Not calculated	PIK3R5
CREB Signaling in Neurons	0	Not calculated	ADCY9,PIK3R5,POLR2D,POLR2E,POLR2G,POLR2K
Melanoma Signaling	0	Not calculated	PIK3R5
Prostate Cancer Signaling	0	Not calculated	PA2G4,PIK3R5
Small Cell Lung Cancer Signaling	0	Not calculated	PA2G4,PIK3R5,SKP2
Endometrial Cancer Signaling	0	Not calculated	PIK3R5
Allograft Rejection Signaling	0	Not calculated	B2M,FASLG,HLA-DMA,PRF1
Glioma Signaling	0	Not calculated	IGF2R,PA2G4,PIK3R5
Acute Myeloid Leukemia Signaling	0	Not calculated	CSF2RB,FLT3LG,PIK3R5
Thyroid Cancer Signaling	0	Not calculated	PIK3R5,RET
Bladder Cancer Signaling	0	Not calculated	PA2G4
Type II Diabetes Mellitus Signaling	0	Not calculated	NGFR,PIK3R5,TNFRSF1B
Chronic Myeloid Leukemia Signaling	0	Not calculated	HDAC11,PA2G4,PIK3R5,SMAD4,TGFBR2
Non-Small Cell Lung Cancer Signaling	0	Not calculated	PA2G4,PIK3R5
Production of Nitric Oxide and Reactive Oxygen Species in Macrophages	0	-1.89	APOA1,CAT,IFNGR1,IFNGR2,NGFR,PIK3R5,TNFRSF1B
Gα12/13 Signaling	0	-0.447	CDH26,CDH5,F2R,LPAR3,PIK3R5
ERK5 Signaling	0	Not calculated	SH2D2A
Colorectal Cancer Metastasis Signaling	0	-2	ADCY9,IFNGR1,IL6R,PIK3R5,SMAD4,TGFBR2
mTOR Signaling	0	Not calculated	EIF3A,EIF3G,EIF3I,EIF3J,MLST8,PIK3R5,TSC1
Pancreatic Adenocarcinoma Signaling	0	Not calculated	BRCA2,PA2G4,PIK3R5,SMAD4,TGFBR2
Sphingosine-1-phosphate Signaling	0	Not calculated	ADCY9,PIK3R5
Cdc42 Signaling	0	-1	ARPC2,B2M,CD247,CD3E,CDC42EP5,HLA-DMA
ILK Signaling	0	Not calculated	PIK3R5
FAK Signaling	0	Not calculated	HMMR,PIK3R5
EIF2 Signaling	0	1	EIF2B1,EIF2S1,EIF3A,EIF3G,EIF3I,EIF3J,PAIP1,PIK3R5,RPL5,WARS1
Retinoic acid Mediated Apoptosis Signaling	0	Not calculated	DAP3,PARP16
AMPK Signaling	0	-1.342	CHRNB1,EEF2K,MLST8,PBRM1,PIK3R5,PPAT,SMARCB1,TSC1
PAK Signaling	0	Not calculated	PAK1IP1,PIK3R5
Rac Signaling	0	0	ARPC2,CD44,PIK3R5,PIKFYVE
RhoA Signaling	0	0.447	ANLN,ARPC2,CDC42EP4,CDC42EP5,LPAR3,PIKFYVE
Role of Osteoblasts, Osteoclasts and Chondrocytes in Rheumatoid Arthritis	0	Not calculated	ACP5,CSF1,IL33,NAIP,NGFR,PIK3R5,SMAD4,TNFRSF1B
Phospholipase C Signaling	0	-0.378	ADCY9,ARHGEF17,BLNK,CD247,CD3E,CD79A,CD79B,HDAC11,LAT,PLA2G6
Ovarian Cancer Signaling	0	Not calculated	BRCA1,BRCA2,CD44,PA2G4,PIK3R5
HER-2 Signaling in Breast Cancer	0	Not calculated	PIK3R5,TSC1
Atherosclerosis Signaling	0	Not calculated	APOA1,CSF1,GLG1,IL33,PLA2G6,SELPLG,VCAM1
Protein Kinase A Signaling	0	-3.051	ACP1,ADCY9,AKAP11,AKAP12,AKAP17A,AKAP7,ANAPC13,ANAPC4,ANAPC5,CDC16,CDC23,CDC27,EBI3,NGFR,PPP1R1B,SMAD4,TGFBR2,TIMM50
Role of Macrophages, Fibroblasts and Endothelial Cells in Rheumatoid Arthritis	0	Not calculated	CSF1,IL15,IL17RC,IL33,IL6R,LTBR,NGFR,PIK3R5,RIPK1,TNFRSF1B,VCAM1
Regulation of eIF4 and p70S6K Signaling	0	Not calculated	EIF2B1,EIF2S1,EIF3A,EIF3G,EIF3I,EIF3J,PAIP1,PIK3R5
Estrogen-Dependent Breast Cancer Signaling	0	Not calculated	PIK3R5
Leptin Signaling in Obesity	0	Not calculated	ADCY9,PIK3R5
Role of NFAT in Cardiac Hypertrophy	0	Not calculated	ADCY9,HDAC11,PIK3R5,TGFBR2
Glioma Invasiveness Signaling	0	-1	CD44,F2R,HMMR,PIK3R5
IL-1 Signaling	0	Not calculated	ADCY9,ECSIT,TAB1
Breast Cancer Regulation by Stathmin1	0	Not calculated	ACKR1,ADGRG7,AGTR1,APLNR,ARHGEF17,BDKRB1,C3AR1,CCR10,CCR7,CCR9,CCRL2,CXCR6,F2R,GPR132,GPR141,GPR155,GPR171,GPR18,GPR19,GPR34,GPR35,GPR55,GPR65,GPR84,HTR7,LPAR3,P2RY13,PIK3R5,SIVA1,SUCNR1,XCR1
RANK Signaling in Osteoclasts	0	Not calculated	PIK3R5
Glioblastoma Multiforme Signaling	0	Not calculated	PIK3R5,TSC1
Neuroprotective Role of THOP1 in Alzheimer's Disease	0	Not calculated	TAC1
Regulation of IL-2 Expression in Activated and Anergic T Lymphocytes	0	Not calculated	CD247,CD3E,LAT,SMAD4,TGFBR2
Granzyme A Signaling	0	Not calculated	PRF1
Nur77 Signaling in T Lymphocytes	0	Not calculated	CD247,CD3E,HLA-DMA
PKCθ Signaling in T Lymphocytes	0	-1.633	CD247,CD3E,CD4,HLA-DMA,LAT,PIK3R5
Role of Lipids/Lipid Rafts in the Pathogenesis of Influenza	0	Not calculated	FDPS
TNFR1 Signaling	0	Not calculated	NAIP,RIPK1
Role of MAPK Signaling in the Pathogenesis of Influenza	0	Not calculated	PLA2G6
Role of PI3K/AKT Signaling in the Pathogenesis of Influenza	0	Not calculated	PIK3R5
OX40 Signaling Pathway	0	Not calculated	B2M,CD247,CD3E,CD4,HLA-DMA
PI3K Signaling in B Lymphocytes	0	1.342	BLNK,CD19,CD79A,CD79B,DAPP1,IL4R
Inhibition of Angiogenesis by TSP1	0	Not calculated	SDC2,TGFBR2
MIF-mediated Glucocorticoid Regulation	0	Not calculated	PLA2G6
P2Y Purigenic Receptor Signaling Pathway	0	Not calculated	ADCY9,PIK3R5
Cyclins and Cell Cycle Regulation	0	Not calculated	CCNH,HDAC11,PA2G4,SKP2
Role of Tissue Factor in Cancer	0	Not calculated	CSF1,PDIA6,PIK3R5
IL-17A Signaling in Airway Cells	0	Not calculated	CCL20,IL17RC,PIK3R5
Role of IL-17A in Arthritis	0	Not calculated	CCL20,IL17RC,PIK3R5
IL-17A Signaling in Fibroblasts	0	Not calculated	IL17RC
Role of IL-17F in Allergic Inflammatory Airway Diseases	0	Not calculated	IL17RC
Differential Regulation of Cytokine Production in Macrophages and T Helper Cells by IL-17A and IL-17F	0	Not calculated	IL12B
Differential Regulation of Cytokine Production in Intestinal Epithelial Cells by IL-17A and IL-17F	0	Not calculated	IL12B
Role of JAK family kinases in IL-6-type Cytokine Signaling	0	Not calculated	IL6R
Actin Nucleation by ARP-WASP Complex	0	Not calculated	ARPC2
Dopamine-DARPP32 Feedback in cAMP Signaling	0	Not calculated	ADCY9,PAWR,PPP1R1B
NGF Signaling	0	Not calculated	NGFR,PIK3R5
Paxillin Signaling	0	Not calculated	PIK3R5
Signaling by Rho Family GTPases	0	-0.707	ARHGEF17,ARPC2,CDC42EP4,CDC42EP5,CDH26,CDH5,PIK3R5,PIKFYVE
RhoGDI Signaling	0	0	ARHGEF17,ARPC2,CD44,CDH26,CDH5,PIKFYVE
Sertoli Cell-Sertoli Cell Junction Signaling	0	Not calculated	AFDN,CLDN11,CLDN12,F11R,JAM2,JAM3,SYMPK
Gap Junction Signaling	0	Not calculated	ADCY9,GJB7,GJC1,PIK3R5
Telomerase Signaling	0	Not calculated	DKC1,HDAC11,IL2RB,PIK3R5
Mouse Embryonic Stem Cell Pluripotency	0	Not calculated	PIK3R5,SMAD4,TAB1
eNOS Signaling	0	0.447	ADCY9,BDKRB1,CHRNB1,LPAR3,NOSTRIN,PIK3R5
nNOS Signaling in Skeletal Muscle Cells	0	Not calculated	DAG1
VEGF Family Ligand-Receptor Interactions	0	Not calculated	PIK3R5,PLA2G6
Ephrin A Signaling	0	Not calculated	NGFR,PIK3R5
Ephrin B Signaling	0	Not calculated	ACP1
ErbB Signaling	0	Not calculated	PIK3R5
ErbB2-ErbB3 Signaling	0	Not calculated	PIK3R5
ErbB4 Signaling	0	Not calculated	NCSTN,PIK3R5
Estrogen-mediated S-phase Entry	0	Not calculated	SKP2
GDNF Family Ligand-Receptor Interactions	0	Not calculated	GFRA3,PIK3R5,RET
Heparan Sulfate Biosynthesis	0	Not calculated	GLCE,PPME1
Heparan Sulfate Biosynthesis (Late Stages)	0	Not calculated	GLCE,PPME1
Pyrimidine Ribonucleotides De Novo Biosynthesis	0	Not calculated	CMPK2,NUDT5
Ubiquinol-10 Biosynthesis (Eukaryotic)	0	Not calculated	ECHDC1
Pyridoxal 5'-phosphate Salvage Pathway	0	Not calculated	ADPGK,TTK
Phospholipases	0	Not calculated	PLA2G6
Dermatan Sulfate Degradation (Metazoa)	0	Not calculated	FGFRL1
Salvage Pathways of Pyrimidine Ribonucleotides	0	0	ADPGK,AICDA,CMPK2,TTK
Pyrimidine Ribonucleotides Interconversion	0	Not calculated	CMPK2,NUDT5
Glycolysis I	0	Not calculated	TPI1
Gluconeogenesis I	0	Not calculated	MDH2
Methylglyoxal Degradation III	0	Not calculated	ZADH2
Stearate Biosynthesis I (Animals)	0	Not calculated	PPT1,ZADH2
Acetone Degradation I (to Methylglyoxal)	0	Not calculated	ZADH2
Putrescine Degradation III	0	Not calculated	SAT2
Ethanol Degradation IV	0	Not calculated	CAT
Antioxidant Action of Vitamin C	0	Not calculated	CSF2RB,NXN,PLA2G6
Epithelial Adherens Junction Signaling	0	Not calculated	AFDN,ARPC2,RAPGEF1,TGFBR2
Gαi Signaling	0	-1.342	ADCY9,AGTR1,APLNR,P2RY13,XCR1
Gαq Signaling	0	Not calculated	AGTR1,ARHGEF25,PIK3R5
Gαs Signaling	0	Not calculated	ADCY9,HTR7
Inhibition of Matrix Metalloproteases	0	Not calculated	RECK,SDC2
PEDF Signaling	0	Not calculated	FASLG,PIK3R5
Regulation of Cellular Mechanics by Calpain Protease	0	Not calculated	CAST
Remodeling of Epithelial Adherens Junctions	0	Not calculated	ARPC2
Regulation of the Epithelial-Mesenchymal Transition Pathway	0	Not calculated	FGFRL1,NCSTN,PIK3R5,SMAD4,TGFBR2
Role of p14/p19ARF in Tumor Suppression	0	Not calculated	PIK3R5
Sperm Motility	0	Not calculated	DSTYK,FLT3LG,PLA2G6,PTK7,RET,STYK1
Tec Kinase Signaling	0	Not calculated	FASLG,PIK3R5
UVA-Induced MAPK Signaling	0	Not calculated	PARP16,PIK3R5
UVB-Induced MAPK Signaling	0	Not calculated	PIK3R5
Vitamin-C Transport	0	Not calculated	NXN
Adipogenesis pathway	0	Not calculated	CCNH,FGFRL1,GTF2H3,HAT1,HDAC11,PAXIP1,XBP1
HIPPO signaling	0	Not calculated	CD44,SKP2,SMAD4
Unfolded protein response	0	Not calculated	PDIA6,UBXN4,XBP1
Estrogen Receptor Signaling	0	0	ADCY9,ATP5F1C,EIF2B1,IGF2R,MED30,PCNA,PELP1,PIK3R5,SETD7,UQCRFS1
EGF Signaling	0	Not calculated	PIK3R5
ERK/MAPK Signaling	0	Not calculated	PIK3R5,PLA2G6,RAPGEF1
SAPK/JNK Signaling	0	-1.342	DAXX,PIK3R5,RIPK1,SH2D2A,TAB1
PTEN Signaling	0	1.633	BCL2L11,FASLG,IGF2R,NGFR,PIK3R5,TGFBR2
Nitric Oxide Signaling in the Cardiovascular System	0	Not calculated	PIK3R5
Cardiac β-adrenergic Signaling	0	Not calculated	ADCY9,AKAP11,AKAP12,AKAP17A,AKAP7,PKIG
IL-2 Signaling	0	Not calculated	IL2RB,PIK3R5
Amyloid Processing	0	Not calculated	NCSTN
FGF Signaling	0	Not calculated	FGFRL1,PIK3R5
JAK/Stat Signaling	0	Not calculated	PIK3R5
GABA Receptor Signaling	0	Not calculated	ADCY9,GPHN,UBD
Xenobiotic Metabolism Signaling	0	Not calculated	AHR,ALDH18A1,CAT,GCLC,PIK3R5,SCAND1
IL-4 Signaling	0	Not calculated	HLA-DMA,IL4R,PIK3R5
Antigen Presentation Pathway	0	Not calculated	B2M,HLA-DMA
B Cell Receptor Signaling	0	1.633	BLNK,CD19,CD79A,CD79B,DAPP1,PIK3R5
Wnt/β-catenin Signaling	0	Not calculated	CD44,CDH5,TAB1,TGFBR2,UBD
Insulin Receptor Signaling	0	Not calculated	EIF2B1,PIK3R5,RAPGEF1,TSC1
Neurotrophin/TRK Signaling	0	Not calculated	NGFR,PIK3R5
Integrin Signaling	0	1	ARPC2,PIK3R5,PIKFYVE,RAPGEF1,TSPAN3
PPAR Signaling	0	2.236	IL33,NGFR,SCAND1,TAB1,TNFRSF1B
IGF-1 Signaling	0	Not calculated	PIK3R5
Dopamine Receptor Signaling	0	Not calculated	ADCY9,GCH1,PPP1R1B,SPR
cAMP-mediated signaling	0	-1.89	ADCY9,AGTR1,AKAP11,AKAP12,AKAP17A,AKAP7,APLNR,HTR7,P2RY13,PKIG,XCR1
Glutamate Receptor Signaling	0	Not calculated	GLUL
TGF-β Signaling	0	Not calculated	SMAD4,TAB1,TGFBR2
Apoptosis Signaling	0	-0.447	BCL2L11,DFFA,FASLG,NAIP,TNFRSF1B
Notch Signaling	0	Not calculated	NCSTN
VEGF Signaling	0	Not calculated	EIF2B1,EIF2S1,PIK3R5,SH2D2A
T Cell Receptor Signaling	0	Not calculated	CD247,CD3E,CD4,CD8A,LAT,PIK3R5
G-Protein Coupled Receptor Signaling	0	Not calculated	ADCY9,AGTR1,APLNR,HTR7,P2RY13,PIK3R5,XCR1
IL-6 Signaling	0	-2.449	IL33,IL6R,NGFR,PIK3R5,TAB1,TNFRSF1B
PDGF Signaling	0	Not calculated	ACP1,PIK3R5
BMP signaling pathway	0	Not calculated	SMAD4,TAB1
GPCR-Mediated Integration of Enteroendocrine Signaling Exemplified by an L Cell	0	Not calculated	ADCY9
GPCR-Mediated Nutrient Sensing in Enteroendocrine Cells	0	Not calculated	ADCY9,GPBAR1
Gustation Pathway	0	Not calculated	ADCY9,P2RY13
Phagosome Formation	0	Not calculated	C3AR1,MARCO,PIK3R5
Phagosome Maturation	0	Not calculated	B2M,CTSB,PIKFYVE,TCTE3,VPS11
Macropinocytosis Signaling	0	Not calculated	CSF1,PIK3R5
Osteoarthritis Pathway	0	-1.89	ANKH,NAMPT,RARRES2,SDC4,SMAD4,TGFBR2,TNFRSF1B
GP6 Signaling Pathway	0	Not calculated	LAT,PIK3R5
IL-7 Signaling Pathway	0	Not calculated	IL7R,PIK3R5
Opioid Signaling Pathway	0	Not calculated	ADCY9
Adrenomedullin signaling pathway	0	-2	ADCY9,IL33,PIK3R5,RAMP2
Iron homeostasis signaling pathway	0	Not calculated	IL6R,LYRM4,SKP2,SLC40A1,SMAD4
SPINK1 Pancreatic Cancer Pathway	0	Not calculated	CPQ,CTSB,TGFBR2
SPINK1 General Cancer Pathway	0	Not calculated	IL6R,PIK3R5
Endocannabinoid Neuronal Synapse Pathway	0	Not calculated	ADCY9,MGLL
Endocannabinoid Developing Neuron Pathway	0	0.447	ADCY9,BRCA1,MGLL,MLST8,PIK3R5
Endocannabinoid Cancer Inhibition Pathway	0	Not calculated	ADCY9,GPR55,MLST8,PIK3R5
Apelin Pancreas Signaling Pathway	0	Not calculated	APLNR,PIK3R5
Apelin Liver Signaling Pathway	0	Not calculated	APLNR
Apelin Adipocyte Signaling Pathway	0	Not calculated	ADCY9,APLNR,CAT
Apelin Cardiomyocyte Signaling Pathway	0	Not calculated	APLNR,CAT,PIK3R5
Apelin Endothelial Signaling Pathway	0	-1	ADCY9,APLNR,PIK3R5,VCAM1
Apelin Muscle Signaling Pathway	0	Not calculated	APLNR
Cardiac Hypertrophy Signaling (Enhanced)	0	-3.71	ADCY9,AGTR1,CSF2RB,EDA,EIF2B1,FASLG,FGFRL1,HDAC11,IFNLR1,IL10RA,IL12B,IL15,IL15RA,IL17RC,IL20RB,IL21,IL27RA,IL2RB,IL33,IL4R,IL6R,IL7R,NGFR,PIK3R5,TGFBR2,TNFRSF1B
T Cell Exhaustion Signaling Pathway	0	-0.333	BATF,BTLA,HLA-DMA,IFNAR2,IL10RA,IL12B,IL6R,PDCD1,PIK3R5,TGFBR2
Synaptogenesis Signaling Pathway	0	-0.378	ADCY9,AFDN,ARPC2,CDH26,CDH5,PIK3R5,RAPGEF1
Systemic Lupus Erythematosus In T Cell Signaling Pathway	0	-1.508	B2M,CD247,CD3E,CD44,DNMT1,FASLG,HLA-DMA,IL12B,IL21,LAT,MLST8,PIK3R5,SELPLG
Senescence Pathway	0	-0.333	ANAPC13,ANAPC4,ANAPC5,CAT,CDC16,CDC23,CDC27,CHEK2,EED,PIK3R5,RAD50,SMAD4,SQSTM1,STING1,TGFBR2
White Adipose Tissue Browning Pathway	0	Not calculated	ADCY9,FGFRL1,GPBAR1
Inhibition of ARE-Mediated mRNA Degradation Pathway	0	-2.646	CNOT9,EXOSC2,EXOSC4,FASLG,NGFR,PSMF1,TNFRSF1B
HOTAIR Regulatory Pathway	0	0	CD44,EED,JAM2,PIK3R5,SNUPN,SUZ12
Hepatic Fibrosis Signaling Pathway	0	-2.887	AGTR1,IL33,NGFR,PDCD4,PIK3R5,RIPK1,SMAD4,SUCNR1,TGFBR2,TIRAP,TNFRSF1B,VCAM1
BEX2 Signaling Pathway	0	Not calculated	NGFR,SMARCB1,TSC1
Xenobiotic Metabolism General Signaling Pathway	0	Not calculated	AHR,GCLC,PIK3R5
Xenobiotic Metabolism CAR Signaling Pathway	0	Not calculated	ALDH18A1,SCAND1
Xenobiotic Metabolism PXR Signaling Pathway	0	Not calculated	ALDH18A1,CAT,SCAND1
Calcium Signaling	0	Not calculated	CHRNB1,HDAC11,SLC8B1
GM-CSF Signaling	0	Not calculated	CSF2RB,PIK3R5
Eicosanoid Signaling	0	Not calculated	PLA2G6
Ephrin Receptor Signaling	0	0	ACP1,ARPC2,RAPGEF1,SDC2

## Sheet: dis_and_func
Categories	Diseases or Functions Annotation	P-value	Predicted Activation State	Activation Z-score	Molecules	# Molecules
Cell Cycle,Cellular Assembly and Organization,DNA Replication, Recombination, and Repair	Segregation of chromosomes	2.94e-15	Increased	2.254	ARHGAP19,BRCA1,BRCA2,CDT1,CENPE,CENPF,CENPH,CENPT,CENPW,DSN1,ESPL1,EXO1,HJURP,HMMR,INCENP,KIF11,KNSTRN,MAD2L1,MIS18A,NCAPD2,NCAPD3,NCAPG,NCAPG2,NCAPH2,NDC80,NUF2,NUSAP1,PTTG1,RAD18,RAN,SGO1,SKA1,SKA3,SLX4,SMARCB1,SMC6,SPAG5,SPC25,TPX2,ZWINT	40
RNA Post-Transcriptional Modification	Processing of rRNA	1.86e-13	Increased	2.195	BOP1,BUD23,DCAF13,DIMT1,DKC1,EMG1,EXOSC2,EXOSC4,FCF1,LYAR,MPHOSPH10,MPHOSPH6,NOC4L,NOLC1,NOP14,PELP1,PES1,RNASEL,RPL5,RRP7A,RRP9,TBL3,UTP18,UTP20,UTP3,UTP4,WDR12,WDR18,WDR3,WDR43,WDR46	31
DNA Replication, Recombination, and Repair	Repair of DNA	2.36e-09	Increased	3.548	APTX,BRCA1,BRCA2,CCNH,CDCA5,CENPS/CENPS-CORT,CHEK2,COPS3,COPS4,DEK,DKC1,EIF3A,EXD2,EXO1,FANCA,FANCD2,FANCI,FANCL,FANCM,GTF2H3,HAT1,MBD4,MDC1,MUTYH,NAE1,NHEJ1,NOP53,OGG1,PAXIP1,PBRM1,PCNA,PNKP,POLA1,POLD2,POLD3,POLD4,POLE,POLE2,POLK,POLR2D,POLR2E,POLR2G,POLR2K,PRPF19,RAD18,RAD50,RBBP8,RNASEH2A,RPA3,RRM1,SLX4,SMARCB1,TDG,THOC1,TNKS1BP1,TRIP13,TYMS,UBE2N,UBE2T,UNG,USP1,XPA,XRCC1,XRCC2,XRCC3	65
Cell Death and Survival	Cell survival	1.93e-07	Increased	2.921	AGTRAP,AHR,AICDA,AKAP7,ANAPC4,ANLN,B2M,BCL2L11,BIK,BLNK,BRCA1,BRCA2,BTLA,BUD23,CAT,CBFB,CCR7,CD19,CD200,CD247,CD3E,CD4,CD44,CD79A,CD8A,CDC7,CDCA8,CDH5,CHEK2,CIAPIN1,CKAP5,CLNS1A,COPS3,COPS4,CRBN,CSE1L,CSF1,CSF2RB,CTSB,CX3CL1,CYLD,DAXX,DNMT1,DOT1L,DPP3,EDA,EEF2K,EIF2B1,EIF2S1,EIF3A,EMP1,EXO1,EXO5,F2R,FA2H,FANCA,FANCD2,FANCM,FASLG,FGFR1OP,FH,FLT3LG,FPGS,GCH1,GCLC,GFRA3,GPNMB,GPR65,GTPBP4,HSPD1,IGF2…	204
Cell Death and Survival	Cell viability	2.08e-07	Increased	2.845	AGTRAP,AHR,AICDA,AKAP7,ANAPC4,ANLN,B2M,BCL2L11,BIK,BLNK,BRCA1,BRCA2,BTLA,BUD23,CAT,CBFB,CCR7,CD19,CD200,CD247,CD3E,CD4,CD44,CD79A,CD8A,CDC7,CDCA8,CDH5,CHEK2,CIAPIN1,CKAP5,CLNS1A,COPS3,COPS4,CRBN,CSE1L,CSF1,CSF2RB,CTSB,CX3CL1,CYLD,DAXX,DNMT1,DOT1L,DPP3,EDA,EEF2K,EIF2S1,EIF3A,EXO1,EXO5,F2R,FA2H,FANCA,FANCD2,FANCM,FASLG,FGFR1OP,FH,FLT3LG,FPGS,GCH1,GCLC,GFRA3,GPNMB,GPR65,GTPBP4,HSPD1,IGF2R,IL15,IL21,…	195
Cell Cycle,DNA Replication, Recombination, and Repair	Checkpoint control	4.2e-06	Increased	3.689	BRCA1,CDC7,CHEK2,EXO1,FANCD2,IFT122,KNTC1,MAD2L1,MBD4,MCPH1,MDC1,NDC80,PTTG1,RAD17,RAD18,RBBP8,TIPIN,TRAIP,TTI1,ZWILCH,ZWINT	21
Cell Cycle,DNA Replication, Recombination, and Repair	S phase checkpoint control	8.82e-06	Increased	2.795	CHEK2,FANCD2,MCPH1,MDC1,RAD17,RAD18,RBBP8,TIPIN,TTI1	9
Hematological System Development and Function,Lymphoid Tissue Structure and Development,Tissue Morphology	Quantity of natural killer T lymphocytes	1.24e-05	Decreased	-2.223	B2M,BATF,CD247,CD3E,CSF2RB,CXCL16,EBI3,EED,IL12B,IL15,IL15RA,IL2RB,NHEJ1,TGFBR2,TNFRSF9	15
Cellular Development,Cellular Growth and Proliferation,Hematological System Development and Function,Lymphoid Tissue Structure and Development	Proliferation of CD8+ T lymphocyte	4.33e-05	Decreased	-2.209	APOA1,BATF,BTLA,CD83,FASLG,IFNGR1,IL15,IL15RA,IL21,LTBR,PDCD1,SMAD4,TGFBR2,TNFRSF9,TPP2,VSIR	16
Cellular Movement,Hematological System Development and Function,Immune Cell Trafficking	Lymphocyte migration	8.99e-05	Decreased	-2.457	ACKR1,APOA1,BATF,CCL20,CCR10,CCR7,CCR9,CD2,CD226,CD247,CD3E,CD4,CD44,CD8A,CX3CL1,CXCL16,DEK,DEPTOR,F11R,FASLG,FLT3LG,FYB1,GPR132,HSPD1,IFNGR1,IL12B,IL15,IL15RA,IL21,IL33,IL4R,IL7R,JAM3,LAT,LTBR,MADCAM1,MOG,NT5E,PDCD1,PECAM1,PIKFYVE,PRF1,RAPGEF1,RARRES2,SELPLG,SPINT2,SPN,TAC1,TGFBR2,TMEM173,TNFRSF1B,TNFRSF9,VCAM1	53
Hematological System Development and Function,Lymphoid Tissue Structure and Development,Tissue Morphology	Quantity of natural killer cells	0.000171	Decreased	-2.58	APOA1,BCL2L11,CCR7,CD247,CD8A,EBI3,FLT3LG,FYB1,IFNAR2,IFNGR1,IL12B,IL15,IL15RA,IL2RB,IL33,IL7R,NPC2,PRF1,TNFRSF9,TYROBP,XPA	21
Cellular Movement,Hematological System Development and Function,Immune Cell Trafficking	Cell movement of lymphocytes	0.00021	Decreased	-2.284	ACKR1,APOA1,BATF,CBFB,CCL20,CCR10,CCR7,CCR9,CD19,CD2,CD226,CD247,CD3E,CD4,CD44,CD8A,CSF2RB,CX3CL1,CXCL16,DEK,DEPTOR,F11R,FASLG,FLT3LG,FYB1,GPR132,HSPD1,IFNGR1,IL12B,IL15,IL15RA,IL21,IL33,IL4R,IL7R,JAM3,KCNE3,LAT,LTBR,MADCAM1,MOG,NT5E,PDCD1,PECAM1,PIKFYVE,POU2AF1,PRF1,RAPGEF1,RARRES2,SELPLG,SPINT2,SPN,TAC1,TGFBR2,TMEM173,TNFRSF1B,TNFRSF9,VCAM1	58
Cellular Movement,Hematological System Development and Function,Immune Cell Trafficking	Migration of mononuclear leukocytes	0.00034	Decreased	-2.552	ACKR1,APOA1,BATF,CCL20,CCR10,CCR7,CCR9,CD2,CD226,CD247,CD3E,CD4,CD44,CD8A,CX3CL1,CXCL16,DEK,DEPTOR,F11R,FASLG,FLT3LG,FYB1,GPR132,HSPD1,IFNGR1,IL12B,IL15,IL15RA,IL21,IL33,IL4R,IL7R,JAM3,LAT,LTBR,MADCAM1,MOG,NT5E,PDCD1,PECAM1,PIKFYVE,PLA2G6,PRF1,RAPGEF1,RARRES2,SELPLG,SPINT2,SPN,TAC1,TGFBR2,TMEM173,TNFRSF1B,TNFRSF9,VCAM1	54
Cell-To-Cell Signaling and Interaction,Hematological System Development and Function,Immune Cell Trafficking,Inflammatory Response	Activation of natural killer cells	0.000396	Decreased	-2.547	AHR,CD2,CD200,CD226,CD4,CD44,FASLG,FLT3LG,HEBP1,IL12B,IL15,IL21,IL2RB,NCR3,NCR3LG1,PRF1,SPN,TAC1,TGFBR2,TNFRSF9,TYROBP	21
Cell-To-Cell Signaling and Interaction,Cellular Movement	Recruitment of blood cells	0.000652	Decreased	-2.176	ACKR1,AHR,APOA1,BTLA,C3AR1,CAT,CCL20,CCR7,CCR9,CCRL2,CD19,CD200,CD4,CD44,CD8A,CDH5,CSF1,CSF2RB,CX3CL1,CXCL16,FASLG,FLT3LG,GPR132,IL15,IL15RA,IL21,IL33,IL6R,LPAR3,MADCAM1,MOG,OGG1,PDCD1,PECAM1,PIK3R5,PLA2G6,RARRES2,SELPLG,SLC17A9,TAC1,TGFBR2,TIMELESS,TIRAP,TNFRSF1B,TNFRSF9,VCAM1	46
Cell-To-Cell Signaling and Interaction,Cellular Movement,Hematological System Development and Function,Immune Cell Trafficking	Recruitment of leukocytes	0.000679	Decreased	-2.097	ACKR1,AHR,APOA1,BTLA,C3AR1,CAT,CCL20,CCR7,CCRL2,CD19,CD200,CD4,CD44,CD8A,CDH5,CSF1,CSF2RB,CX3CL1,CXCL16,FASLG,FLT3LG,GPR132,IL15,IL15RA,IL21,IL33,IL6R,LPAR3,MADCAM1,MOG,OGG1,PDCD1,PECAM1,PIK3R5,PLA2G6,RARRES2,SELPLG,SLC17A9,TAC1,TGFBR2,TIMELESS,TIRAP,TNFRSF1B,TNFRSF9,VCAM1	45
Cell-To-Cell Signaling and Interaction,Cellular Growth and Proliferation,Hematological System Development and Function	Stimulation of leukocytes	0.000903	Decreased	-2.092	BCL2L11,BTLA,CAT,CCL20,CD2,CD3E,CD4,CD5,CD83,CSF1,FASLG,FLT3LG,IL12B,IL15,IL21,IL27RA,IL33,IL4R,KLRD1,MBP,PDCD1,SPN,TAC1,TGFBR2,TMIGD2,TNFRSF1B,TNFRSF9	27
Cellular Movement,Hematological System Development and Function,Immune Cell Trafficking	Cell movement of mononuclear leukocytes	0.00105	Decreased	-2.947	ACKR1,APOA1,BATF,CBFB,CCL20,CCR10,CCR7,CCR9,CD19,CD2,CD226,CD247,CD3E,CD4,CD44,CD8A,CSF2RB,CX3CL1,CXCL16,DEK,DEPTOR,F11R,F2R,FASLG,FLT3LG,FYB1,GPR132,HEBP1,HSPD1,IFNGR1,IL12B,IL15,IL15RA,IL21,IL33,IL4R,IL6R,IL7R,JAM3,KCNE3,LAT,LGMN,LTBR,MADCAM1,MOG,MOSPD2,NT5E,PDCD1,PECAM1,PIKFYVE,PLA2G6,POU2AF1,PRF1,RAPGEF1,RARRES2,SELPLG,SPINT2,SPN,TAC1,TGFBR2,TMEM173,TNFRSF1B,TNFRSF9,VCAM1	64
Cancer,Organismal Injury and Abnormalities	Nonhematologic malignant neoplasm	4.84e-72		1.051	AAAS,AACS,AASDH,AASDHPPT,ABCE1,ABHD2,ACKR1,ACOT13,ACP1,ACP5,ADA,ADA2,ADCY9,ADGRG7,ADIRF,ADPGK,AFDN,AFMID,AGGF1,AGTR1,AHR,AICDA,AKAP11,AKAP12,AKAP17A,AKAP7,ALDH18A1,ALG14,ALG5,ALPK1,ALYREF,AMER1,AMIGO1,AMN,ANAPC16,ANAPC4,ANAPC5,ANKH,ANKLE1,ANKRD16,ANKRD27,ANKRD45,ANKRD46,ANKRD6,ANKS6,ANLN,APLNR,APMAP,APOA1,APOL6,APTX,ARFGEF3,ARHGAP19,ARHGAP39,ARHGEF17,ARHGEF25,ARHGEF39,ARL6IP6,ARMC12,ARMC6,ARMCX6,…	1306
Cancer,Organismal Injury and Abnormalities	Non-hematological solid tumor	2.77e-71		1.051	AAAS,AACS,AASDH,AASDHPPT,ABCE1,ABHD2,ACKR1,ACOT13,ACP1,ACP5,ADA,ADA2,ADCY9,ADGRG7,ADIRF,ADPGK,AFDN,AFMID,AGGF1,AGTR1,AHR,AICDA,AKAP11,AKAP12,AKAP17A,AKAP7,ALDH18A1,ALG14,ALG5,ALPK1,ALYREF,AMER1,AMIGO1,AMN,ANAPC16,ANAPC4,ANAPC5,ANKH,ANKLE1,ANKRD16,ANKRD27,ANKRD45,ANKRD46,ANKRD6,ANKS6,ANLN,APLNR,APMAP,APOA1,APOL6,APTX,ARFGEF3,ARHGAP19,ARHGAP39,ARHGEF17,ARHGEF25,ARHGEF39,ARL6IP6,ARMC12,ARMC6,ARMCX6,…	1308
Cancer,Organismal Injury and Abnormalities	Non-melanoma solid tumor	2.8e-67		0.673	AAAS,AACS,AASDH,AASDHPPT,ABCE1,ABHD2,ACKR1,ACOT13,ACP1,ACP5,ADA,ADA2,ADCY9,ADGRG7,ADIRF,ADPGK,AFDN,AFMID,AGGF1,AGTR1,AHR,AICDA,AKAP11,AKAP12,AKAP17A,AKAP7,ALDH18A1,ALG5,ALPK1,ALYREF,AMER1,AMIGO1,AMN,ANAPC16,ANAPC4,ANAPC5,ANKH,ANKLE1,ANKRD16,ANKRD27,ANKRD45,ANKRD6,ANKS6,ANLN,APLNR,APMAP,APOA1,APOL6,APTX,ARFGEF3,ARHGAP19,ARHGAP39,ARHGEF17,ARHGEF25,ARHGEF39,ARL6IP6,ARMC12,ARMC6,ARMCX6,ARMT1,ARPC2,AR…	1295
Cancer,Organismal Injury and Abnormalities	Carcinoma	2.99e-67		1.003	AAAS,AACS,AASDH,AASDHPPT,ABCE1,ABHD2,ACKR1,ACOT13,ACP1,ACP5,ADA,ADA2,ADCY9,ADGRG7,ADIRF,ADPGK,AFDN,AFMID,AGGF1,AGTR1,AHR,AICDA,AKAP11,AKAP12,AKAP17A,AKAP7,ALDH18A1,ALG5,ALPK1,ALYREF,AMER1,AMIGO1,AMN,ANAPC16,ANAPC4,ANAPC5,ANKH,ANKLE1,ANKRD16,ANKRD27,ANKRD45,ANKRD6,ANKS6,ANLN,APLNR,APMAP,APOA1,APOL6,APTX,ARFGEF3,ARHGAP19,ARHGAP39,ARHGEF17,ARHGEF25,ARHGEF39,ARL6IP6,ARMC12,ARMC6,ARMCX6,ARMT1,ARPC2,AR…	1288
Cancer,Organismal Injury and Abnormalities	Epithelial neoplasm	5.09e-67		1.081	AAAS,AACS,AASDH,AASDHPPT,ABCE1,ABHD2,ACKR1,ACOT13,ACP1,ACP5,ADA,ADA2,ADCY9,ADGRG7,ADIRF,ADPGK,AFDN,AFMID,AGGF1,AGTR1,AHR,AICDA,AKAP11,AKAP12,AKAP17A,AKAP7,ALDH18A1,ALG5,ALPK1,ALYREF,AMER1,AMIGO1,AMN,ANAPC16,ANAPC4,ANAPC5,ANKH,ANKLE1,ANKRD16,ANKRD27,ANKRD45,ANKRD6,ANKS6,ANLN,APLNR,APMAP,APOA1,APOL6,APTX,ARFGEF3,ARHGAP19,ARHGAP39,ARHGEF17,ARHGEF25,ARHGEF39,ARL6IP6,ARMC12,ARMC6,ARMCX6,ARMT1,ARPC2,AR…	1289
Cancer,Organismal Injury and Abnormalities	Tumorigenesis of tissue	3.65e-66		1.066	AAAS,AACS,AASDH,AASDHPPT,ABCE1,ABHD2,ACKR1,ACOT13,ACP1,ACP5,ADA,ADA2,ADCY9,ADGRG7,ADIRF,ADPGK,AFDN,AFMID,AGGF1,AGTR1,AHR,AICDA,AKAP11,AKAP12,AKAP17A,AKAP7,ALDH18A1,ALG5,ALPK1,ALYREF,AMER1,AMIGO1,AMN,ANAPC16,ANAPC4,ANAPC5,ANKH,ANKLE1,ANKRD16,ANKRD27,ANKRD45,ANKRD6,ANKS6,ANLN,APLNR,APMAP,APOA1,APOL6,APTX,ARFGEF3,ARHGAP19,ARHGAP39,ARHGEF17,ARHGEF25,ARHGEF39,ARL6IP6,ARMC12,ARMC6,ARMCX6,ARMT1,ARPC2,AR…	1290
Cancer,Organismal Injury and Abnormalities	Malignant solid tumor	1.13e-65		1.234	AAAS,AACS,AASDH,AASDHPPT,ABCE1,ABHD2,ACKR1,ACOT13,ACP1,ACP5,ADA,ADA2,ADCY9,ADGRG7,ADIRF,ADPGK,AFDN,AFMID,AGGF1,AGTR1,AHR,AICDA,AKAP11,AKAP12,AKAP17A,AKAP7,ALDH18A1,ALG14,ALG5,ALPK1,ALYREF,AMER1,AMIGO1,AMN,ANAPC13,ANAPC16,ANAPC4,ANAPC5,ANKH,ANKLE1,ANKRD16,ANKRD27,ANKRD45,ANKRD46,ANKRD6,ANKS6,ANLN,APLNR,APMAP,APOA1,APOL6,APTX,ARFGEF3,ARHGAP19,ARHGAP39,ARHGEF17,ARHGEF25,ARHGEF39,ARL6IP6,ARMC12,ARMC6…	1313
Cancer,Organismal Injury and Abnormalities	Cancer	2.35e-65		-0.72	AAAS,AACS,AASDH,AASDHPPT,ABCE1,ABHD2,ACKR1,ACOT13,ACP1,ACP5,ADA,ADA2,ADCY9,ADGRG7,ADIRF,ADPGK,AFDN,AFMID,AGGF1,AGTR1,AHR,AICDA,AKAP11,AKAP12,AKAP17A,AKAP7,ALDH18A1,ALG14,ALG5,ALPK1,ALYREF,AMER1,AMIGO1,AMN,ANAPC13,ANAPC16,ANAPC4,ANAPC5,ANKH,ANKLE1,ANKRD16,ANKRD27,ANKRD45,ANKRD46,ANKRD6,ANKS6,ANLN,APLNR,APMAP,APOA1,APOL6,APTX,ARFGEF3,ARHGAP19,ARHGAP39,ARHGEF17,ARHGEF25,ARHGEF39,ARL6IP6,ARMC12,ARMC6…	1316
Cancer,Organismal Injury and Abnormalities	Solid tumor	8.05e-65		0.731	AAAS,AACS,AASDH,AASDHPPT,ABCE1,ABHD2,ACKR1,ACOT13,ACP1,ACP5,ADA,ADA2,ADCY9,ADGRG7,ADIRF,ADPGK,AFDN,AFMID,AGGF1,AGTR1,AHR,AICDA,AKAP11,AKAP12,AKAP17A,AKAP7,ALDH18A1,ALG14,ALG5,ALPK1,ALYREF,AMER1,AMIGO1,AMN,ANAPC13,ANAPC16,ANAPC4,ANAPC5,ANKH,ANKLE1,ANKRD16,ANKRD27,ANKRD45,ANKRD46,ANKRD6,ANKS6,ANLN,APLNR,APMAP,APOA1,APOL6,APTX,ARFGEF3,ARHGAP19,ARHGAP39,ARHGEF17,ARHGEF25,ARHGEF39,ARL6IP6,ARMC12,ARMC6…	1316
Cancer,Organismal Injury and Abnormalities	Extracranial solid tumor	8.94e-65		1.003	AAAS,AACS,AASDH,AASDHPPT,ABCE1,ABHD2,ACKR1,ACOT13,ACP1,ACP5,ADA,ADA2,ADCY9,ADGRG7,ADIRF,ADPGK,AFDN,AFMID,AGGF1,AGTR1,AHR,AICDA,AKAP11,AKAP12,AKAP17A,AKAP7,ALDH18A1,ALG14,ALG5,ALPK1,ALYREF,AMER1,AMIGO1,AMN,ANAPC13,ANAPC16,ANAPC4,ANAPC5,ANKH,ANKLE1,ANKRD16,ANKRD27,ANKRD45,ANKRD46,ANKRD6,ANKS6,ANLN,APLNR,APMAP,APOA1,APOL6,APTX,ARFGEF3,ARHGAP19,ARHGAP39,ARHGEF17,ARHGEF25,ARHGEF39,ARL6IP6,ARMC12,ARMC6…	1311
Cancer,Organismal Injury and Abnormalities	Cancer of secretory structure	1.14e-34		0.152	AAAS,AACS,AASDH,AASDHPPT,ABCE1,ABHD2,ACKR1,ACOT13,ACP1,ACP5,ADA,ADA2,ADCY9,ADGRG7,ADIRF,ADPGK,AFDN,AFMID,AGGF1,AGTR1,AHR,AICDA,AKAP11,AKAP12,AKAP17A,AKAP7,ALDH18A1,ALG5,ALPK1,ALYREF,AMER1,AMIGO1,AMN,ANAPC4,ANAPC5,ANKH,ANKLE1,ANKRD16,ANKRD27,ANKRD6,ANKS6,ANLN,APLNR,APMAP,APOA1,APTX,ARFGEF3,ARHGAP39,ARHGEF17,ARHGEF25,ARHGEF39,ARMC12,ARMC6,ARMCX6,ARMT1,ARPC2,ARV1,ASL,ASPM,ATAD5,ATG14,ATOH8,ATP5F1C,A…	1087
Cancer,Organismal Injury and Abnormalities	Head and neck tumor	7.1e-34		-1.192	AAAS,AACS,AASDH,AASDHPPT,ABCE1,ABHD2,ACP1,ADA,ADA2,ADCY9,ADGRG7,ADIRF,ADPGK,AFDN,AFMID,AGGF1,AGTR1,AHR,AICDA,AKAP11,AKAP12,AKAP17A,AKAP7,ALDH18A1,ALG5,ALPK1,ALYREF,AMER1,AMN,ANAPC4,ANAPC5,ANKH,ANKLE1,ANKRD16,ANKRD27,ANKRD6,ANKS6,ANLN,APMAP,APOA1,APTX,ARFGEF3,ARHGAP39,ARHGEF17,ARHGEF25,ARHGEF39,ARMC12,ARMC6,ARMCX6,ARMT1,ARPC2,ARV1,ASL,ASPM,ATAD5,ATG14,ATOH8,ATP5F1C,ATP5MF,ATP5PF,ATRIP,AVL9,B2M,BAG…	1057
Cancer,Organismal Injury and Abnormalities	Head and neck cancer	2.35e-33		-0.798	AAAS,AACS,AASDH,AASDHPPT,ABCE1,ABHD2,ACP1,ADA,ADA2,ADCY9,ADGRG7,ADIRF,ADPGK,AFDN,AFMID,AGGF1,AGTR1,AHR,AICDA,AKAP11,AKAP12,AKAP17A,AKAP7,ALDH18A1,ALG5,ALPK1,ALYREF,AMER1,AMN,ANAPC4,ANAPC5,ANKH,ANKLE1,ANKRD16,ANKRD27,ANKRD6,ANKS6,ANLN,APMAP,APTX,ARFGEF3,ARHGAP39,ARHGEF17,ARHGEF25,ARHGEF39,ARMC12,ARMC6,ARMCX6,ARMT1,ARPC2,ARV1,ASL,ASPM,ATAD5,ATG14,ATOH8,ATP5F1C,ATP5MF,ATP5PF,ATRIP,AVL9,B2M,BAG2,BATF…	1047
Cancer,Organismal Injury and Abnormalities	Head and neck carcinoma	4.36e-33			AAAS,AACS,AASDH,AASDHPPT,ABCE1,ABHD2,ACP1,ADA,ADA2,ADCY9,ADGRG7,ADIRF,ADPGK,AFDN,AFMID,AGGF1,AGTR1,AHR,AICDA,AKAP11,AKAP12,AKAP17A,AKAP7,ALDH18A1,ALG5,ALPK1,ALYREF,AMER1,AMN,ANAPC4,ANAPC5,ANKH,ANKLE1,ANKRD16,ANKRD27,ANKRD6,ANKS6,ANLN,APMAP,APTX,ARFGEF3,ARHGAP39,ARHGEF17,ARHGEF25,ARHGEF39,ARMC12,ARMC6,ARMCX6,ARMT1,ARPC2,ARV1,ASL,ASPM,ATAD5,ATG14,ATOH8,ATP5F1C,ATP5MF,ATP5PF,ATRIP,AVL9,B2M,BAG2,BATF…	1042
Cancer,Endocrine System Disorders,Organismal Injury and Abnormalities	Endocrine gland tumor	6.45e-32		-0.149	AAAS,AACS,AASDH,AASDHPPT,ABCE1,ABHD2,ACP1,ADA,ADA2,ADCY9,ADGRG7,ADIRF,ADPGK,AFDN,AFMID,AGGF1,AGTR1,AHR,AICDA,AKAP11,AKAP12,AKAP17A,AKAP7,ALDH18A1,ALG5,ALPK1,ALYREF,AMER1,AMN,ANAPC4,ANAPC5,ANKH,ANKLE1,ANKRD16,ANKRD27,ANKRD6,ANKS6,ANLN,APMAP,APOA1,APTX,ARFGEF3,ARHGAP39,ARHGEF17,ARHGEF25,ARHGEF39,ARMC12,ARMC6,ARMCX6,ARMT1,ARPC2,ARV1,ASL,ASPM,ATAD5,ATG14,ATOH8,ATP5F1C,ATP5MF,ATRIP,AVL9,B2M,BAG2,BATF,…	1014
Cancer,Endocrine System Disorders,Organismal Injury and Abnormalities	Endocrine cancer	8.76e-32			AAAS,AACS,AASDH,AASDHPPT,ABCE1,ABHD2,ACP1,ADA,ADA2,ADCY9,ADGRG7,ADIRF,ADPGK,AFDN,AFMID,AGGF1,AGTR1,AHR,AICDA,AKAP11,AKAP12,AKAP17A,AKAP7,ALDH18A1,ALG5,ALPK1,ALYREF,AMER1,AMN,ANAPC4,ANAPC5,ANKH,ANKLE1,ANKRD16,ANKRD27,ANKRD6,ANKS6,ANLN,APMAP,APTX,ARFGEF3,ARHGAP39,ARHGEF17,ARHGEF25,ARHGEF39,ARMC12,ARMC6,ARMCX6,ARMT1,ARPC2,ARV1,ASL,ASPM,ATAD5,ATG14,ATOH8,ATP5F1C,ATP5MF,ATRIP,AVL9,B2M,BAG2,BATF,BATF3,…	1003
Cancer,Organismal Injury and Abnormalities	Abdominal carcinoma	1.86e-31		1.233	AAAS,AACS,AASDH,AASDHPPT,ABCE1,ABHD2,ACKR1,ACOT13,ACP1,ACP5,ADA,ADA2,ADCY9,ADGRG7,ADPGK,AFDN,AFMID,AGGF1,AGTR1,AHR,AICDA,AKAP11,AKAP12,AKAP17A,AKAP7,ALDH18A1,ALG5,ALPK1,AMER1,AMIGO1,AMN,ANAPC16,ANAPC4,ANAPC5,ANKH,ANKLE1,ANKRD27,ANKRD45,ANKRD6,ANKS6,ANLN,APLNR,APMAP,APOL6,APTX,ARFGEF3,ARHGAP19,ARHGAP39,ARHGEF17,ARHGEF25,ARL6IP6,ARMC12,ARMC6,ARMT1,ARV1,ASF1B,ASL,ASPM,ATAD5,ATP5MF,ATP5PF,ATPAF1,ATRI…	1133
Cancer,Organismal Injury and Abnormalities	Abdominal neoplasm	2.67e-31		1.872	AAAS,AACS,AASDH,AASDHPPT,ABCE1,ABHD2,ACKR1,ACOT13,ACP1,ACP5,ADA,ADA2,ADCY9,ADGRG7,ADIRF,ADPGK,AFDN,AFMID,AGGF1,AGTR1,AHR,AICDA,AKAP11,AKAP12,AKAP17A,AKAP7,ALDH18A1,ALG5,ALPK1,ALYREF,AMER1,AMIGO1,AMN,ANAPC16,ANAPC4,ANAPC5,ANKH,ANKLE1,ANKRD27,ANKRD45,ANKRD46,ANKRD6,ANKS6,ANLN,APLNR,APMAP,APOA1,APOL6,APTX,ARFGEF3,ARHGAP19,ARHGAP39,ARHGEF17,ARHGEF25,ARL6IP6,ARMC12,ARMC6,ARMT1,ARV1,ASF1B,ASL,ASPM,ATAD…	1173
Cancer,Endocrine System Disorders,Organismal Injury and Abnormalities	Endocrine carcinoma	2.81e-31			AAAS,AACS,AASDH,AASDHPPT,ABCE1,ABHD2,ACP1,ADA,ADA2,ADCY9,ADGRG7,ADIRF,ADPGK,AFDN,AFMID,AGGF1,AHR,AICDA,AKAP11,AKAP12,AKAP17A,AKAP7,ALDH18A1,ALG5,ALPK1,ALYREF,AMER1,AMN,ANAPC4,ANAPC5,ANKH,ANKLE1,ANKRD16,ANKRD27,ANKRD6,ANKS6,ANLN,APMAP,APTX,ARFGEF3,ARHGAP39,ARHGEF17,ARHGEF25,ARHGEF39,ARMC12,ARMC6,ARMCX6,ARMT1,ARPC2,ARV1,ASL,ASPM,ATAD5,ATG14,ATOH8,ATP5F1C,ATP5MF,ATRIP,AVL9,B2M,BAG2,BATF,BATF3,BCCIP,…	1000
Cancer,Organismal Injury and Abnormalities	Neck neoplasm	6.06e-31			AAAS,AACS,AASDH,AASDHPPT,ABCE1,ABHD2,ACP1,ADA,ADA2,ADCY9,ADGRG7,ADIRF,ADPGK,AFDN,AFMID,AGGF1,AHR,AICDA,AKAP11,AKAP12,AKAP17A,AKAP7,ALDH18A1,ALG5,ALPK1,ALYREF,AMER1,AMN,ANAPC4,ANAPC5,ANKH,ANKLE1,ANKRD16,ANKRD27,ANKRD6,ANKS6,ANLN,APMAP,APOA1,APTX,ARFGEF3,ARHGAP39,ARHGEF17,ARHGEF25,ARHGEF39,ARMC12,ARMC6,ARMCX6,ARMT1,ARPC2,ARV1,ASL,ASPM,ATAD5,ATG14,ATOH8,ATP5F1C,ATP5MF,ATRIP,AVL9,BAG2,BATF,BATF3,BCCI…	1007
Cancer,Endocrine System Disorders,Organismal Injury and Abnormalities	Nonpituitary endocrine tumor	1.78e-30		-1.119	AAAS,AACS,AASDH,AASDHPPT,ABCE1,ABHD2,ACP1,ADA,ADA2,ADCY9,ADGRG7,ADIRF,ADPGK,AFDN,AFMID,AGGF1,AHR,AICDA,AKAP11,AKAP12,AKAP17A,AKAP7,ALDH18A1,ALG5,ALPK1,ALYREF,AMER1,AMN,ANAPC4,ANAPC5,ANKH,ANKLE1,ANKRD16,ANKRD27,ANKRD6,ANKS6,ANLN,APMAP,APOA1,APTX,ARFGEF3,ARHGAP39,ARHGEF17,ARHGEF25,ARHGEF39,ARMC12,ARMC6,ARMCX6,ARMT1,ARPC2,ARV1,ASL,ASPM,ATAD5,ATG14,ATOH8,ATP5F1C,ATP5MF,ATRIP,AVL9,BAG2,BATF,BATF3,BCCI…	1005
Cancer,Endocrine System Disorders,Organismal Injury and Abnormalities	Thyroid gland tumor	1.85e-30			AAAS,AACS,AASDH,AASDHPPT,ABCE1,ABHD2,ACP1,ADA,ADA2,ADCY9,ADGRG7,ADIRF,ADPGK,AFDN,AFMID,AGGF1,AHR,AICDA,AKAP11,AKAP12,AKAP17A,AKAP7,ALDH18A1,ALG5,ALPK1,ALYREF,AMER1,AMN,ANAPC4,ANAPC5,ANKH,ANKLE1,ANKRD16,ANKRD27,ANKRD6,ANKS6,ANLN,APMAP,APOA1,APTX,ARFGEF3,ARHGAP39,ARHGEF17,ARHGEF25,ARHGEF39,ARMC12,ARMC6,ARMCX6,ARMT1,ARPC2,ARV1,ASL,ASPM,ATAD5,ATG14,ATOH8,ATP5F1C,ATP5MF,ATRIP,AVL9,BAG2,BATF,BATF3,BCCI…	998
Cancer,Endocrine System Disorders,Organismal Injury and Abnormalities	Thyroid carcinoma	2.59e-30			AAAS,AACS,AASDH,AASDHPPT,ABCE1,ABHD2,ACP1,ADA,ADA2,ADCY9,ADGRG7,ADIRF,ADPGK,AFDN,AFMID,AGGF1,AHR,AICDA,AKAP11,AKAP12,AKAP17A,AKAP7,ALDH18A1,ALG5,ALPK1,ALYREF,AMER1,AMN,ANAPC4,ANAPC5,ANKH,ANKLE1,ANKRD16,ANKRD27,ANKRD6,ANKS6,ANLN,APMAP,APTX,ARFGEF3,ARHGAP39,ARHGEF17,ARHGEF25,ARHGEF39,ARMC12,ARMC6,ARMCX6,ARMT1,ARPC2,ARV1,ASL,ASPM,ATAD5,ATG14,ATOH8,ATP5F1C,ATP5MF,ATRIP,AVL9,BAG2,BATF,BATF3,BCCIP,BCL2…	994
Cancer,Endocrine System Disorders,Organismal Injury and Abnormalities	Thyroid cancer	2.7e-30			AAAS,AACS,AASDH,AASDHPPT,ABCE1,ABHD2,ACP1,ADA,ADA2,ADCY9,ADGRG7,ADIRF,ADPGK,AFDN,AFMID,AGGF1,AHR,AICDA,AKAP11,AKAP12,AKAP17A,AKAP7,ALDH18A1,ALG5,ALPK1,ALYREF,AMER1,AMN,ANAPC4,ANAPC5,ANKH,ANKLE1,ANKRD16,ANKRD27,ANKRD6,ANKS6,ANLN,APMAP,APTX,ARFGEF3,ARHGAP39,ARHGEF17,ARHGEF25,ARHGEF39,ARMC12,ARMC6,ARMCX6,ARMT1,ARPC2,ARV1,ASL,ASPM,ATAD5,ATG14,ATOH8,ATP5F1C,ATP5MF,ATRIP,AVL9,BAG2,BATF,BATF3,BCCIP,BCL2…	995
Cancer,Organismal Injury and Abnormalities	Abdominal cancer	1.65e-29		1.63	AAAS,AACS,AASDH,AASDHPPT,ABCE1,ABHD2,ACKR1,ACOT13,ACP1,ACP5,ADA,ADA2,ADCY9,ADGRG7,ADIRF,ADPGK,AFDN,AFMID,AGGF1,AGTR1,AHR,AICDA,AKAP11,AKAP12,AKAP17A,AKAP7,ALDH18A1,ALG5,ALPK1,AMER1,AMIGO1,AMN,ANAPC16,ANAPC4,ANAPC5,ANKH,ANKLE1,ANKRD27,ANKRD45,ANKRD6,ANKS6,ANLN,APLNR,APMAP,APOA1,APOL6,APTX,ARFGEF3,ARHGAP19,ARHGAP39,ARHGEF17,ARHGEF25,ARL6IP6,ARMC12,ARMC6,ARMT1,ARV1,ASF1B,ASL,ASPM,ATAD5,ATP5MF,ATP5PF…	1157
Cancer,Gastrointestinal Disease,Organismal Injury and Abnormalities	Digestive organ tumor	9.07e-28		1.732	AAAS,AACS,AASDH,ABCE1,ABHD2,ACKR1,ACOT13,ACP1,ADA,ADA2,ADCY9,ADGRG7,ADIRF,ADPGK,AFDN,AFMID,AGGF1,AGTR1,AHR,AICDA,AKAP11,AKAP12,AKAP17A,AKAP7,ALDH18A1,ALG5,ALPK1,ALYREF,AMER1,AMN,ANAPC16,ANAPC5,ANKLE1,ANKRD27,ANKRD45,ANKRD46,ANKRD6,ANKS6,ANLN,APLNR,APMAP,APOA1,APOL6,APTX,ARFGEF3,ARHGAP19,ARHGAP39,ARHGEF17,ARHGEF25,ARL6IP6,ARMC12,ARMC6,ARMT1,ARV1,ASF1B,ASL,ASPM,ATAD5,ATG14,ATOH8,ATP5F1C,ATP5MF,ATP5…	1115
Cellular Movement,Hematological System Development and Function,Immune Cell Trafficking	Cell movement of leukocytes	0.00122	Decreased	-3.312	ACKR1,ADA,AGTRAP,AHR,APOA1,BAG4,BATF,BDKRB1,C1QBP,C3AR1,CAST,CBFB,CCL20,CCR10,CCR7,CCR9,CCRL2,CD19,CD2,CD226,CD247,CD3E,CD4,CD44,CD5,CD63,CD72,CD8A,CDH5,CHGA,CSF1,CSF2RB,CTSB,CX3CL1,CXADR,CXCL16,DEK,DEPTOR,F11R,F2R,FASLG,FLT3LG,FYB1,GBA,GPR132,GPR18,GRN,HEBP1,HSPD1,IFNGR1,IL10RA,IL12B,IL15,IL15RA,IL17RC,IL21,IL27RA,IL2RB,IL33,IL4R,IL6R,IL7R,JAM2,JAM3,KCNE3,LAT,LGMN,LTBR,MADCAM1,MARCO,MOG,MOSPD2,N…	102
Cancer,Organismal Injury and Abnormalities	Adenocarcinoma	1.35e-23		-0.489	AAAS,AACS,AASDH,AASDHPPT,ABCE1,ABHD2,ACKR1,ACOT13,ACP5,ADA,ADA2,ADCY9,ADGRG7,ADPGK,AFDN,AFMID,AGGF1,AGTR1,AHR,AICDA,AKAP11,AKAP12,AKAP17A,AKAP7,ALDH18A1,ALG5,ALPK1,AMER1,AMIGO1,AMN,ANAPC4,ANAPC5,ANKH,ANKLE1,ANKRD27,ANKRD45,ANKRD6,ANLN,APLNR,APMAP,APOL6,APTX,ARFGEF3,ARHGAP19,ARHGAP39,ARHGEF17,ARHGEF25,ARL6IP6,ARMC12,ARMC6,ARMT1,ARV1,ASL,ASPM,ATAD5,ATP5MF,ATP5PF,ATPAF1,ATRIP,AUNIP,AVL9,B2M,BAG4,BAT…	1073
Cancer,Organismal Injury and Abnormalities	Abdominal adenocarcinoma	2.71e-23		0.293	AAAS,AACS,AASDH,AASDHPPT,ABCE1,ABHD2,ACKR1,ACOT13,ACP5,ADA,ADA2,ADCY9,ADGRG7,ADPGK,AFDN,AFMID,AGGF1,AGTR1,AHR,AICDA,AKAP11,AKAP12,AKAP17A,AKAP7,ALDH18A1,ALG5,ALPK1,AMER1,AMIGO1,AMN,ANAPC4,ANAPC5,ANKH,ANKLE1,ANKRD27,ANKRD45,ANKRD6,ANLN,APLNR,APMAP,APOL6,APTX,ARFGEF3,ARHGAP19,ARHGAP39,ARHGEF17,ARHGEF25,ARL6IP6,ARMC12,ARMC6,ARMT1,ARV1,ASL,ASPM,ATAD5,ATP5MF,ATP5PF,ATPAF1,ATRIP,AUNIP,AVL9,B2M,BAG4,BAT…	1053
RNA Post-Transcriptional Modification	Processing of RNA	5.13e-19		1.749	AKAP17A,ALYREF,BOP1,BUD23,C1QBP,CCNH,CDC73,CHEK2,CPSF2,CSTF1,CWC15,CWC22,DCAF13,DIMT1,DKC1,EMG1,EXOSC2,EXOSC4,FCF1,GEMIN6,GEMIN7,GTF2F1,GTF2H3,INTS1,INTS2,INTS7,LEO1,LSM1,LSM3,LSM5,LSM6,LSM8,LYAR,MFAP1,MPHOSPH10,MPHOSPH6,NCBP1,NOC4L,NOLC1,NOP14,NUFIP1,PELP1,PES1,PHF5A,PLRG1,PNN,POLR2D,POLR2E,POLR2G,POLR2K,PPP1R1B,PRPF19,PRPF3,PRPF38A,PRPF4,QKI,RAPGEF1,RBM17,RBM8A,RNASEL,RPL5,RRP7A,RRP9,RSRC1,SART…	92
Cancer,Gastrointestinal Disease,Organismal Injury and Abnormalities	Gastrointestinal carcinoma	9.25e-18		0	AAAS,AACS,AASDH,ABCE1,ABHD2,ACOT13,ADA,ADA2,ADCY9,ADGRG7,AFDN,AFMID,AGGF1,AGTR1,AHR,AICDA,AKAP11,AKAP12,AKAP17A,AKAP7,ALDH18A1,ALPK1,AMER1,AMN,ANAPC5,ANKLE1,ANKRD27,ANKRD45,ANKRD6,ANKS6,ANLN,APLNR,APMAP,APOL6,APTX,ARFGEF3,ARHGAP19,ARHGAP39,ARHGEF17,ARHGEF25,ARL6IP6,ARMC12,ARMC6,ARMT1,ARV1,ASL,ASPM,ATAD5,ATG14,ATP5F1C,ATP5MF,ATP5PF,ATPAF1,ATRIP,AUNIP,AVL9,B2M,BAG4,BATF,BATF2,BCCIP,BCL2L11,BDKRB1,B…	953
Cancer,Gastrointestinal Disease,Organismal Injury and Abnormalities	Gastrointestinal tumor	5.68e-17		0.83	AAAS,AACS,AASDH,ABCE1,ABHD2,ACOT13,ADA,ADA2,ADCY9,ADGRG7,ADIRF,AFDN,AFMID,AGGF1,AGTR1,AHR,AICDA,AKAP11,AKAP12,AKAP17A,AKAP7,ALDH18A1,ALPK1,ALYREF,AMER1,AMN,ANAPC5,ANKLE1,ANKRD27,ANKRD45,ANKRD6,ANKS6,ANLN,APLNR,APMAP,APOL6,APTX,ARFGEF3,ARHGAP19,ARHGAP39,ARHGEF17,ARHGEF25,ARL6IP6,ARMC12,ARMC6,ARMT1,ARV1,ASL,ASPM,ATAD5,ATG14,ATP5F1C,ATP5MF,ATP5PF,ATPAF1,ATRIP,AUNIP,AVL9,B2M,BAG4,BATF,BATF2,BCCIP,BCL…	988
Cancer,Gastrointestinal Disease,Organismal Injury and Abnormalities	Gastrointestinal tract cancer	1.11e-16		1.086	AAAS,AACS,AASDH,ABCE1,ABHD2,ACOT13,ADA,ADA2,ADCY9,ADGRG7,ADIRF,AFDN,AFMID,AGGF1,AGTR1,AHR,AICDA,AKAP11,AKAP12,AKAP17A,AKAP7,ALDH18A1,ALPK1,AMER1,AMN,ANAPC5,ANKLE1,ANKRD27,ANKRD45,ANKRD6,ANKS6,ANLN,APLNR,APMAP,APOL6,APTX,ARFGEF3,ARHGAP19,ARHGAP39,ARHGEF17,ARHGEF25,ARL6IP6,ARMC12,ARMC6,ARMT1,ARV1,ASL,ASPM,ATAD5,ATG14,ATP5F1C,ATP5MF,ATP5PF,ATPAF1,ATRIP,AUNIP,AVL9,B2M,BAG4,BATF,BATF2,BCCIP,BCL2L11,BD…	983
Protein Synthesis	Termination of translation of protein	6.76e-16			CHCHD1,DAP3,ERAL1,ETF1,MRPL1,MRPL13,MRPL18,MRPL24,MRPL27,MRPL30,MRPL32,MRPL35,MRPL37,MRPL39,MRPL4,MRPL40,MRPL42,MRPL48,MRPL51,MRPL52,MRPL55,MRPS12,MRPS14,MRPS18B,MRPS18C,MRPS22,MRPS23,MRPS24,MRPS30,MRPS36,MRPS5,MRRF	32
Cancer,Gastrointestinal Disease,Organismal Injury and Abnormalities	Large intestine carcinoma	1.48e-15			AAAS,AACS,AASDH,ABCE1,ABHD2,ACOT13,ADA,ADA2,ADCY9,ADGRG7,AFDN,AFMID,AGGF1,AGTR1,AHR,AICDA,AKAP11,AKAP12,AKAP17A,AKAP7,ALDH18A1,ALPK1,AMER1,AMN,ANAPC5,ANKLE1,ANKRD27,ANKRD45,ANKRD6,ANLN,APLNR,APMAP,APOL6,APTX,ARFGEF3,ARHGAP19,ARHGAP39,ARHGEF17,ARHGEF25,ARL6IP6,ARMC12,ARMC6,ARMT1,ARV1,ASL,ASPM,ATAD5,ATP5MF,ATP5PF,ATPAF1,ATRIP,AUNIP,AVL9,B2M,BAG4,BATF,BATF2,BCL2L11,BDKRB1,BEND7,BEX5,BFAR,BFSP2,BICC1…	902
Cancer,Gastrointestinal Disease,Organismal Injury and Abnormalities	Gastrointestinal adenocarcinoma	1.4e-14			AAAS,AACS,AASDH,ABCE1,ABHD2,ACOT13,ADA,ADA2,ADCY9,ADGRG7,AFDN,AFMID,AGGF1,AGTR1,AHR,AICDA,AKAP11,AKAP12,AKAP17A,AKAP7,ALDH18A1,ALPK1,AMER1,AMN,ANAPC5,ANKLE1,ANKRD27,ANKRD45,ANKRD6,ANLN,APLNR,APMAP,APOL6,APTX,ARFGEF3,ARHGAP19,ARHGAP39,ARHGEF17,ARHGEF25,ARL6IP6,ARMC12,ARMC6,ARMT1,ARV1,ASL,ASPM,ATAD5,ATP5MF,ATP5PF,ATPAF1,ATRIP,AUNIP,AVL9,B2M,BAG4,BATF,BATF2,BCL2L11,BDKRB1,BEND7,BEX5,BFAR,BFSP2,BICC1…	910
Cancer,Gastrointestinal Disease,Organismal Injury and Abnormalities	Large intestine adenocarcinoma	1.83e-14			AAAS,AACS,AASDH,ABCE1,ABHD2,ACOT13,ADA,ADA2,ADCY9,ADGRG7,AFDN,AFMID,AGGF1,AGTR1,AHR,AICDA,AKAP11,AKAP12,AKAP17A,AKAP7,ALDH18A1,ALPK1,AMER1,AMN,ANAPC5,ANKLE1,ANKRD27,ANKRD45,ANKRD6,ANLN,APLNR,APMAP,APOL6,APTX,ARFGEF3,ARHGAP19,ARHGAP39,ARHGEF17,ARHGEF25,ARL6IP6,ARMC12,ARMC6,ARMT1,ARV1,ASL,ASPM,ATAD5,ATP5MF,ATP5PF,ATPAF1,ATRIP,AUNIP,AVL9,B2M,BAG4,BATF,BATF2,BCL2L11,BDKRB1,BEND7,BEX5,BFAR,BFSP2,BICC1…	890
Molecular Transport,RNA Trafficking	Export of RNA	2.84e-14		1.987	AAAS,ALYREF,CPSF2,NCBP1,NDC1,NUP133,NUP155,NUP160,NUP188,NUP205,NUP37,NUP43,NUP50,NUP54,NUP58,NUP88,NUP93,PHAX,RAN,RBM8A,RGPD4 (includes others),SLBP,SRRM1,SYMPK,THOC1,THOC5,THOC6,THOC7,TPR,U2AF2,UPF2,XPOT	32
Cancer,Gastrointestinal Disease,Organismal Injury and Abnormalities	Large intestine neoplasm	5.42e-14		0.84	AAAS,AACS,AASDH,ABCE1,ABHD2,ACOT13,ADA,ADA2,ADCY9,ADGRG7,ADIRF,AFDN,AFMID,AGGF1,AGTR1,AHR,AICDA,AKAP11,AKAP12,AKAP17A,AKAP7,ALDH18A1,ALPK1,ALYREF,AMER1,AMN,ANAPC5,ANKLE1,ANKRD27,ANKRD45,ANKRD6,ANLN,APLNR,APMAP,APOL6,APTX,ARFGEF3,ARHGAP19,ARHGAP39,ARHGEF17,ARHGEF25,ARL6IP6,ARMC12,ARMC6,ARMT1,ARV1,ASL,ASPM,ATAD5,ATP5MF,ATP5PF,ATPAF1,ATRIP,AUNIP,AVL9,B2M,BAG4,BATF,BATF2,BCL2L11,BDKRB1,BEND7,BEX5,BFA…	936
Cancer,Gastrointestinal Disease,Organismal Injury and Abnormalities	Malignant neoplasm of large intestine	7.6e-14		1	AAAS,AACS,AASDH,ABCE1,ABHD2,ACOT13,ADA,ADA2,ADCY9,ADGRG7,ADIRF,AFDN,AFMID,AGGF1,AGTR1,AHR,AICDA,AKAP11,AKAP12,AKAP17A,AKAP7,ALDH18A1,ALPK1,AMER1,AMN,ANAPC5,ANKLE1,ANKRD27,ANKRD45,ANKRD6,ANLN,APLNR,APMAP,APOL6,APTX,ARFGEF3,ARHGAP19,ARHGAP39,ARHGEF17,ARHGEF25,ARL6IP6,ARMC12,ARMC6,ARMT1,ARV1,ASL,ASPM,ATAD5,ATP5MF,ATP5PF,ATPAF1,ATRIP,AUNIP,AVL9,B2M,BAG4,BATF,BATF2,BCL2L11,BDKRB1,BEND7,BEX5,BFAR,BFSP2…	932
Cell Cycle	Cell cycle progression	2.17e-13		-0.338	AAAS,AATF,AHR,AMER1,ANLN,BCCIP,BCL2L11,BLNK,BOP1,BORA,BRCA1,BRCA2,C1QBP,C6orf89,CALD1,CAST,CCNF,CCNH,CCP110,CCPG1,CD19,CD3E,CD4,CD44,CDC23,CDC27,CDC7,CDCA5,CDCA8,CDH5,CDT1,CENPE,CENPF,CENPH,CENPI,CENPT,CENPW,CHAF1A,CHEK2,CKAP5,CLSPN,CNTROB,CSE1L,CSF1,CYLD,DLGAP5,DNMT1,DOT1L,DTL,ELOC,EMP1,ESPL1,FANCA,FANCD2,FGFRL1,FLT3LG,GAS7,GMNN,GPR132,GRN,GTPBP4,GTSE1,HAT1,HAUS1,HAUS4,HYPK,IL12B,IL2RB,IL4R,IL6R…	172
Molecular Transport,RNA Trafficking	Transport of RNA	2.5e-13		1.987	AAAS,ALYREF,CKAP5,CPSF2,NCBP1,NDC1,NUP133,NUP155,NUP160,NUP188,NUP205,NUP37,NUP43,NUP50,NUP54,NUP58,NUP88,NUP93,PHAX,RAN,RBM8A,RGPD4 (includes others),SLBP,SRRM1,SYMPK,THOC1,THOC5,THOC6,THOC7,TPR,U2AF2,UPF2,XPOT	33
Molecular Transport,RNA Trafficking	Nuclear export of RNA	3.99e-13			AAAS,ALYREF,CPSF2,NCBP1,NDC1,NUP133,NUP155,NUP160,NUP188,NUP205,NUP37,NUP43,NUP50,NUP54,NUP58,NUP88,NUP93,PHAX,RBM8A,SLBP,SRRM1,SYMPK,THOC1,THOC5,THOC6,THOC7,TPR,U2AF2,UPF2,XPOT	30
Molecular Transport	Nuclear export of molecule	7.73e-13			AAAS,ALYREF,ANKLE1,CHCHD4,CPSF2,NCBP1,NDC1,NUP133,NUP155,NUP160,NUP188,NUP205,NUP37,NUP43,NUP50,NUP54,NUP58,NUP88,NUP93,NUTF2,PHAX,RAN,RBM8A,SLBP,SRRM1,SYMPK,THOC1,THOC5,THOC6,THOC7,TPR,U2AF2,UPF2,XPOT	34
Protein Synthesis	Elongation of protein	2.29e-12			CHCHD1,DAP3,EEF2K,ERAL1,MRPL1,MRPL13,MRPL18,MRPL24,MRPL27,MRPL30,MRPL32,MRPL35,MRPL37,MRPL39,MRPL4,MRPL40,MRPL42,MRPL48,MRPL51,MRPL52,MRPL55,MRPS12,MRPS14,MRPS18B,MRPS18C,MRPS22,MRPS23,MRPS24,MRPS30,MRPS36,MRPS5,TSFM	32
Molecular Transport,RNA Trafficking	Export of mRNA	2.52e-12			AAAS,ALYREF,CPSF2,NCBP1,NDC1,NUP133,NUP155,NUP160,NUP188,NUP205,NUP37,NUP43,NUP50,NUP54,NUP58,NUP88,NUP93,RBM8A,RGPD4 (includes others),SLBP,SRRM1,SYMPK,THOC1,THOC5,THOC6,THOC7,TPR,U2AF2,UPF2	29
Cell Cycle	Mitosis	3.43e-12		-0.624	AATF,AHR,ANLN,BCCIP,BORA,BRCA1,BRCA2,CCP110,CD4,CDC23,CDC7,CDCA5,CDCA8,CDT1,CENPE,CENPF,CENPH,CENPI,CENPT,CENPW,CHEK2,CKAP5,CNTROB,CSE1L,CSF1,CYLD,DLGAP5,DOT1L,ELOC,ESPL1,FLT3LG,GMNN,GRN,HAT1,HAUS1,HAUS4,IL2RB,IL7R,INCENP,INVS,KIF11,KIF15,KIF22,KNL1,KNTC1,KPNB1,MAD2L1,MAP9,MASTL,MCPH1,MIS18A,NAE1,NDC80,NEDD1,NOLC1,NUF2,NUP88,NUSAP1,ORC2,ORC6,PBRM1,PIKFYVE,PRMT5,PRPF4,PTTG1,RACGAP1,RAD50,RAN,RBBP8…	92
Molecular Transport,RNA Trafficking	Nuclear export of mRNA	5.42e-12			AAAS,ALYREF,CPSF2,NCBP1,NDC1,NUP133,NUP155,NUP160,NUP188,NUP205,NUP37,NUP43,NUP50,NUP54,NUP58,NUP88,NUP93,RBM8A,SLBP,SRRM1,SYMPK,THOC1,THOC5,THOC6,THOC7,TPR,U2AF2,UPF2	28
Cell Cycle	Mitosis of tumor cell lines	2.46e-11		-0.447	BRCA1,BRCA2,CDC7,CDCA8,CENPE,CENPI,CHEK2,CKAP5,CNTROB,CSE1L,CYLD,DLGAP5,ELOC,GRN,INVS,KIF11,KIF22,KNL1,KPNB1,MAD2L1,MASTL,NAE1,NDC80,NUF2,PRPF4,PTTG1,RACGAP1,RBBP8,RMI2,SETD6,SPAG5,SPC25,STIL,TPX2,TTK,UBD,UBE2S	37
Cell Cycle	Mitosis of cervical cancer cell lines	2.68e-11		0	BRCA2,CDCA8,CENPE,CENPI,CKAP5,CNTROB,CSE1L,CYLD,DLGAP5,ELOC,INVS,KIF11,KIF22,KNL1,KPNB1,MAD2L1,MASTL,NDC80,NUF2,PRPF4,PTTG1,RACGAP1,RMI2,SETD6,SPAG5,SPC25,STIL,TPX2,TTK,UBE2S	30
DNA Replication, Recombination, and Repair	DNA replication	3.81e-11		1.195	AHR,ATAD5,ATRIP,BRCA1,BRCA2,CDC45,CDC7,CDT1,CLSPN,DCAF1,DNAJC2,DONSON,DUT,EXO1,GINS1,GMNN,GTPBP4,KMT5A,MCM10,MGME1,NAE1,NASP,NUCKS1,OBI1,ORC2,ORC3,ORC5,ORC6,PCLAF,PCNA,POLA1,POLA2,POLD2,POLD3,POLD4,POLE,POLE2,PRIM1,RAD17,RAD50,RBBP6,RBBP8,RHNO1,RMI1,RMI2,RNASEH2A,RPA3,SDC2,SMARCB1,SSRP1,SUPT16H,TBRG1,TIMELESS,TIPIN	54
Cell Cycle	Arrest in mitosis of cervical cancer cell lines	2.93e-10			CENPE,CENPI,CKAP5,CNTROB,CSE1L,ELOC,INVS,KIF11,KIF22,KNL1,MAD2L1,NDC80,NUF2,RACGAP1,RMI2,SPAG5,SPC25,TPX2,TTK,UBE2S	20
RNA Post-Transcriptional Modification	Splicing of mRNA	1.04e-09		0.359	ALYREF,C1QBP,CHEK2,CPSF2,CSTF1,CWC15,CWC22,GEMIN6,GEMIN7,GTF2F1,LSM3,LSM5,LSM6,LSM8,MFAP1,NCBP1,PHF5A,PLRG1,PNN,POLR2D,POLR2E,POLR2G,POLR2K,PPP1R1B,PRPF19,PRPF3,PRPF38A,PRPF4,RAPGEF1,RBM17,RBM8A,RSRC1,SART3,SF3A2,SF3A3,SF3B5,SNRNP25,SNRNP40,SNRPC,SNRPD1,SNRPD3,SNRPE,SNRPF,SRRM1,SRRT,SYMPK,U2AF2	47
Cancer,Organismal Injury and Abnormalities	Frequency of tumor	1.22e-09		-1.141	AAAS,AASDH,AASDHPPT,ABCE1,ABHD2,ACP5,ADA,ADA2,ADCY9,ADGRG7,AFDN,AGGF1,AHR,AICDA,AKAP11,AKAP12,AKAP17A,AKAP7,ALG5,ALPK1,AMER1,ANAPC4,ANAPC5,ANKH,ANKRD27,ANKRD6,ANLN,APOA1,APTX,ARFGEF3,ARHGAP19,ARHGAP39,ARHGEF17,ARHGEF25,ARMC12,ARMC6,ARMT1,ARV1,ASPM,ATAD5,ATP5PF,AUNIP,AVL9,B2M,BAG4,BATF,BATF2,BCCIP,BCL2L11,BEND7,BICC1,BLCAP,BLNK,BLVRB,BMF,BOK,BPTF,BRCA1,BRCA2,BRD8,BTBD7,BTLA,BUD23,BYSL,C12orf4,C12o…	784
Cancer,Organismal Injury and Abnormalities	Incidence of tumor	1.46e-09		-1.527	AAAS,AASDH,AASDHPPT,ABCE1,ABHD2,ACP5,ADA,ADA2,ADCY9,ADGRG7,AFDN,AGGF1,AHR,AICDA,AKAP11,AKAP12,AKAP17A,AKAP7,ALG5,ALPK1,ALYREF,AMER1,ANAPC4,ANAPC5,ANKH,ANKRD27,ANKRD6,ANLN,APOA1,APTX,ARFGEF3,ARHGAP19,ARHGAP39,ARHGEF17,ARHGEF25,ARMC12,ARMC6,ARMT1,ARV1,ASPM,ATAD5,ATP5PF,AUNIP,AVL9,B2M,BAG4,BATF,BATF2,BCCIP,BCL2L11,BEND7,BICC1,BIK,BLCAP,BLNK,BLVRB,BMF,BOK,BPTF,BRCA1,BRCA2,BRD8,BTBD7,BTLA,BUD23,BYSL,C…	805
Protein Synthesis	Translation	2.56e-09		0.605	AGTR1,CAPRIN1,CHCHD1,CKAP5,CRBN,DAP3,DARS1,DKC1,DNAJC1,EEF2K,EIF2B1,EIF2S1,EIF3A,EIF3G,EIF3I,EIF3J,ERAL1,ETF1,MARS1,MRM2,MRPL1,MRPL13,MRPL18,MRPL24,MRPL27,MRPL30,MRPL32,MRPL35,MRPL37,MRPL39,MRPL4,MRPL40,MRPL42,MRPL48,MRPL51,MRPL52,MRPL55,MRPS12,MRPS14,MRPS18B,MRPS18C,MRPS22,MRPS23,MRPS24,MRPS30,MRPS36,MRPS5,MRRF,MTERF4,MVK,NCBP1,NOLC1,PAIP1,PDCD4,RNASEL,RNASET2,RPL5,TCOF1,TMEM173,TPR,TSC1,TSFM,TY…	66
DNA Replication, Recombination, and Repair	Metabolism of DNA	3.13e-09		1.358	AGTR1,AHR,ATAD5,ATRIP,BIK,BRCA1,BRCA2,CAST,CD2,CDC45,CDC7,CDT1,CLSPN,CSF1,DCAF1,DFFA,DNAJC2,DONSON,DUT,EXO1,FASLG,FLT3LG,GINS1,GMNN,GRN,GTPBP4,KMT5A,KPNB1,MCM10,MGME1,NAE1,NASP,NT5E,NUCKS1,OBI1,ORC2,ORC3,ORC5,ORC6,PCLAF,PCNA,POLA1,POLA2,POLD2,POLD3,POLD4,POLE,POLE2,PPT1,PRF1,PRIM1,RAD17,RAD50,RAN,RBBP6,RBBP8,RHNO1,RMI1,RMI2,RNASEH2A,RPA3,SDC2,SMARCB1,SSRP1,SUPT16H,TBRG1,THOC1,TIMELESS,TIPIN	69
DNA Replication, Recombination, and Repair	Excision repair	3.38e-09		1.1	APTX,BRCA2,CCNH,COPS3,COPS4,EIF3A,EXO1,GTF2H3,OGG1,PCNA,PNKP,POLD2,POLD3,POLD4,POLE,POLK,POLR2D,POLR2E,POLR2G,POLR2K,PRPF19,RBBP8,RNASEH2A,RPA3,SLX4,TDG,THOC1,UNG,XPA,XRCC1	30
Protein Synthesis	Translation of protein	4.56e-09		0.422	AGTR1,CAPRIN1,CHCHD1,CKAP5,CRBN,DAP3,DARS1,DKC1,DNAJC1,EEF2K,EIF2B1,EIF2S1,EIF3A,EIF3G,EIF3I,EIF3J,ERAL1,ETF1,MARS1,MRM2,MRPL1,MRPL13,MRPL18,MRPL24,MRPL27,MRPL30,MRPL32,MRPL35,MRPL37,MRPL39,MRPL4,MRPL40,MRPL42,MRPL48,MRPL51,MRPL52,MRPL55,MRPS12,MRPS14,MRPS18B,MRPS18C,MRPS22,MRPS23,MRPS24,MRPS30,MRPS36,MRPS5,MRRF,MTERF4,MVK,NCBP1,NOLC1,PAIP1,PDCD4,RNASEL,RNASET2,RPL5,TCOF1,TMEM173,TPR,TSC1,TYMS,UT…	64
RNA Post-Transcriptional Modification	Processing of mRNA	5.12e-09		0.049	ALYREF,C1QBP,CCNH,CDC73,CHEK2,CPSF2,CSTF1,CWC15,CWC22,GEMIN6,GEMIN7,GTF2F1,GTF2H3,LEO1,LSM3,LSM5,LSM6,LSM8,MFAP1,NCBP1,PHF5A,PLRG1,PNN,POLR2D,POLR2E,POLR2G,POLR2K,PPP1R1B,PRPF19,PRPF3,PRPF38A,PRPF4,QKI,RAPGEF1,RBM17,RBM8A,RSRC1,SART3,SF3A2,SF3A3,SF3B5,SNRNP25,SNRNP40,SNRPC,SNRPD1,SNRPD3,SNRPE,SNRPF,SRRM1,SRRT,SYMPK,U2AF2	52
Cell Cycle	Arrest in mitosis	5.32e-09			BRCA1,CENPE,CENPI,CKAP5,CNTROB,CSE1L,ELOC,INVS,KIF11,KIF22,KNL1,KNTC1,MAD2L1,NDC80,NUF2,RACGAP1,RMI2,SGO1,SPAG5,SPC25,TPX2,TTK,UBE2S,ZWINT	24
Cancer,Cardiovascular Disease,Developmental Disorder,Hematological Disease,Hereditary Disorder,Metabolic Disease,Organismal Injury and Abnormalities,Skeletal and Muscular Disorders	Fanconi anemia	6.9e-09			BRCA1,BRCA2,CAT,FANCA,FANCB,FANCD2,FANCI,FANCL,FANCM,POLA1,PRIM1,RRM1,SLX4,UBE2T,XRCC2	15
Infectious Diseases	Transport of virus	6.95e-09			AAAS,CD79A,KPNB1,NDC1,NUP133,NUP155,NUP160,NUP188,NUP205,NUP37,NUP43,NUP50,NUP54,NUP58,NUP88,NUP93,RAN,RGPD4 (includes others),TPR	19
Cellular Assembly and Organization,Cellular Function and Maintenance	Organization of mitotic spindle	9.34e-09			ASPM,AUNIP,BCCIP,BORA,CENPE,CEP126,CKAP5,KIF11,KIZ,KNSTRN,MAP9,NDC80,PSRC1,RAN,SPAG5,SPC25,SSRP1,STIL,TPX2,TTK	20
RNA Post-Transcriptional Modification	Splicing of RNA	9.96e-09		0.637	AKAP17A,ALYREF,C1QBP,CHEK2,CPSF2,CSTF1,CWC15,CWC22,GEMIN6,GEMIN7,GTF2F1,LSM1,LSM3,LSM5,LSM6,LSM8,MFAP1,NCBP1,PHF5A,PLRG1,PNN,POLR2D,POLR2E,POLR2G,POLR2K,PPP1R1B,PRPF19,PRPF3,PRPF38A,PRPF4,RAPGEF1,RBM17,RBM8A,RSRC1,SART3,SF3A2,SF3A3,SF3B5,SNRNP25,SNRNP40,SNRPC,SNRPD1,SNRPD3,SNRPE,SNRPF,SRRM1,SRRT,SYMPK,TARDBP,U2AF2	50
Skeletal and Muscular Disorders	Radial ray deficiency	1.03e-08			BRCA1,BRCA2,CAT,FANCA,FANCB,FANCD2,FANCI,FANCL,FANCM,POLA1,PRIM1,RBM8A,RRM1,SLX4,UBE2T,XRCC2	16
Metabolic Disease,Organismal Injury and Abnormalities	DNA repair-deficiency disorder	1.63e-08			ADA,BRCA1,BRCA2,CAT,CD247,CD3E,CHEK2,FANCA,FANCB,FANCD2,FANCI,FANCL,FANCM,IL7R,MPLKIP,MUTYH,NHEJ1,POLA1,PRIM1,RFXAP,RRM1,SLX4,TGFBR2,TYMS,UBE2T,XPA,XRCC2	27
DNA Replication, Recombination, and Repair	Excision repair of DNA	1.72e-08		0.354	APTX,BRCA2,CCNH,COPS3,COPS4,EIF3A,EXO1,GTF2H3,OGG1,PCNA,PNKP,POLD2,POLD3,POLD4,POLE,POLK,POLR2D,POLR2E,POLR2G,POLR2K,PRPF19,RPA3,TDG,UNG,XPA,XRCC1	26
Cancer,Organismal Injury and Abnormalities	Tumorigenesis of epithelial neoplasm	2.33e-08		-0.246	AAAS,AASDH,AASDHPPT,ABCE1,ABHD2,ACP5,ADA,ADA2,ADCY9,ADGRG7,AFDN,AGGF1,AHR,AICDA,AKAP11,AKAP12,AKAP17A,AKAP7,ALG5,ALPK1,AMER1,ANAPC4,ANAPC5,ANKH,ANKRD27,ANKRD6,ANLN,APOA1,APTX,ARFGEF3,ARHGAP19,ARHGAP39,ARHGEF17,ARHGEF25,ARMC12,ARMC6,ARMT1,ARV1,ASPM,ATAD5,ATP5PF,AUNIP,AVL9,B2M,BAG4,BATF,BATF2,BCL2L11,BEND7,BICC1,BLCAP,BLNK,BLVRB,BOK,BRCA1,BRCA2,BTBD7,BTLA,BUD23,BYSL,C12orf4,C12orf45,C19orf47,C1QBP,…	764
Cancer,Organismal Injury and Abnormalities	Development of malignant tumor	2.5e-08		-0.679	AAAS,AASDH,AASDHPPT,ABCE1,ABHD2,ACP5,ADA,ADA2,ADCY9,ADGRG7,AFDN,AGGF1,AHR,AICDA,AKAP11,AKAP12,AKAP17A,AKAP7,ALG5,ALPK1,AMER1,ANAPC4,ANAPC5,ANKH,ANKRD27,ANKRD6,ANLN,APTX,ARFGEF3,ARHGAP19,ARHGAP39,ARHGEF17,ARHGEF25,ARMC12,ARMC6,ARMT1,ARV1,ASPM,ATAD5,ATP5PF,AUNIP,AVL9,B2M,BAG4,BATF,BATF2,BCCIP,BCL2L11,BEND7,BICC1,BLCAP,BLNK,BLVRB,BMF,BPTF,BRCA1,BRCA2,BTBD7,BTLA,BUD23,C12orf4,C12orf45,C19orf47,C1QBP,…	763
DNA Replication, Recombination, and Repair	DNA damage response of cells	2.69e-08		-1.091	AATF,ALYREF,APTX,ATAD5,BATF,BCCIP,BRCA1,BRCA2,C9orf116,CENPS/CENPS-CORT,CHEK2,CLSPN,DDIAS,DTL,ETAA1,EXD2,FANCD2,FANCL,FANCM,FBXO45,FH,HMCES,MBD4,MCM10,MMS22L,NOP53,NUCKS1,NUGGC,OGG1,PCLAF,PCNA,PLRG1,PNKP,POLK,PTTG1,RAD17,RAD18,RAD50,RBBP6,SETD7,SMC6,THOC1,TIMELESS,TONSL,TRIAP1,UBE2T,WDR76,XRCC2,XRCC3	49
DNA Replication, Recombination, and Repair	Recombination	2.81e-08		0.662	AICDA,ALYREF,ANKLE1,BRCA1,BRCA2,CD79B,CHEK2,DCAF1,DNMT1,ENY2,EXO1,FANCD2,FANCM,HJURP,IL7R,MCPH1,MEI4,MEIOB,MMS22L,NDC1,NHEJ1,PARPBP,PRPF19,PSMC3IP,RAD18,RAD50,RAD51AP1,RMI1,SF3A3,SF3B5,SKP2,SLX4,SMARCB1,THOC1,TONSL,TRIP13,TSN,UNG,XRCC2,XRCC3	40
Post-Translational Modification	Sumoylation of protein	4.24e-08			AAAS,NDC1,NUP133,NUP155,NUP160,NUP188,NUP205,NUP37,NUP43,NUP50,NUP54,NUP58,NUP88,NUP93,RANGAP1,SAE1,TPR	17
Cell Cycle,DNA Replication, Recombination, and Repair	DNA recombination	4.57e-08		0.743	AICDA,ALYREF,ANKLE1,BRCA1,BRCA2,CD79B,CHEK2,DNMT1,ENY2,EXO1,FANCD2,FANCM,HJURP,IL7R,MCPH1,MEI4,MEIOB,MMS22L,NDC1,PARPBP,PRPF19,PSMC3IP,RAD18,RAD50,RAD51AP1,RMI1,SF3A3,SF3B5,SLX4,SMARCB1,THOC1,TONSL,TSN,UNG,XRCC2,XRCC3	36
Connective Tissue Disorders,Developmental Disorder,Organismal Injury and Abnormalities,Skeletal and Muscular Disorders	Microcephaly	4.6e-08			ASPM,CDC45,CDT1,CENPE,CEP152,DONSON,EMG1,GMNN,KIF11,KNL1,MCPH1,MTHFS,NCAPD2,NCAPD3,NHEJ1,NUP133,ORC6,OSGEP,PLAA,PNKP,RBBP8,SLC25A19,STIL,TCOF1,THOC6,TPRKB,TRAIP,WDR4	28
Cellular Function and Maintenance	Function of mononuclear leukocytes	4.99e-08		-1.645	AHR,B2M,BATF3,BCL2L11,BIK,BTLA,C3AR1,CCR7,CCRL2,CD247,CD3E,CD4,CD44,CD8A,CD96,CRTAM,CSF1,CSF2RB,EBI3,FLT3LG,FYB1,GPR84,HLA-DMA,IFNAR2,IFNGR1,IFNGR2,IL10RA,IL12B,IL15,IL15RA,IL20RB,IL21,IL27RA,IL33,IL4R,LAT,LAT2,LGMN,MCPH1,MOG,NPC2,PAWR,PDCD1,POU2AF1,PRF1,SH3BP2,SKP2,SPN,TNFRSF9,TPP2,TYROBP,UBD,XPA	53
Cancer,Neurological Disease,Organismal Injury and Abnormalities	Neurofibroma	7.26e-08			CDC45,DUT,GINS1,GINS2,GINS4,KIF11,MAD2L1,ORC2,POLA1,POLA2,POLD2,POLD3,POLE,POLE2,PRIM1,RNASEH2A,RPA3,USP1	18
Cancer,Cardiovascular Disease,Neurological Disease,Organismal Injury and Abnormalities	Plexiform neurofibroma	7.3e-08			CDC45,DUT,GINS1,GINS2,GINS4,MAD2L1,ORC2,POLA1,POLA2,POLD2,POLD3,POLE,POLE2,PRIM1,RNASEH2A,RPA3,USP1	17
Cell Cycle	G2/M phase	8.17e-08		1.195	AHR,BORA,BRCA1,CAT,CCNH,CCP110,CEP152,CEP192,CEP41,CEP70,CEP78,CHEK2,CKAP5,CLSPN,CNTRL,CSE1L,DONSON,DTL,ELAC2,FANCD2,FGFR1OP,GMNN,HAUS1,HAUS4,IL4R,LIN9,MAD2L1,MASTL,MBD4,MCM10,MCPH1,MDC1,MTDH,NEDD1,NOP53,POLD4,PPME1,PRPF19,PTTG1,RAD17,RBBP6,RBBP8,SDCCAG8,SFI1,SKP2,SLX4,TGFBR2,THOC1,TTI1,USH1C,XRCC1	51
Cellular Function and Maintenance,Hematological System Development and Function	Function of lymphocytes	9.68e-08		-1.445	AHR,B2M,BATF3,BCL2L11,BIK,BTLA,C3AR1,CCR7,CCRL2,CD247,CD3E,CD4,CD44,CD8A,CD96,CRTAM,CSF2RB,EBI3,FLT3LG,FYB1,GPR84,HLA-DMA,IFNAR2,IFNGR1,IFNGR2,IL10RA,IL12B,IL15,IL15RA,IL20RB,IL21,IL27RA,IL33,IL4R,LAT,LAT2,LGMN,MCPH1,MOG,NPC2,PAWR,PDCD1,POU2AF1,PRF1,SH3BP2,SKP2,SPN,TNFRSF9,TPP2,TYROBP,UBD,XPA	52
Cell Morphology,Cellular Assembly and Organization	Morphology of nucleus	1.04e-07			ADA,AICDA,BRCA1,BRCA2,CENPE,CHAF1A,DEK,DNMT1,ESPL1,EXO1,GMNN,HAT1,IL15,INCENP,KIF22,MCPH1,MDC1,MEI4,NCAPD2,NCAPG,NCAPG2,NOL7,NOLC1,POLA1,POLD3,POLD4,PSRC1,PTTG1,RAD50,RAN,RAP1GDS1,RET,RSL1D1,SKP2,SLX4,SPC25,TPP2,UNG	38
Cancer,Organismal Injury and Abnormalities	Development of carcinoma	1.18e-07		0.147	AAAS,AASDH,AASDHPPT,ABCE1,ABHD2,ACP5,ADA,ADA2,ADCY9,ADGRG7,AFDN,AGGF1,AHR,AICDA,AKAP11,AKAP12,AKAP17A,AKAP7,ALG5,ALPK1,AMER1,ANAPC4,ANAPC5,ANKH,ANKRD27,ANKRD6,ANLN,APTX,ARFGEF3,ARHGAP19,ARHGAP39,ARHGEF17,ARHGEF25,ARMC12,ARMC6,ARMT1,ARV1,ASPM,ATAD5,ATP5PF,AUNIP,AVL9,B2M,BAG4,BATF,BATF2,BCL2L11,BEND7,BICC1,BLCAP,BLNK,BLVRB,BRCA1,BRCA2,BTBD7,BTLA,BUD23,C12orf4,C12orf45,C19orf47,C1QBP,C20orf27,C2CD2,…	749
Cellular Assembly and Organization	Chromosomal congression of metaphase plate	1.7e-07			CDC23,CDCA5,CENPE,CENPF,CENPQ,FAM83D,KIF22,NDC80	8
Cell-To-Cell Signaling and Interaction,Cellular Movement	Recruitment of cells	0.00136	Decreased	-2.199	ACKR1,AHR,APOA1,BTLA,C3AR1,CAT,CCL20,CCR7,CCR9,CCRL2,CD19,CD200,CD4,CD44,CD63,CD8A,CDH5,CSF1,CSF2RB,CX3CL1,CXCL16,FASLG,FLT3LG,GLCE,GPR132,IL15,IL15RA,IL21,IL33,IL6R,LPAR3,MADCAM1,MOG,OGG1,PDCD1,PECAM1,PIK3R5,PLA2G6,RARRES2,SELPLG,SLC17A9,TAC1,TGFBR2,TIMELESS,TIRAP,TNFRSF1B,TNFRSF9,VCAM1	48
Protein Synthesis	Expression of protein	1.84e-07		0.216	AGTR1,AHR,CAPRIN1,CHCHD1,CKAP5,CRBN,CSF1,DAP3,DARS1,DKC1,DNAJC1,ECSCR,EEF2K,EIF2B1,EIF2S1,EIF3A,EIF3G,EIF3I,EIF3J,ERAL1,ETF1,IL7R,MARS1,MRM2,MRPL1,MRPL13,MRPL18,MRPL24,MRPL27,MRPL30,MRPL32,MRPL35,MRPL37,MRPL39,MRPL4,MRPL40,MRPL42,MRPL48,MRPL51,MRPL52,MRPL55,MRPS12,MRPS14,MRPS18B,MRPS18C,MRPS22,MRPS23,MRPS24,MRPS30,MRPS36,MRPS5,MRRF,MTERF4,MVK,NCBP1,NOLC1,PAIP1,PDCD4,RNASEL,RNASET2,RPL5,TCOF1,TMEM…	69
Cell Death and Survival,Cellular Compromise	Cytotoxicity of natural killer cells	0.0015	Decreased	-2.683	CD2,CD226,CD247,CD44,CD96,CX3CL1,FASLG,FLT3LG,IL15,IL21,KLRD1,LAT,NCR3,PRF1,SPN,TYROBP	16
Cancer,Gastrointestinal Disease,Organismal Injury and Abnormalities	Digestive system cancer	2.55e-26	Increased	2.213	AAAS,AACS,AASDH,ABCE1,ABHD2,ACKR1,ACOT13,ACP1,ADA,ADA2,ADCY9,ADGRG7,ADIRF,ADPGK,AFDN,AFMID,AGGF1,AGTR1,AHR,AICDA,AKAP11,AKAP12,AKAP17A,AKAP7,ALDH18A1,ALG5,ALPK1,AMER1,AMN,ANAPC16,ANAPC5,ANKLE1,ANKRD27,ANKRD45,ANKRD6,ANKS6,ANLN,APLNR,APMAP,APOA1,APOL6,APTX,ARFGEF3,ARHGAP19,ARHGAP39,ARHGEF17,ARHGEF25,ARL6IP6,ARMC12,ARMC6,ARMT1,ARV1,ASF1B,ASL,ASPM,ATAD5,ATG14,ATP5F1C,ATP5MF,ATP5PF,ATPAF1,ATRIP,AUNIP…	1095
Cancer,Hematological Disease,Hereditary Disorder,Organismal Injury and Abnormalities	Constitutional bone marrow failure syndrome	2.35e-07			BRCA1,BRCA2,CAT,FANCA,FANCB,FANCD2,FANCI,FANCL,FANCM,POLA1,PRIM1,RPL5,RRM1,SLX4,SRP54,SRP72,UBE2T,XRCC2	18
Cell Cycle	G2 phase	2.42e-07		1.401	AHR,BORA,BRCA1,CAT,CCNH,CCP110,CEP152,CEP192,CEP41,CEP70,CEP78,CHEK2,CKAP5,CLSPN,CNTRL,CSE1L,DCAF1,DNMT1,DONSON,DTL,EEF2K,ELAC2,FANCD2,FGFR1OP,GMNN,HAUS1,HAUS4,IL4R,KIF11,LIN9,MAD2L1,MASTL,MBD4,MCM10,MCPH1,MDC1,MMS22L,MTDH,NEDD1,NOP53,POLD4,PPME1,PRPF19,PTTG1,RAD17,RBBP6,RBBP8,SDCCAG8,SFI1,SKP2,SLX4,TGFBR2,THOC1,TONSL,TTI1,USH1C,XRCC1	57
Cancer,Organismal Injury and Abnormalities	Genitourinary tumor	6.34e-07		-0.437	AAAS,AASDHPPT,ABCE1,ABHD2,ACKR1,ACOT13,ACP5,ADA2,ADCY9,ADGRG7,AFDN,AGGF1,AGTR1,AHR,AICDA,AKAP11,AKAP12,ALDH18A1,ALG5,ALPK1,ALYREF,AMER1,AMIGO1,AMN,ANAPC13,ANAPC4,ANAPC5,ANKH,ANKRD27,ANKRD6,ANLN,APOA1,APTX,ARFGEF3,ARHGAP19,ARHGAP39,ARHGEF17,ARHGEF25,ARMC12,ARMT1,ASF1B,ASPM,ATAD5,ATP5F1C,ATP5MF,AVL9,B2M,BAG4,BCCIP,BCL2L11,BEND7,BICC1,BIK,BLMH,BLVRB,BORA,BPTF,BRCA1,BRCA2,BRD8,BSDC1,BTBD7,BTLA,BUD23,…	774
Cancer,Neurological Disease,Organismal Injury and Abnormalities	Nerve sheath tumor	6.35e-07			CD44,CDC45,DUT,EED,GINS1,GINS2,GINS4,HMMR,KIF11,MAD2L1,ORC2,POLA1,POLA2,POLD2,POLD3,POLE,POLE2,PRIM1,RET,RNASEH2A,RPA3,SMARCB1,SUZ12,USP1	24
Cellular Function and Maintenance,Hematological System Development and Function	Function of helper T lymphocytes	8.33e-07			C3AR1,CCRL2,CD247,CD4,CD44,CRTAM,FLT3LG,GPR84,HLA-DMA,IFNGR2,IL12B,IL20RB,IL27RA,IL33,IL4R,MOG,PAWR,POU2AF1,TNFRSF9	19
Cancer,Organismal Injury and Abnormalities	Urogenital cancer	9.2e-07		-0.265	AAAS,AASDHPPT,ABCE1,ABHD2,ACKR1,ACOT13,ACP5,ADA2,ADCY9,ADGRG7,AFDN,AGGF1,AGTR1,AHR,AICDA,AKAP11,AKAP12,ALDH18A1,ALG5,ALPK1,AMER1,AMIGO1,AMN,ANAPC13,ANAPC4,ANAPC5,ANKH,ANKRD27,ANKRD6,ANLN,APOA1,APTX,ARFGEF3,ARHGAP19,ARHGAP39,ARHGEF17,ARHGEF25,ARMC12,ARMT1,ASF1B,ASPM,ATAD5,ATP5F1C,ATP5MF,AVL9,B2M,BAG4,BCCIP,BCL2L11,BEND7,BICC1,BIK,BLMH,BLVRB,BORA,BPTF,BRCA1,BRCA2,BRD8,BSDC1,BTBD7,BTLA,BUD23,C12orf4…	759
Cellular Function and Maintenance,Hematological System Development and Function	Function of T lymphocytes	9.66e-07		-0.623	B2M,BATF3,BCL2L11,C3AR1,CCR7,CCRL2,CD247,CD3E,CD4,CD44,CD8A,CRTAM,CSF2RB,EBI3,FLT3LG,FYB1,GPR84,HLA-DMA,IFNAR2,IFNGR1,IFNGR2,IL10RA,IL12B,IL15,IL20RB,IL21,IL27RA,IL33,IL4R,LAT,LAT2,MCPH1,MOG,NPC2,PAWR,PDCD1,POU2AF1,PRF1,SKP2,SPN,TNFRSF9,TPP2,TYROBP	43
Cell-To-Cell Signaling and Interaction	Response of lymphatic system cells	1.08e-06		-0.927	ADA,AHR,APOA1,BCL2L11,C3AR1,CCR7,CD19,CD200,CD226,CD3E,CD4,CD44,CD83,CD8A,CSF2RB,DAPP1,EBI3,FASLG,FLT3LG,FSTL1,IFNGR1,IL10RA,IL12B,IL15,IL21,IL27RA,IL33,IL7R,MOG,NAMPT,NCR3,PDCD1,PFDN6,RET,SELPLG,TGFBR2,TIGIT,TNFRSF1B,TNFRSF9	39
Cancer,Organismal Injury and Abnormalities	Malignant genitourinary solid tumor	1.19e-06		-0.265	AAAS,AASDHPPT,ABCE1,ABHD2,ACKR1,ACOT13,ACP5,ADA2,ADCY9,ADGRG7,AFDN,AGGF1,AGTR1,AHR,AICDA,AKAP11,AKAP12,ALDH18A1,ALG5,ALPK1,AMER1,AMIGO1,AMN,ANAPC13,ANAPC4,ANAPC5,ANKH,ANKRD27,ANKRD6,ANLN,APOA1,APTX,ARFGEF3,ARHGAP19,ARHGAP39,ARHGEF17,ARHGEF25,ARMC12,ARMT1,ASF1B,ASPM,ATAD5,ATP5F1C,ATP5MF,AVL9,B2M,BAG4,BCCIP,BCL2L11,BEND7,BICC1,BIK,BLVRB,BORA,BPTF,BRCA1,BRCA2,BRD8,BSDC1,BTBD7,BTLA,BUD23,C12orf4,C12o…	758
Cancer,Hematological Disease,Immunological Disease,Organismal Injury and Abnormalities	Refractory aggressive non-Hodgkin lymphoma	1.2e-06			CD19,CD79B,CRBN,DNMT1,MS4A1,PDCD1,POLA1,POLE,POLE2,PRIM1,PSMB2,RRM1,TNFRSF9	13
Cell Cycle	Arrest in prometaphase of cervical cancer cell lines	1.21e-06			AKAP12,CDT1,MASTL,NDC80,NUF2,SPDL1	6
DNA Replication, Recombination, and Repair	Transcription-coupled nucleotide-excision repair	1.48e-06			CCNH,COPS3,COPS4,GTF2H3,PCNA,POLD2,POLD3,POLD4,POLK,POLR2D,POLR2E,POLR2G,POLR2K,PRPF19,RPA3,XPA,XRCC1	17
Cell Cycle	Interphase	1.77e-06		1.185	AASDHPPT,AATF,AHR,AKAP12,BOP1,BORA,BRCA1,BTLA,CASP8AP2,CAT,CCNH,CCP110,CD247,CD44,CDC45,CDC7,CDT1,CEP152,CEP192,CEP41,CEP70,CEP78,CHAF1A,CHEK2,CKAP5,CLSPN,CNTRL,CSE1L,CSF1,CYLD,DARS1,DAXX,DCAF1,DDIAS,DNMT1,DONSON,DOT1L,DTD1,DTL,EEF2K,ELAC2,FANCD2,FGFR1OP,GMNN,GPR132,HAUS1,HAUS4,IL15,IL4R,IL6R,KIF11,KPNB1,LIN9,MAD2L1,MASTL,MBD4,MCM10,MCPH1,MDC1,MMS22L,MTDH,NAE1,NASP,NEDD1,NOP53,ORC2,ORC3,ORC5,ORC6…	109
Protein Synthesis	Metabolism of protein	1.79e-06		1.429	ADA2,AGTR1,AHR,ANAPC16,ANAPC4,ANAPC5,APOA1,APTX,B2M,BAG2,BFAR,C2CD3,C4BPA,CAPRIN1,CAST,CAT,CCNH,CD4,CDC16,CDC23,CDC27,CHCHD1,CHEK2,CKAP5,CPQ,CRBN,CREBL2,CREBRF,CSF1,CSF2RB,CTSB,DAG1,DAP3,DARS1,DEPTOR,DKC1,DNAJC1,DNMT1,DPP3,DTL,ECSCR,EEF2K,EIF2B1,EIF2S1,EIF3A,EIF3G,EIF3I,EIF3J,ERAL1,ERP44,ESPL1,ETF1,FAM83D,FBXO45,FSTL1,GBA,GOLM1,GPIHBP1,GRN,GTPBP4,GTSE1,HSPD1,HYPK,IL7R,KLF15,LARP6,LGMN,MAD2L1,MARS…	159
DNA Replication, Recombination, and Repair	Initiation of replication of DNA	2.11e-06			CDC7,CDT1,ORC2,POLA1,POLA2,POLE,POLE2,PRIM1,RPA3,TIMELESS,TIPIN	11
Cardiovascular Disease,Developmental Disorder,Hematological Disease,Organismal Injury and Abnormalities	Congenital aplastic anemia	2.13e-06			BRCA1,BRCA2,CAT,FANCA,FANCB,FANCD2,FANCI,FANCL,FANCM,POLA1,PRIM1,RPL5,RRM1,SLX4,UBE2T,XRCC2	16
Cell Death and Survival	Cell viability of colorectal cancer cell lines	1.79e-07	Increased	4.254	ANAPC4,CDCA8,CHEK2,COPS3,COPS4,CSE1L,FA2H,GTPBP4,KNL1,KPNB1,LSM6,LSM8,MASTL,MIS18A,MTHFR,NSA2,NUP58,OGG1,PES1,POMP,PRPF19,PTTG1,RAD18,RBM8A,RRS1,SMARCB1,SNRPD1,SNRPF,STRAP,THOC1,TTK,TWISTNB,TXNDC16,TYMS,U2AF2	35
Cancer,Organismal Injury and Abnormalities	Breast or colorectal cancer	3.13e-06		0.118	AAAS,AASDH,ABCE1,ABHD2,ACKR1,ACP5,ADA,ADA2,ADCY9,ADIRF,AFDN,AGGF1,AICDA,AKAP12,AKAP17A,AKAP7,AMER1,AMN,ANAPC13,ANKRD27,ANKRD6,ANLN,APOA1,APTX,ARFGEF3,ARHGAP19,ARHGAP39,ARHGEF17,ARMC6,ARMT1,ARV1,ASF1B,ATAD5,ATP5F1C,ATP5MF,ATP5PF,AUNIP,AVL9,B2M,BAG4,BATF,BATF2,BCCIP,BCL2L11,BLCAP,BPTF,BRCA1,BRCA2,BTBD7,BYSL,C12orf4,C12orf45,C19orf47,C1QBP,C20orf27,C2CD2,C2CD3,C3AR1,C3orf70,C4BPA,C6orf89,CALD1,CAPRI…	626
Cell Cycle,Cell Morphology,Cellular Assembly and Organization,DNA Replication, Recombination, and Repair	Morphology of chromosomes	3.38e-06			BRCA1,BRCA2,CENPE,CHAF1A,DEK,DNMT1,HAT1,INCENP,KIF22,MCPH1,MDC1,MEI4,NCAPD2,NCAPG,NCAPG2,PSRC1,RAN,SLX4,SPC25	19
Cell-To-Cell Signaling and Interaction	Response of mononuclear leukocytes	3.91e-06		-1.434	ADA,AHR,APOA1,BCL2L11,C3AR1,CCR7,CD19,CD200,CD226,CD3E,CD4,CD79A,CD83,CD8A,CSF2RB,DAPP1,EBI3,FASLG,FLT3LG,FSTL1,IFNGR1,IL10RA,IL12B,IL15,IL21,IL27RA,IL33,IL7R,MOG,NAMPT,NCR3,PDCD1,PFDN6,RET,SELPLG,TGFBR2,TIGIT,TNFRSF1B,TNFRSF9,VCAM1	40
Cellular Assembly and Organization,DNA Replication, Recombination, and Repair	Alignment of chromosomes	4.08e-06		1.665	CENPE,DLGAP5,GTSE1,KIF22,KNTC1,NCAPD2,NCAPD3,NCAPG,NCAPG2,SGO1,TTK	11
Cell Death and Survival	Necrosis	2.72e-06	Decreased	-4.897	AAAS,AATF,ABCE1,ACP1,ADA,AGGF1,AGTR1,AHR,AICDA,AKAP12,AKAP7,AMER1,APMAP,APOA1,ATG14,AVPI1,B2M,BAG2,BAG4,BCL2L11,BCL2L14,BIK,BLNK,BMF,BOK,BRCA1,BRCA2,BTLA,BUD23,C3AR1,CAPRIN1,CASP8AP2,CAST,CAT,CBFB,CCDC86,CCP110,CCR7,CD19,CD2,CD200,CD226,CD247,CD3E,CD4,CD44,CD5,CD79A,CD79B,CD8A,CDC45,CDC7,CDC73,CDCA5,CDH5,CDT1,CENPE,CENPF,CENPI,CHEK2,CIAPIN1,CKAP5,CLSPN,COQ7,CRBN,CREBL2,CSE1L,CSF1,CSF2RB,CTSB,CWC1…	327
Cell Cycle,DNA Replication, Recombination, and Repair	Processing of replication fork	4.35e-06			ALYREF,CENPS/CENPS-CORT,ETAA1,EXD2,FANCM,MMS22L,NUCKS1,PCNA,THOC1,TONSL	10
Cell Cycle,Connective Tissue Development and Function	Aneuploidy of fibroblasts	4.56e-06			CENPE,MDC1,NCAPD2,NCAPD3,XRCC2	5
Cancer,Dermatological Diseases and Conditions,Hereditary Disorder,Organismal Injury and Abnormalities	Familial porokeratosis	4.56e-06			FDPS,MVD,MVK,SART3,SLC17A9	5
Cell Morphology,Cellular Assembly and Organization,DNA Replication, Recombination, and Repair	Morphology of mitotic spindle	4.57e-06			CCP110,ESPL1,KIF11,KIF22,MCPH1,NEDD1,NUSAP1,ORC6,PTTG1,RACGAP1,RAN,TPX2	12
Cell Cycle	Aneuploidy of cells	4.75e-06		-0.895	BRCA1,CCP110,CENPE,CENPH,DOT1L,ESPL1,MAD2L1,MDC1,NCAPD2,NCAPD3,PARPBP,PTTG1,RGPD4 (includes others),SMARCB1,SQSTM1,XRCC2	16
Cancer,Hematological Disease,Immunological Disease,Organismal Injury and Abnormalities	Relapsed non-Hodgkin disease	5.15e-06			CD19,CD79B,CRBN,DNMT1,FPGS,HDAC11,IFNAR2,IL2RB,MS4A1,PDCD1,POLA1,POLE,POLE2,PRIM1,PSMB2,RRM1,TNFRSF9,TYMS	18
Hereditary Disorder,Neurological Disease,Organismal Injury and Abnormalities	Autosomal recessive neurological disorder	5.22e-06			AAAS,ADA2,ALDH18A1,ALG14,APTX,ARV1,ASPM,BRCA2,C12orf4,C2CD3,CD96,CEP41,CEP78,CHRNB1,CLCC1,CLN5,COQ5,CRBN,DAG1,DARS1,DARS2,DPAGT1,DSTYK,EIF2B1,ERAL1,EXOSC2,FA2H,FASLG,FRRS1L,GALC,GBA,GCH1,GPHN,GRN,GTF2H3,GUF1,HSPD1,IFNGR1,IFNGR2,JAM3,LARP7,LARS2,MDH2,MGP,MPLKIP,MRPS22,MTHFR,MTHFS,MYORG,NAGLU,NANS,NBR1,NUP133,NUP88,OPA3,OSGEP,PGAP1,PHYH,PIGB,PIK3R5,PLA2G6,PLAA,PNKP,PODXL,POLR3H,POMGNT2,PPT1,RBBP8,R…	95
Cell Cycle	G2/M phase transition	5.48e-06			BORA,BRCA1,CCNH,CCP110,CEP152,CEP192,CEP41,CEP70,CEP78,CHEK2,CKAP5,CNTRL,ELAC2,FANCD2,FGFR1OP,HAUS1,HAUS4,LIN9,MAD2L1,MASTL,MBD4,NEDD1,PPME1,PTTG1,RAD17,SDCCAG8,SFI1,SKP2,TGFBR2,THOC1,USH1C	31
Cancer,Hematological Disease,Immunological Disease,Organismal Injury and Abnormalities	Relapsed large-cell diffuse lymphoma	5.55e-06			CD19,CD79B,DNMT1,IL2RB,MS4A1,PDCD1,POLA1,PRIM1,PSMB2,RRM1,TNFRSF9	11
Cell Cycle,DNA Replication, Recombination, and Repair	Homologous recombination of DNA	6.18e-06		1.009	BRCA1,BRCA2,ENY2,FANCM,HJURP,MMS22L,PSMC3IP,TONSL,XRCC2,XRCC3	10
Hereditary Disorder,Immunological Disease,Organismal Injury and Abnormalities	Autosomal recessive immunological disorder	6.51e-06			ACP5,ADA,AICDA,B2M,BLNK,CD19,CD247,CD3E,CD79A,CD79B,CD8A,GINS1,IFNAR2,IFNGR2,IL12B,IL21,IL7R,LAT,MCFD2,MS4A1,NHEJ1,POLE,RFXAP,TRNT1,UNG	25
Cell Cycle,Cell Morphology,Cellular Assembly and Organization	Morphology of chromosome components	6.59e-06			AICDA,BRCA1,CHAF1A,DEK,EXO1,HAT1,IL15,MEI4,NCAPD2,NCAPG2,POLA1,POLD3,POLD4,PTTG1,RAD50,TPP2,UNG	17
Cell Cycle	Prometaphase of cervical cancer cell lines	6.82e-06			AKAP12,CDT1,MASTL,NDC80,NUF2,RACGAP1,SPDL1	7
Developmental Disorder,Embryonic Development,Organismal Survival	Death of embryo	7.42e-06	Decreased	-4.304	BRCA2,CENPU,CHAF1A,COPS3,DTL,F2R,GMNN,INTS1,KIF22,KMT5A,LIAS,MCM10,METAP2,MIS18A,NASP,NOP53,PCNA,PES1,PIKFYVE,PLRG1,PNN,PRPF19,RBBP8,SUZ12,TADA3,TRAIP,XRCC1	27
Cell Cycle,DNA Replication, Recombination, and Repair	Spindle checkpoint	7.42e-06		0.478	ARHGEF17,CDT1,CENPE,CENPI,CEP192,DLGAP5,MAD2L1,MASTL,PRPF4,STIL,TPR,TRIP13,TTK	13
Cell-To-Cell Signaling and Interaction,Hematological System Development and Function	Response of lymphocytes	7.5e-06		-1.735	ADA,AHR,APOA1,BCL2L11,C3AR1,CD19,CD200,CD226,CD3E,CD4,CD83,CD8A,CSF2RB,DAPP1,EBI3,FLT3LG,FSTL1,IFNGR1,IL10RA,IL12B,IL15,IL21,IL27RA,IL33,IL7R,MOG,NAMPT,NCR3,PDCD1,RET,SELPLG,TGFBR2,TIGIT,TNFRSF1B,TNFRSF9	35
Organismal Injury and Abnormalities	Dyskeratosis congenita or aplastic anemia	8.67e-06			BRCA1,BRCA2,CAT,DKC1,FANCA,FANCB,FANCD2,FANCI,FANCL,FANCM,MS4A1,NHP2,POLA1,PRF1,PRIM1,RPL5,RRM1,SLX4,UBE2T,XRCC2	20
Tissue Development	Accumulation of cells	8.74e-06		-1.318	AHR,AICDA,APOA1,B2M,BCL2L11,BMF,BRCA1,CBFB,CCR7,CD200,CD44,CENPF,CSF1,CX3CL1,CXCL16,DOT1L,F2R,FASLG,FLT3LG,FSTL1,GRN,IFNGR1,IL10RA,IL12B,IL15,IL21,IL2RB,IL33,IL4R,IL6R,JAM3,KMT5A,LAT,LTBR,MOG,NCSTN,NLRC4,NT5E,RET,RIPK1,SELPLG,SH2D2A,SH3BP2,SMARCB1,TGFBR2,TNFRSF1B,TNFRSF9,TPX2,TYROBP,VCAM1,VSIR,XBP1,ZNF106	53
Cell Morphology,Cellular Function and Maintenance	Repair of tumor cell lines	1.97e-05	Increased	3.116	BRCA1,BRCA2,DEK,EXO1,FANCM,NAE1,PBRM1,PNKP,PRPF19,RAD18,RAD50,RBBP8,RNASEH2A,SFR1,THOC1,UBE2N	16
Cancer,Hematological Disease,Immunological Disease,Organismal Injury and Abnormalities	Relapsed lymphocytic cancer	9.77e-06			ADA,CD19,CD247,CD3E,CD79B,CRBN,DNMT1,FPGS,HDAC11,IFNAR2,IL2RB,MS4A1,PDCD1,POLA1,POLE,POLE2,PPAT,PRIM1,PSMB2,RET,RRM1,TNFRSF9,TYMS	23
Immunological Disease	Immunodeficiency	9.93e-06			ACP5,ADA,AICDA,B2M,BCL2L11,BLNK,CD19,CD247,CD3E,CD79A,CD79B,CFP,CLEC16A,FASLG,GINS1,GRHPR,IFNAR2,IFNGR1,IFNGR2,IL12B,IL21,IL2RB,IL4R,IL7R,LAT,MCFD2,MGLL,MS4A1,NELFE,NHEJ1,POLE,PRF1,RAD50,RET,RFXAP,RIPK1,TAF13,TPP2,TRNT1,UNG	40
Protein Synthesis	Synthesis of protein	9.98e-06		1.034	AGTR1,AHR,CAPRIN1,CD4,CHCHD1,CKAP5,CRBN,CSF1,DAP3,DARS1,DEPTOR,DKC1,DNAJC1,DNMT1,ECSCR,EEF2K,EIF2B1,EIF2S1,EIF3A,EIF3G,EIF3I,EIF3J,ERAL1,ETF1,IL7R,KLF15,LARP6,MARS1,METAP2,MRM2,MRPL1,MRPL13,MRPL18,MRPL24,MRPL27,MRPL30,MRPL32,MRPL35,MRPL37,MRPL39,MRPL4,MRPL40,MRPL42,MRPL48,MRPL51,MRPL52,MRPL55,MRPS12,MRPS14,MRPS18B,MRPS18C,MRPS22,MRPS23,MRPS24,MRPS30,MRPS36,MRPS5,MRRF,MTERF4,MVK,NCBP1,NOLC1,PAIP1,…	78
Cell Cycle,Cellular Assembly and Organization,DNA Replication, Recombination, and Repair	Segregation of mitotic sister chromatids	1.14e-05			ESPL1,KNSTRN,MAD2L1,NDC80,NUSAP1,RAN,SPAG5,ZWINT	8
Cellular Function and Maintenance	Function of leukocytes	1.14e-05		-1.878	ADA,AHR,B2M,BAG4,BATF3,BCL2L11,BIK,BTLA,C3AR1,CCR7,CCRL2,CD200,CD247,CD3E,CD4,CD44,CD8A,CD96,CRTAM,CSF1,CSF2RB,CX3CL1,CYLD,EBI3,F11R,FLT3LG,FYB1,GPNMB,GPR84,GRN,HLA-DMA,IFNAR2,IFNGR1,IFNGR2,IL10RA,IL12B,IL15,IL15RA,IL20RB,IL21,IL27RA,IL33,IL4R,LAT,LAT2,LGMN,MARCO,MCPH1,MOG,NLRC4,NPC2,PAWR,PDCD1,PECAM1,POU2AF1,PRF1,SH3BP2,SIGIRR,SKP2,SPN,SUCNR1,TBKBP1,TIRAP,TNFRSF9,TPP2,TYROBP,UBD,XPA	68
Hereditary Disorder,Immunological Disease,Organismal Injury and Abnormalities	Autosomal recessive immunodeficiency	1.28e-05			ACP5,ADA,AICDA,B2M,BLNK,CD19,CD247,CD3E,CD79A,CD79B,GINS1,IFNAR2,IFNGR2,IL12B,IL21,IL7R,LAT,MCFD2,MS4A1,NHEJ1,POLE,RFXAP,TRNT1,UNG	24
Cell Cycle,Cellular Assembly and Organization,DNA Replication, Recombination, and Repair	Segregation of sister chromatids	1.28e-05			ESPL1,KNSTRN,MAD2L1,NCAPD2,NDC80,NUSAP1,RAN,SPAG5,ZWINT	9
Cancer	Chromosomal congression of cervical cancer cell lines	1.33e-05		1.067	CENPF,DLGAP5,SKA1,SKA3	4
Cancer,Hematological Disease,Immunological Disease,Organismal Injury and Abnormalities	High-grade B-cell lymphoma	1.41e-05			BCL2L11,BMF,CD19,CD247,CD3E,CD79B,DNMT1,MS4A1,POLA1,POLE,PPAT,PRIM1,PSMB2,RRM1,TNFRSF9,TYMS	16
Cancer,Hematological Disease,Immunological Disease,Organismal Injury and Abnormalities	Recurrent lymphocytic cancer	1.51e-05			CD19,CD79B,CRBN,DNMT1,FPGS,HDAC11,IFNAR2,IL2RB,MS4A1,PDCD1,POLA1,POLE,POLE2,PPAT,PRIM1,PSMB2,RET,RRM1,TNFRSF9,TYMS	20
Cancer,Hematological Disease,Immunological Disease,Organismal Injury and Abnormalities	Relapsed diffuse large B-cell lymphoma	1.61e-05			CD19,CD79B,DNMT1,MS4A1,PDCD1,POLA1,PRIM1,PSMB2,RRM1,TNFRSF9	10
Neurological Disease	Dysmyelination	1.81e-05		0.553	AHR,C3AR1,CD19,CD200,CD4,CD8A,CSF1,CSF2RB,DAG1,EIF2B1,FA2H,FASLG,GALC,GTF2H3,HSPD1,IFNAR2,IL12B,IL27RA,MLKL,MOG,PHYH,PRF1,QKI,TARDBP,TNFRSF1B,TYROBP,UFM1,VPS11	28
Cancer,Hematological Disease,Immunological Disease,Organismal Injury and Abnormalities	Relapsed B-cell non-Hodgkin lymphoma	1.85e-05			CD19,CD79B,CRBN,DNMT1,IL2RB,MS4A1,PDCD1,POLA1,POLE,POLE2,PRIM1,PSMB2,RRM1,TNFRSF9	14
Cell Morphology,Immunological Disease	Abnormal morphology of mononuclear leukocytes	1.86e-05			AHR,B2M,BATF,BCL2L11,BLNK,BMF,CCDC86,CCR10,CCR9,CD19,CD247,CD3E,CD4,CD5,CD79A,CD79B,CD8A,CYLD,EBI3,FASLG,FLT3LG,HLA-DMA,IFNGR1,IL15,IL21,IL2RB,IL7R,LAT,LTBR,POU2AF1,TCIM,TNFRSF9	32
Connective Tissue Disorders,Immunological Disease,Inflammatory Disease,Inflammatory Response,Organismal Injury and Abnormalities,Skeletal and Muscular Disorders	Rheumatoid arthritis	1.96e-05			ADA,APOA1,B2M,BLNK,C3AR1,C9orf78,CALD1,CCDC7,CCL20,CCR7,CCR9,CCRL2,CD247,CD4,CD44,CD79A,CD83,CDH26,CHEK2,CSF1,CSF2RB,CTSB,CX3CL1,CXCL16,CYYR1,DAXX,DEK,DEPDC5,DPAGT1,ECHDC1,ERH,F11R,FASLG,FDPS,FGFR1OP,FLT3LG,FPGS,GAR1,GINS2,GLUL,GRN,GTF3C1,HLA-DMA,HSPD1,IFNAR2,IL10RA,IL15,IL17RC,IL2RB,IL33,IL4R,IL6R,IL7R,JAM3,MDC1,MFHAS1,MGLL,MRPS36,MS4A1,MS4A7,MTHFR,NAGLU,NAMPT,NELFE,NGFR,NRM,NUDCD2,NXPE3,P2RY13,…	101
Gastrointestinal Disease,Hepatic System Disease,Organismal Injury and Abnormalities	Liver lesion	2.12e-05	Increased	2.008	AAAS,ACKR1,ACP1,ADA,AFDN,AGGF1,AGTR1,AHR,AICDA,AKAP11,AKAP12,ALG5,ALPK1,AMER1,AMN,ANAPC16,ANAPC5,ANKRD27,ANKRD46,ANKS6,ANLN,APMAP,APOA1,ARFGEF3,ARV1,ASF1B,ASPM,ATAD5,ATOH8,ATP5PF,ATRIP,AVL9,B2M,BAG2,BCL2L11,BEND7,BICC1,BLNK,BMF,BPTF,BRCA1,BRCA2,BRD8,BSDC1,BTBD7,BTLA,BUD23,C12orf4,C12orf43,C17orf53,C1orf112,C20orf194,C2CD3,C2CD5,C2orf49,C3AR1,C3orf70,C4BPA,C9orf78,CABCOCO1,CACFD1,CASD1,CASP8AP2,CA…	548
Cell Cycle	Arrest in prometaphase	2.04e-05			AKAP12,CDT1,MAD2L1,MASTL,NDC80,NUF2,SPDL1	7
Cell Death and Survival	Cell death of immune cells	2.07e-05		-1.368	ADA,AHR,AICDA,BAG2,BCL2L11,BIK,BLNK,BMF,BRCA1,BTLA,C3AR1,CAST,CAT,CBFB,CCDC86,CCR7,CD19,CD2,CD226,CD247,CD3E,CD4,CD44,CD5,CD79A,CD79B,CD8A,CHEK2,COQ7,CSF1,CSF2RB,CTSB,CX3CL1,CYLD,DAXX,DEK,DFFA,F2R,FASLG,FLT3LG,GPR132,GPR34,GPR65,IFNGR1,IL15,IL15RA,IL21,IL27RA,IL2RB,IL33,IL6R,IL7R,LAT,LAT2,MLKL,MOG,MS4A1,MVP,MZB1,NAMPT,NHEJ1,NLRC4,NOC2L,PAWR,PCNA,PDCD1,PDCD5,PECAM1,PLA2G6,POU2AF1,PRF1,RAN,RIPK1,RN…	91
Cell-To-Cell Signaling and Interaction	Activation of lymphatic system cells	2.12e-05		-1.595	ADA,AHR,AICDA,B2M,BCL2L11,BLNK,BTLA,C3AR1,CCR7,CD19,CD2,CD200,CD226,CD247,CD3E,CD4,CD44,CD5,CD72,CD79A,CD79B,CD83,CD8A,CRTAM,CSF2RB,DAPP1,FASLG,FLT3LG,GMNN,GPNMB,HEBP1,HSPD1,IGF2R,IL12B,IL15,IL15RA,IL20RB,IL21,IL27RA,IL2RB,IL33,IL6R,KLRD1,LAT,LAT2,MBP,MOG,MS4A1,NBR1,NCR3,NCR3LG1,NT5E,PDCD1,PECAM1,POU2AF1,PRF1,SPN,SUCNR1,TAC1,TGFBR2,TIGIT,TIRAP,TNFRSF1B,TNFRSF9,TYROBP,UBE2N,VSIR	67
Hereditary Disorder,Organismal Injury and Abnormalities,Renal and Urological Disease	Familial nephrotic syndrome	2.14e-05			ANKS6,EMP2,INCENP,INVS,IQCB1,NUP133,NUP160,NUP205,NUP93,OSGEP,SDCCAG8,TMEM67,TPRKB,TSFM,WDR4	15
Cancer,Organismal Injury and Abnormalities	Anogenital cancer	2.15e-05		-0.291	AAAS,AASDHPPT,ABCE1,ABHD2,ACKR1,ACOT13,ACP5,ADA2,ADCY9,ADGRG7,AGGF1,AGTR1,AICDA,AKAP11,AKAP12,ALDH18A1,ALG5,ALPK1,AMER1,AMIGO1,AMN,ANAPC13,ANAPC4,ANAPC5,ANKH,ANKRD27,ANKRD6,ANLN,APOA1,APTX,ARFGEF3,ARHGAP19,ARHGAP39,ARHGEF17,ARHGEF25,ARMC12,ARMT1,ASF1B,ASPM,ATAD5,ATP5F1C,ATP5MF,AVL9,B2M,BAG4,BCCIP,BCL2L11,BEND7,BICC1,BIK,BLMH,BORA,BPTF,BRCA1,BRCA2,BSDC1,BTLA,BUD23,C12orf4,C12orf43,C19orf47,C1orf11…	694
Cancer,Hematological Disease,Immunological Disease,Organismal Injury and Abnormalities	Refractory diffuse large B-cell lymphoma	2.16e-05			CD19,CD79B,DNMT1,MS4A1,PDCD1,POLA1,PRIM1,PSMB2,RRM1,TNFRSF9	10
Cell Death and Survival,Hematological System Development and Function	Cell viability of T lymphocytes	2.18e-05		-1.484	BCL2L11,BRCA1,BTLA,CBFB,CD3E,CD8A,CHEK2,CYLD,F2R,FASLG,IL15,IL21,IL27RA,IL2RB,IL7R,LAT,PDCD1,POU2AF1,SELPLG,TNFRSF1B,TNFRSF9,TSC1	22
Cell-To-Cell Signaling and Interaction,Hematological System Development and Function,Immune Cell Trafficking,Inflammatory Response	Activation of lymphocytes	2.2e-05		-1.468	ADA,AHR,AICDA,B2M,BCL2L11,BLNK,BTLA,C3AR1,CCR7,CD19,CD2,CD200,CD226,CD247,CD3E,CD4,CD44,CD5,CD72,CD79A,CD79B,CD83,CD8A,CRTAM,CSF2RB,DAPP1,FASLG,FLT3LG,GPNMB,HEBP1,HSPD1,IGF2R,IL12B,IL15,IL15RA,IL20RB,IL21,IL27RA,IL2RB,IL33,IL6R,KLRD1,LAT,LAT2,MBP,MOG,MS4A1,NBR1,NCR3,NCR3LG1,NT5E,PDCD1,PECAM1,POU2AF1,PRF1,SPN,SUCNR1,TAC1,TGFBR2,TIGIT,TIRAP,TNFRSF1B,TNFRSF9,TYROBP,UBE2N,VSIR	66
Cell Cycle,Cell Morphology	Formation of spindle apparatus	2.41e-05		-1.511	AAAS,BCCIP,BRCA1,CHEK2,CKAP5,DOT1L,HAUS1,HAUS4,KIF11,KPNB1,MAD2L1,NDC80,NEDD1,NUF2,RAN,TPX2,UBE2C,UBE2S	18
Cardiovascular Disease,Hematological Disease,Organismal Injury and Abnormalities	Aplastic anemia	2.41e-05			BRCA1,BRCA2,CAT,FANCA,FANCB,FANCD2,FANCI,FANCL,FANCM,MS4A1,POLA1,PRF1,PRIM1,RPL5,RRM1,SLX4,UBE2T,XRCC2	18
Cancer,Gastrointestinal Disease,Organismal Injury and Abnormalities	Intestinal gastric adenocarcinoma	2.54e-05			AASDH,AKAP7,ARV1,BRCA2,CCDC15,CCDC7,CDC7,CDH26,CLEC16A,DPAGT1,FAM53C,FILIP1L,FLT3LG,HMMR,IGF2R,KNOP1,LARP7,LIPT1,MCPH1,MIS18BP1,MTHFSD,MVK,MXRA8,NOSTRIN,NUGGC,PAM,PRR11,QKI,RAD50,RBBP8,RBM43,RBM45,SGO2,SLC35F5,SMC6,SPART,TGFBR2,TTI1,TTK,UGDH,XPOT,ZC3H18,ZNF330	43
Lymphoid Tissue Structure and Development,Tissue Morphology	Quantity of lymphatic system cells	2.55e-05		0.913	ADA,AHR,AICDA,APOA1,B2M,BATF,BATF3,BCL2L11,BIK,BLNK,BMF,BRCA2,BTLA,C3AR1,CBFB,CCR7,CCR9,CD19,CD247,CD34,CD3E,CD4,CD44,CD5,CD72,CD79A,CD79B,CD83,CD8A,CRTAM,CSF1,CSF2RB,CTSB,CXCL16,CYLD,DAPP1,DKC1,DNMT1,EBI3,EED,FANCA,FASLG,FLT3LG,FYB1,GBA,GPR132,GPR18,HLA-DMA,HSPD1,HVCN1,IFNAR2,IFNGR1,IGF2R,IL10RA,IL12B,IL15,IL15RA,IL20RB,IL21,IL27RA,IL2RB,IL33,IL4R,IL6R,IL7R,JAM2,JAM3,LAT,LGMN,LTBR,MBP,MOG,MS4A1,…	107
Cell Cycle,DNA Replication, Recombination, and Repair	Spindle checkpoint of cells	2.57e-05		0.478	ARHGEF17,CDT1,CENPE,CENPI,CEP192,DLGAP5,MAD2L1,MASTL,PRPF4,TPR,TRIP13,TTK	12
Cell Death and Survival	Cell viability of lymphatic system cells	2.74e-05		-1.739	AICDA,BCL2L11,BIK,BLNK,BRCA1,BTLA,CBFB,CD19,CD3E,CD4,CD44,CD79A,CD8A,CHEK2,CYLD,EXO1,F2R,FANCA,FASLG,IL15,IL21,IL27RA,IL2RB,IL33,IL7R,LAT,LAT2,PDCD1,POU2AF1,SELPLG,SMAD4,SPN,TNFRSF1B,TNFRSF9,TSC1	35
Hematological System Development and Function,Lymphoid Tissue Structure and Development,Tissue Morphology	Quantity of T lymphocytes	2.75e-05		-0.084	ADA,AHR,APOA1,B2M,BATF,BATF3,BCL2L11,BIK,BMF,BTLA,C3AR1,CBFB,CCR7,CCR9,CD19,CD247,CD3E,CD4,CD44,CD5,CD79A,CD79B,CD83,CD8A,CRTAM,CSF1,CSF2RB,CXCL16,CYLD,DKC1,DNMT1,EBI3,EED,FASLG,FLT3LG,FYB1,GPR132,GPR18,HLA-DMA,HSPD1,IFNGR1,IGF2R,IL10RA,IL12B,IL15,IL15RA,IL20RB,IL21,IL27RA,IL2RB,IL33,IL4R,IL6R,IL7R,LAT,LTBR,MBP,MOG,NHEJ1,NT5E,PDCD1,PIKFYVE,POU2AF1,PRF1,PTTG1,RGCC,RIPK1,SELPLG,TGFBR2,TIGIT,TMEM173…	78
Infectious Diseases	Viral Infection	2.77e-05	Increased	5.593	AAAS,ABCE1,ADA,AGTR1,AGTRAP,AHR,ALG14,ANKRD6,APLNR,APOA1,B2M,BCL2L11,BRCA1,C3AR1,CALD1,CAT,CCDC51,CCL20,CCR7,CD19,CD200,CD247,CD3E,CD4,CD44,CD63,CD79A,CD8A,CDC73,CHAF1A,CLNS1A,CLUH,CNST,CRBN,CSE1L,CSF1,CSF2RB,CTSB,CX3CL1,CXADR,CXCR6,CYYR1,DAG1,DAXX,DCAF1,DCAF13,DEK,DEPDC5,DIMT1,DNAL1,DPM1,EBI3,EIF2S1,EIF3A,EIF3G,EIF3I,ELOC,ETF1,F11R,F2R,FASLG,FBXO21,FCF1,FDPS,FLT3LG,FPGS,GALC,GCLC,GINS4,GLUL,HID1…	194
Cell Morphology,Immunological Disease,Lymphoid Tissue Structure and Development	Abnormal morphology of lymphocytes	2.82e-05			AHR,B2M,BATF,BCL2L11,BLNK,BMF,CCDC86,CCR10,CCR9,CD19,CD247,CD3E,CD4,CD5,CD79A,CD79B,CD8A,CYLD,EBI3,FASLG,FLT3LG,HLA-DMA,IFNGR1,IL15,IL21,IL2RB,IL7R,LAT,LTBR,POU2AF1,TNFRSF9	31
Inflammatory Disease,Neurological Disease,Skeletal and Muscular Disorders	Active stage secondary progressive multiple sclerosis	3.24e-05			IFNAR2,MS4A1,POLA1,POLE,POLE2,RRM1	6
Inflammatory Response	Cell-mediated response	3.26e-05		-1.239	APOA1,C3AR1,CCR7,CD226,CD247,CD4,CD44,CD8A,CRTAM,EBI3,FLT3LG,FSTL1,IFNGR1,IL10RA,IL12B,IL15,IL15RA,IL21,IL27RA,IL33,IL4R,IL7R,MOG,NAMPT,NCR3,NCR3LG1,PDCD1,PRF1,TGFBR2,TIGIT,TMEM173,TNFRSF1B,TNFRSF9,VSIR	34
Connective Tissue Disorders,Inflammatory Disease,Inflammatory Response,Organismal Injury and Abnormalities,Skeletal and Muscular Disorders	Inflammation of joint	3.29e-05		-1.528	ADA,AHR,ANAPC4,ANKH,APOA1,B2M,BCL2L11,BDKRB1,BLNK,C3AR1,C9orf78,CALD1,CAST,CCDC7,CCL20,CCR7,CCR9,CCRL2,CD200,CD247,CD3E,CD4,CD44,CD72,CD79A,CD79B,CD83,CDH26,CFP,CHEK2,CSF1,CSF2RB,CTSB,CX3CL1,CXCL16,CYYR1,DAXX,DEK,DEPDC5,DPAGT1,ECHDC1,ERH,F11R,FASLG,FDPS,FGFR1OP,FLT3LG,FPGS,FSTL1,GAR1,GINS2,GLUL,GRN,GTF3C1,HLA-DMA,HMMR,HSPD1,IFNAR2,IFNGR1,IL10RA,IL12B,IL15,IL15RA,IL17RC,IL20RB,IL27RA,IL2RB,IL33,IL…	130
DNA Replication, Recombination, and Repair	Chromosomal aberration	3.3e-05	Decreased	-2.112	AGTR1,AICDA,BRCA1,BRCA2,CD3E,CHEK2,CKAP5,DAD1,DFFA,DKC1,DNMT1,EXO1,EXO5,FANCA,FANCD2,GTSE1,KIF11,MAD2L1,NAE1,NHEJ1,NHP2,NOC4L,PARPBP,POLA1,POLD4,PRIM1,RRM1,TARP,THOC1,TRAIP,TRIP13,TYMS,XRCC2	33
Cancer,Gastrointestinal Disease,Organismal Injury and Abnormalities	Hepatobiliary carcinoma	3.3e-05		1.782	AAAS,ACP1,ADA,AFDN,AGGF1,AHR,AICDA,AKAP11,ALG5,ALPK1,AMER1,AMN,ANAPC16,ANAPC5,ANKRD27,ANKS6,ANLN,APMAP,ARFGEF3,ARV1,ASF1B,ASPM,ATAD5,ATP5PF,ATRIP,AVL9,B2M,BAG2,BCL2L11,BEND7,BICC1,BLNK,BPTF,BRCA1,BRCA2,BRD8,BSDC1,BTBD7,BUD23,C12orf4,C12orf43,C17orf53,C1orf112,C20orf194,C2CD5,C2orf49,C3AR1,C3orf70,C9orf78,CABCOCO1,CACFD1,CASD1,CASP8AP2,CAST,CAT,CAVIN1,CCDC112,CCDC146,CCDC3,CCDC32,CCDC92,CCL20,CCP1…	468
Cancer,Hematological Disease,Immunological Disease,Organismal Injury and Abnormalities	Refractory mature B-cell lymphoma	3.31e-05			CD19,CD79B,CRBN,DNMT1,MS4A1,PDCD1,POLA1,POLE,POLE2,PRIM1,PSMB2,RRM1,TNFRSF9	13
Cell Morphology	Morphology of mononuclear leukocytes	3.52e-05			AHR,B2M,BATF,BCL2L11,BLNK,BMF,CCDC86,CCR10,CCR9,CD19,CD247,CD3E,CD4,CD5,CD79A,CD79B,CD8A,CSF1,CYLD,EBI3,FASLG,FLT3LG,HLA-DMA,IFNGR1,IL15,IL21,IL2RB,IL7R,LAT,LTBR,POU2AF1,TCIM,TNFRSF9,XBP1	34
Immunological Disease	Systemic autoimmune syndrome	3.62e-05		-1.04	ADA,ADA2,AGGF1,AGTR1,ANAPC5,APOA1,ATRIP,B2M,BCL2L11,BCL2L14,BCL2L15,BLNK,C3AR1,C9orf78,CALD1,CAST,CAT,CCDC7,CCL20,CCR7,CCR9,CCRL2,CD19,CD226,CD247,CD3E,CD4,CD44,CD5,CD79A,CD79B,CD83,CD96,CDC7,CDH26,CHEK2,CLEC16A,CREBL2,CSF1,CSF2RB,CTNS,CTSB,CX3CL1,CXCL16,CXCR6,CYYR1,DAD1,DAXX,DEK,DEPDC5,DNMT1,DPAGT1,ECHDC1,EPSTI1,ERH,EVI2A,F11R,FASLG,FBXO21,FDPS,FGFR1OP,FLT3LG,FPGS,GAR1,GINS2,GLUL,GPNMB,GPR18,GPR…	167
Cell Death and Survival	Cell viability of leukocytes	3.65e-05	Decreased	-2.238	AICDA,BCL2L11,BIK,BLNK,BRCA1,BTLA,CBFB,CCR7,CD19,CD3E,CD44,CD79A,CD8A,CHEK2,CSF1,CSF2RB,CX3CL1,CYLD,F2R,FASLG,GPR65,IL15,IL21,IL27RA,IL2RB,IL33,IL7R,LAT,LAT2,MVP,PCNA,PDCD1,POU2AF1,SELPLG,SMAD4,SPN,TNFRSF1B,TNFRSF9,TSC1,TYROBP,XBP1	41
Embryonic Development,Tissue Development	Proliferation of embryoblast	3.76e-05			BRCA2,CENPE,ESPL1,GINS1,GINS4,INTS1,NCAPG2,PRPF19	8
Cell-To-Cell Signaling and Interaction,Hematological System Development and Function	T cell response	3.8e-05		-1.703	ADA,AHR,APOA1,C3AR1,CD226,CD3E,CD4,CD8A,CSF2RB,EBI3,FLT3LG,IFNGR1,IL10RA,IL12B,IL15,IL21,IL27RA,IL33,IL7R,MOG,NAMPT,PDCD1,RET,SELPLG,TGFBR2,TIGIT,TNFRSF1B,TNFRSF9	28
Cancer,Hematological Disease,Immunological Disease,Organismal Injury and Abnormalities	High grade diffuse large B-cell lymphoma	3.84e-05			BCL2L11,BMF,POLA1,PRIM1,RRM1	5
Cancer,Neurological Disease,Organismal Injury and Abnormalities	Neurogenic tumor	3.88e-05			CD44,CD79B,CDC45,DUT,EED,FH,GINS1,GINS2,GINS4,HMMR,KIF11,MAD2L1,MDH2,ORC2,POLA1,POLA2,POLD2,POLD3,POLE,POLE2,PRIM1,RET,RNASEH2A,RPA3,SMAD4,SMARCB1,SUZ12,TPR,USP1	29
Cell Signaling,Post-Translational Modification,Protein Synthesis	Assembly of Respiratory chain complex I	3.96e-05			NDUFA10,NDUFA13,NDUFA5,NDUFAF4,NDUFB1,NDUFB2,NDUFB6,NDUFB8,NDUFC1,NDUFS6,NDUFS7,TIMM21	12
Infectious Diseases	Parasitic Infection	4.27e-05	Increased	2.349	ACKR1,AGTR1,B2M,BATF3,CD4,CD44,EBI3,FLT3LG,HLA-DMA,IFNGR1,IL10RA,IL12B,IL15,IL21,IL27RA,IL33,IL4R,IL6R,NCR3,NT5E,PLA2G6,POU2AF1,PRF1,RRM1,SELENOP,TAC1,TIRAP,TNFRSF1B,TYMS,UNC93B1	30
Neurological Disease	Demyelination	4.28e-05		0.311	AHR,C3AR1,CD19,CD200,CD4,CD8A,CSF1,CSF2RB,DAG1,EIF2B1,FA2H,FASLG,GALC,GTF2H3,IFNAR2,IL12B,IL27RA,MLKL,MOG,PRF1,QKI,TARDBP,TNFRSF1B	23
Cellular Function and Maintenance	Function of blood cells	4.31e-05	Decreased	-2.054	ADA,AHR,B2M,BAG4,BATF3,BCL2L11,BIK,BTLA,C3AR1,CCR7,CCRL2,CD200,CD247,CD3E,CD4,CD44,CD8A,CD96,CRTAM,CSF1,CSF2RB,CX3CL1,CYLD,EBI3,F11R,FLT3LG,FYB1,GPNMB,GPR84,GRN,HLA-DMA,IFNAR2,IFNGR1,IFNGR2,IL10RA,IL12B,IL15,IL15RA,IL20RB,IL21,IL27RA,IL33,IL4R,JAM2,LAT,LAT2,LGMN,MARCO,MCPH1,MOG,NLRC4,NPC2,NT5E,PAWR,PCLAF,PDCD1,PECAM1,POU2AF1,PRF1,SH3BP2,SIGIRR,SKP2,SPN,SUCNR1,TBKBP1,TIRAP,TNFRSF9,TPP2,TYROBP,UBD,…	72
Cell Cycle	Aneuploidy	4.31e-05		-0.885	BRCA1,CCP110,CENPE,CENPH,DOT1L,ESPL1,MAD2L1,MDC1,NCAPD2,NCAPD3,PARPBP,PTTG1,RGPD4 (includes others),SMARCB1,SQSTM1,TPP2,XRCC2	17
Cancer,Hematological Disease,Immunological Disease,Organismal Injury and Abnormalities	Refractory non-Hodgkin lymphoma	4.33e-05			CD19,CD79B,CRBN,DNMT1,FPGS,HDAC11,MS4A1,PDCD1,POLA1,POLE,POLE2,PRIM1,PSMB2,RRM1,TNFRSF9,TYMS	16
Metabolic Disease,Organismal Injury and Abnormalities	Mitochondrial disorder	4.63e-05			C1QBP,CEP55,CUTC,EARS2,ELAC2,ETFA,FANCI,IFNGR1,IFNGR2,LYRM4,MGME1,MRM2,MRPS22,NDUFA10,NDUFA12,NDUFA13,NDUFAF4,NDUFB8,NDUFS6,NDUFS7,NFU1,OPA3,QRSL1,SERAC1,SUCLG1,TIMM50,TRIT1,TRMT10C,TSFM,UQCC2,YARS2	31
Cell Death and Survival,Embryonic Development	Cell viability of embryonic stem cell lines	4.69e-05	Increased	3	CLNS1A,EIF2S1,LSM6,NUP205,NUP54,NUP93,PRPF3,PSMD12,U2AF2	9
Cellular Compromise	Deletion of T lymphocytes	4.69e-05		1.387	BCL2L11,CD2,FASLG,IL15,LTBR,PDCD1,PRF1,TNFRSF9,ZNF106	9
Cell-mediated Immune Response,Lymphoid Tissue Structure and Development	Frequency of T lymphocytes	4.96e-05		0.801	BCL2L11,CCR7,CCR9,CD83,CYLD,EBI3,GCH1,IL15,IL21,IL27RA,LTBR,NT5E,RGCC,TGFBR2,TNFRSF9,TSC1,UBE2N	17
Cell Cycle	Prometaphase	5.35e-05			AKAP12,CDT1,MAD2L1,MASTL,NDC80,NUF2,RACGAP1,SPDL1	8
Cancer,Cell Death and Survival,Organismal Injury and Abnormalities,Tumor Morphology	Cell death of osteosarcoma cells	5.38e-05	Decreased	-4.146	CSE1L,EIF3G,KPNB1,NUP155,NUP160,NUP188,NUP54,NUP88,PHF5A,PSMD11,PSMD12,RAN,RBM8A,RPA3,RPL5,SNRPD1,SNRPD3,SPC25,SUPT16H,TTK,U2AF2	21
Cancer,Gastrointestinal Disease,Hepatic System Disease,Organismal Injury and Abnormalities	Hepatobiliary system cancer	5.47e-05	Increased	2.488	AAAS,ACP1,ADA,AFDN,AGGF1,AHR,AICDA,AKAP11,ALG5,ALPK1,AMER1,AMN,ANAPC16,ANAPC5,ANKRD27,ANKS6,ANLN,APMAP,APOA1,ARFGEF3,ARV1,ASF1B,ASPM,ATAD5,ATP5PF,ATRIP,AVL9,B2M,BAG2,BCL2L11,BEND7,BICC1,BLNK,BPTF,BRCA1,BRCA2,BRD8,BSDC1,BTBD7,BUD23,C12orf4,C12orf43,C17orf53,C1orf112,C20orf194,C2CD5,C2orf49,C3AR1,C3orf70,C4BPA,C9orf78,CABCOCO1,CACFD1,CASD1,CASP8AP2,CAST,CAT,CAVIN1,CCDC112,CCDC146,CCDC3,CCDC32,CCDC9…	481
Cancer,Gastrointestinal Disease,Hepatic System Disease,Organismal Injury and Abnormalities	Liver carcinoma	5.49e-05		1.782	AAAS,ACP1,ADA,AFDN,AGGF1,AHR,AICDA,ALG5,ALPK1,AMER1,AMN,ANAPC16,ANAPC5,ANKRD27,ANKS6,ANLN,APMAP,ARFGEF3,ARV1,ASF1B,ASPM,ATAD5,ATP5PF,ATRIP,AVL9,B2M,BAG2,BCL2L11,BEND7,BICC1,BLNK,BPTF,BRCA1,BRCA2,BRD8,BSDC1,BTBD7,BUD23,C12orf4,C12orf43,C17orf53,C1orf112,C20orf194,C2CD5,C2orf49,C3AR1,C3orf70,C9orf78,CABCOCO1,CACFD1,CASD1,CASP8AP2,CAST,CAT,CAVIN1,CCDC112,CCDC146,CCDC3,CCDC32,CCDC92,CCL20,CCP110,CCR1…	442
Cancer,Hematological Disease,Immunological Disease,Organismal Injury and Abnormalities	Adult leukemia	5.64e-05			B2M,CCDC7,CCR7,CD2,CD247,CD4,CD5,COPS4,FANCA,IFNAR2,IL2RB,IL6R,JAM3,KMO,LTBR,MS4A1,PDCD1,POLA1,POLE,POLE2,PPAT,PPP2R3C,PRIM1,RRM1,TARP,TYMS	26
Cancer,Hematological Disease,Immunological Disease,Organismal Injury and Abnormalities	Relapsed hairy cell leukemia	5.71e-05			ADA,MS4A1,POLA1,POLE,POLE2,RRM1	6
Cell-To-Cell Signaling and Interaction,Hematological System Development and Function,Inflammatory Response	Cell-mediated response of T lymphocytes	5.74e-05		-0.469	APOA1,C3AR1,CD226,CD8A,FLT3LG,IFNGR1,IL10RA,IL12B,IL27RA,IL7R,NAMPT,PDCD1,TGFBR2,TIGIT,TNFRSF1B	15
Cell Morphology,Lymphoid Tissue Structure and Development	Morphology of lymphocytes	5.8e-05			AHR,B2M,BATF,BCL2L11,BLNK,BMF,CCDC86,CCR10,CCR9,CD19,CD247,CD3E,CD4,CD5,CD79A,CD79B,CD8A,CYLD,EBI3,FASLG,FLT3LG,HLA-DMA,IFNGR1,IL15,IL21,IL2RB,IL7R,LAT,LTBR,POU2AF1,TNFRSF9,XBP1	32
Cell-To-Cell Signaling and Interaction,Hematological System Development and Function,Immune Cell Trafficking,Inflammatory Response	Activation of mononuclear leukocytes	5.86e-05		-1.594	ADA,AHR,AICDA,B2M,BCL2L11,BLNK,BTLA,C3AR1,CCR7,CD19,CD2,CD200,CD226,CD247,CD3E,CD4,CD44,CD5,CD72,CD79A,CD79B,CD83,CD8A,CRTAM,CSF1,CSF2RB,DAPP1,FASLG,FLT3LG,GPNMB,HEBP1,HSPD1,IGF2R,IL12B,IL15,IL15RA,IL20RB,IL21,IL27RA,IL2RB,IL33,IL6R,KLRD1,LAT,LAT2,MBP,MOG,MS4A1,NBR1,NCR3,NCR3LG1,NT5E,PDCD1,PECAM1,POU2AF1,PRF1,SPN,SUCNR1,TAC1,TGFBR2,TIGIT,TIRAP,TNFRSF1B,TNFRSF9,TYROBP,UBE2N,VSIR	67
Cancer,Organismal Injury and Abnormalities,Tissue Morphology	Quantity of malignant tumor	6.01e-05		0.926	AICDA,APOA1,BRCA1,BRCA2,CD200,CTSB,DNMT1,EED,ESPL1,FANCD2,HMMR,IFNGR1,IL15,IL15RA,NCAPH2,NT5E,OGG1,PBK,RET,SMAD4,TGFBR2	21
Cancer,Gastrointestinal Disease,Organismal Injury and Abnormalities	Colon cancer	6.41e-05		1	AAAS,AASDH,ABCE1,ABHD2,ADA,ADA2,ADCY9,AFDN,AGGF1,AICDA,AKAP12,AKAP17A,AKAP7,AMER1,ANKRD27,APTX,ARFGEF3,ARHGAP39,ARHGEF17,ARMC6,ARMT1,ARV1,ATAD5,ATP5PF,AUNIP,AVL9,B2M,BAG4,BATF,BATF2,BCL2L11,BLCAP,BRCA1,BRCA2,BTBD7,BYSL,C12orf4,C12orf45,C19orf47,C1QBP,C20orf27,C2CD2,C2CD3,C3AR1,C4BPA,C6orf89,CALD1,CAPRIN1,CARNMT1,CASD1,CASP8AP2,CAST,CAT,CAVIN1,CBY1,CCDC146,CCDC15,CCDC3,CCDC51,CCDC7,CCP110,CCSER1,C…	459
Hematological System Development and Function,Lymphoid Tissue Structure and Development,Tissue Morphology	Quantity of CD8+ T lymphocyte	6.43e-05		-1.016	AHR,B2M,BATF,BCL2L11,BMF,CD19,CD247,CD3E,CD4,CD5,CD8A,CRTAM,CYLD,GPR18,HLA-DMA,IFNGR1,IL15,IL15RA,IL21,IL27RA,IL2RB,IL33,NT5E,PDCD1,PRF1,TMEM173,TNFRSF9,TPP2	28
DNA Replication, Recombination, and Repair	DNA damage	6.57e-05	Decreased	-2.344	AHR,AICDA,APTX,BATF,BDKRB1,BRCA1,BRCA2,CAT,CDT1,CENPE,CHAF1A,CHEK2,CMPK2,CRYZ,DNMT1,DONSON,FANCD2,GCLC,GMNN,HAT1,IFNGR1,KMT5A,MCM10,MDC1,MUTYH,OGG1,PBK,PCNA,PNKP,POLK,PRF1,RAD50,RNASEH2C,SMARCB1,SQSTM1,UNG,XRCC1	37
Cell-To-Cell Signaling and Interaction,Cellular Movement,Hematological System Development and Function,Immune Cell Trafficking	Recruitment of mononuclear leukocytes	6.88e-05		-1.8	APOA1,CCL20,CCR7,CD4,CD44,CD8A,CDH5,CSF1,CX3CL1,CXCL16,FASLG,GPR132,IL15,IL15RA,IL21,IL33,IL6R,MADCAM1,PLA2G6,RARRES2,SELPLG,TNFRSF1B,TNFRSF9,VCAM1	24
Cell Death and Survival	Cell viability of blood cells	6.91e-05		-1.979	AICDA,BCL2L11,BIK,BLNK,BRCA1,BTLA,CBFB,CCR7,CD19,CD3E,CD44,CD79A,CD8A,CHEK2,CSF1,CSF2RB,CX3CL1,CYLD,DOT1L,F2R,FANCA,FASLG,FLT3LG,GPR65,IL15,IL21,IL27RA,IL2RB,IL33,IL7R,LAT,LAT2,MVP,PCNA,PDCD1,POU2AF1,SELPLG,SMAD4,SPN,TNFRSF1B,TNFRSF9,TSC1,TYROBP,XBP1	44
Hematological System Development and Function,Immune Cell Trafficking,Inflammatory Response,Tissue Development	Accumulation of leukocytes	6.93e-05		-0.672	AHR,AICDA,APOA1,B2M,BCL2L11,BMF,CCR7,CD200,CD44,CSF1,CX3CL1,F2R,FASLG,FLT3LG,GRN,IFNGR1,IL10RA,IL12B,IL15,IL21,IL2RB,IL33,IL4R,JAM3,LAT,LTBR,MOG,NLRC4,NT5E,RET,SELPLG,SH2D2A,SH3BP2,TGFBR2,TNFRSF1B,TNFRSF9,TYROBP,VCAM1,VSIR,XBP1,ZNF106	41
Hematological System Development and Function,Lymphoid Tissue Structure and Development,Tissue Morphology	Quantity of lymphocytes	7.22e-05		0.467	ADA,AHR,AICDA,APOA1,B2M,BATF,BATF3,BCL2L11,BIK,BLNK,BMF,BTLA,C3AR1,CBFB,CCR7,CCR9,CD19,CD247,CD3E,CD4,CD44,CD5,CD72,CD79A,CD79B,CD83,CD8A,CRTAM,CSF1,CSF2RB,CTSB,CXCL16,CYLD,DAPP1,DKC1,DNMT1,EBI3,EED,FASLG,FLT3LG,FYB1,GPR132,GPR18,HLA-DMA,HSPD1,HVCN1,IFNAR2,IFNGR1,IGF2R,IL10RA,IL12B,IL15,IL15RA,IL20RB,IL21,IL27RA,IL2RB,IL33,IL4R,IL6R,IL7R,LAT,LGMN,LTBR,MBP,MOG,MS4A1,MZB1,NHEJ1,NPC2,NT5E,PAWR,PDCD1…	98
Developmental Disorder,Embryonic Development,Organismal Development,Tissue Morphology	Lack of mesoderm	7.23e-05			BPTF,BRCA1,COPS3,DAG1,ECSIT,GCLC,GNPNAT1,METAP2,POFUT2,SMAD4,WLS,XRCC1	12
Cell Morphology,Hematological Disease,Immunological Disease,Lymphoid Tissue Structure and Development	Lack of lymphocytes	7.56e-05			B2M,BATF,BLNK,CD247,CD3E,CD4,CD79A,CD79B,CD8A,IL15,IL2RB,IL7R,LAT,LTBR	14
Cell Cycle,DNA Replication, Recombination, and Repair	Spindle checkpoint of cervical cancer cell lines	7.65e-05		0	ARHGEF17,CDT1,CENPI,DLGAP5,MAD2L1,MASTL,PRPF4	7
Cell Death and Survival	Cell death of tumor cell lines	7.69e-05	Decreased	-4.411	AAAS,AATF,ABCE1,AHR,AKAP12,AKAP7,AMER1,APMAP,ATG14,AVPI1,B2M,BCL2L11,BCL2L14,BIK,BLNK,BMF,BOK,BRCA1,BRCA2,BUD23,CASP8AP2,CAST,CAT,CCP110,CD226,CD247,CD4,CD44,CD79B,CDC7,CDC73,CDCA5,CDT1,CENPE,CENPF,CENPI,CHEK2,CKAP5,CLSPN,CRBN,CSE1L,CSF2RB,CTSB,CYLD,DAP3,DAXX,DCAF1,DEK,DFFA,DNMT1,DTL,DTYMK,DUT,EEF2K,EIF2S1,EIF3G,ELOC,EMG1,EVA1C,FANCA,FANCL,FANCM,FASLG,FLT3LG,GAS7,GPR132,GPR65,GRN,GTSE1,HAT1,HDAC1…	201
Cellular Assembly and Organization	Formation of nucleus	7.73e-05		-0.391	BRCA1,BRCA2,CCP110,ESPL1,EXO5,FANCM,NDC1,NOL7,NOLC1,NUP205,NUP93,PES1,RAN,RAP1GDS1,RSL1D1,SLX4	16
Gene Expression	Elongation of RNA	7.96e-05			CCNH,CDC73,EEF2K,ELOC,GTF2F1,GTF2H3,LEO1,NCBP1,NELFCD,NELFE,POLR2D,POLR2E,POLR2G,POLR2K,SSRP1,SUPT16H,TSFM,WDR61	18
Cancer,Gastrointestinal Disease,Organismal Injury and Abnormalities	Colon tumor	8e-05		0.893	AAAS,AASDH,ABCE1,ABHD2,ADA,ADA2,ADCY9,AFDN,AGGF1,AICDA,AKAP12,AKAP17A,AKAP7,ALYREF,AMER1,ANKRD27,APTX,ARFGEF3,ARHGAP39,ARHGEF17,ARMC6,ARMT1,ARV1,ATAD5,ATP5PF,AUNIP,AVL9,B2M,BAG4,BATF,BATF2,BCL2L11,BLCAP,BRCA1,BRCA2,BTBD7,BYSL,C12orf4,C12orf45,C19orf47,C1QBP,C20orf27,C2CD2,C2CD3,C3AR1,C4BPA,C6orf89,CALD1,CAPRIN1,CARNMT1,CASD1,CASP8AP2,CAST,CAT,CAVIN1,CBY1,CCDC146,CCDC15,CCDC3,CCDC51,CCDC7,CCP110,C…	463
Immunological Disease	Primary immunodeficiency disorder	8.1e-05			ADA,BCL2L11,CD19,CD247,CD3E,FASLG,GINS1,GRHPR,IFNAR2,IFNGR1,IFNGR2,IL12B,IL2RB,IL4R,IL7R,LAT,MGLL,MS4A1,NHEJ1,PRF1,RET,RFXAP,RIPK1,TAF13,TPP2,TRNT1	26
Cell-To-Cell Signaling and Interaction,Hematological System Development and Function,Immune Cell Trafficking,Inflammatory Response	Activation of T lymphocytes	8.14e-05		-1.286	ADA,B2M,BCL2L11,BTLA,C3AR1,CD19,CD2,CD226,CD247,CD3E,CD4,CD44,CD83,CD8A,CRTAM,CSF2RB,FASLG,FLT3LG,GPNMB,HSPD1,IGF2R,IL12B,IL15,IL15RA,IL20RB,IL21,IL27RA,IL2RB,IL33,IL6R,KLRD1,LAT,LAT2,MBP,MOG,NBR1,NT5E,PDCD1,PECAM1,PRF1,SPN,SUCNR1,TAC1,TGFBR2,TIGIT,TIRAP,TNFRSF1B,TNFRSF9,TYROBP,UBE2N,VSIR	51
Cancer,Organismal Injury and Abnormalities,Tumor Morphology	Regression of tumor	8.49e-05			APOA1,CD226,CTSB,EBI3,FASLG,FLT3LG,IL12B,IL15,IL15RA,IL21,NDUFA13,PRF1,RAD50,SPINT2,TMEM173,TNFRSF9,VSIR	17
Cell Death and Survival	Cell death of blood cells	8.7e-05		-1.677	ADA,AHR,AICDA,BAG2,BCL2L11,BIK,BLNK,BMF,BRCA1,BTLA,C3AR1,CAST,CAT,CBFB,CCDC86,CCR7,CD19,CD2,CD226,CD247,CD3E,CD4,CD44,CD5,CD79A,CD79B,CD8A,CHEK2,COQ7,CSF1,CSF2RB,CTSB,CX3CL1,CYLD,DAXX,DEK,DFFA,DOT1L,F2R,FASLG,FLT3LG,GPR132,GPR34,GPR65,IFNGR1,IL15,IL15RA,IL21,IL27RA,IL2RB,IL33,IL6R,IL7R,LAT,LAT2,MLKL,MOG,MS4A1,MVP,MZB1,NAMPT,NHEJ1,NLRC4,NOC2L,PAWR,PCLAF,PCNA,PDCD1,PDCD5,PECAM1,PLA2G6,POU2AF1,PRF1,…	93
Cellular Function and Maintenance,Hematological System Development and Function	Function of cytotoxic T cells	8.71e-05			B2M,BATF3,CD8A,IFNAR2,IFNGR1,IFNGR2,IL20RB,IL21,PRF1,TNFRSF9,TPP2	11
Cell-To-Cell Signaling and Interaction,Inflammatory Response	Immune response of T lymphocytes	8.72e-05		-1.408	APOA1,C3AR1,CCR7,CD226,CD8A,CSF2RB,FASLG,FLT3LG,IFNGR1,IL10RA,IL12B,IL15,IL27RA,IL33,IL7R,NAMPT,PDCD1,PFDN6,RET,TGFBR2,TIGIT,TNFRSF1B,TNFRSF9	23
Humoral Immune Response,Protein Synthesis	Quantity of IgG3	8.88e-05		0.437	AICDA,BLNK,CCR7,CD19,CD83,CYLD,DAPP1,IFNGR1,NHEJ1,PDCD1,POU2AF1,SH3BP2,TIRAP,TNFRSF9,TYROBP,UNG	16
Cell Cycle	Cycling of centrosome	9.35e-05		1.008	BRCA1,BRCA2,CCNF,CCP110,CD19,CEP152,CEP192,CKAP5,CNTROB,HAUS1,HAUS4,KIF11,MDM1,NEDD1,PCLAF,STIL,TMEM67,TTK,XRCC2,XRCC3	20
Hematological System Development and Function,Tissue Morphology	Quantity of mononuclear leukocytes	9.65e-05		0.275	ADA,AHR,AICDA,APOA1,B2M,BATF,BATF3,BCL2L11,BIK,BLNK,BMF,BTLA,C3AR1,CBFB,CCR7,CCR9,CD19,CD247,CD3E,CD4,CD44,CD5,CD72,CD79A,CD79B,CD83,CD8A,CRTAM,CSF1,CSF2RB,CTSB,CX3CL1,CXCL16,CYLD,DAPP1,DKC1,DNMT1,EBI3,EED,FASLG,FLT3LG,FYB1,GPR132,GPR18,HLA-DMA,HSPD1,HVCN1,IFNAR2,IFNGR1,IGF2R,IL10RA,IL12B,IL15,IL15RA,IL20RB,IL21,IL27RA,IL2RB,IL33,IL4R,IL6R,IL7R,JAM3,LAT,LGMN,LTBR,MBP,MFAP2,MOG,MS4A1,MZB1,NHEJ1,NP…	101
DNA Replication, Recombination, and Repair	Double-stranded DNA break repair	9.66e-05		1.928	APTX,BRCA1,BRCA2,CDCA5,CHEK2,DEK,EXD2,EXO1,FANCM,MDC1,NAE1,NHEJ1,PAXIP1,PBRM1,PCNA,PNKP,POLA1,PRPF19,RAD50,RBBP8,SMARCB1,TNKS1BP1,TRIP13,UBE2N,XPA,XRCC1	26
Cancer,Gastrointestinal Disease,Hepatic System Disease,Organismal Injury and Abnormalities	Liver cancer	9.87e-05	Increased	2.488	AAAS,ACP1,ADA,AFDN,AGGF1,AHR,AICDA,ALG5,ALPK1,AMER1,AMN,ANAPC16,ANAPC5,ANKRD27,ANKS6,ANLN,APMAP,APOA1,ARFGEF3,ARV1,ASF1B,ASPM,ATAD5,ATP5PF,ATRIP,AVL9,B2M,BAG2,BCL2L11,BEND7,BICC1,BLNK,BPTF,BRCA1,BRCA2,BRD8,BSDC1,BTBD7,BUD23,C12orf4,C12orf43,C17orf53,C1orf112,C20orf194,C2CD5,C2orf49,C3AR1,C3orf70,C4BPA,C9orf78,CABCOCO1,CACFD1,CASD1,CASP8AP2,CAST,CAT,CAVIN1,CCDC112,CCDC146,CCDC3,CCDC32,CCDC92,CCL20…	455
Hematological System Development and Function,Tissue Development	Accumulation of blood cells	9.9e-05		-0.758	AHR,AICDA,APOA1,B2M,BCL2L11,BMF,CBFB,CCR7,CD200,CD44,CSF1,CX3CL1,F2R,FASLG,FLT3LG,GRN,IFNGR1,IL10RA,IL12B,IL15,IL21,IL2RB,IL33,IL4R,JAM3,LAT,LTBR,MOG,NCSTN,NLRC4,NT5E,RET,SELPLG,SH2D2A,SH3BP2,TGFBR2,TNFRSF1B,TNFRSF9,TYROBP,VCAM1,VSIR,XBP1,ZNF106	43
Cell Death and Survival	Apoptosis of T lymphocytes	9.97e-05		-0.667	ADA,AHR,BCL2L11,BMF,BRCA1,C3AR1,CCDC86,CD2,CD226,CD247,CD3E,CD4,CD44,CD5,CHEK2,CYLD,DFFA,FASLG,GPR132,IFNGR1,IL15,IL15RA,IL21,IL6R,IL7R,MOG,NHEJ1,PAWR,PDCD1,PECAM1,POU2AF1,PRF1,RIPK1,RNASEL,SIVA1,SPN,STOML2,TNFRSF1B,TNFRSF9,TPP2,TPR,TSC1	42
Cancer,Hematological Disease,Immunological Disease,Organismal Injury and Abnormalities	Refractory mantle cell lymphoma	0.000112			CRBN,MS4A1,POLA1,POLE,POLE2,PRIM1,RRM1	7
Cell Morphology,Hematological System Development and Function,Immunological Disease,Lymphoid Tissue Structure and Development	Abnormal morphology of gamma-delta T lymphocytes	0.000112			AHR,CCR9,CD247,IL21,IL7R,LAT,LTBR	7
Cell Cycle	Exit from mitosis	0.000112			ANLN,CDC23,CYLD,MAD2L1,MASTL,NDC80,SETD6	7
Cell Death and Survival	Cell viability of mononuclear leukocytes	0.000113	Decreased	-2.331	AICDA,BCL2L11,BIK,BLNK,BRCA1,BTLA,CBFB,CD19,CD3E,CD44,CD79A,CD8A,CHEK2,CSF1,CYLD,F2R,FASLG,IL15,IL21,IL27RA,IL2RB,IL33,IL7R,LAT,PDCD1,POU2AF1,SELPLG,SMAD4,SPN,TNFRSF1B,TNFRSF9,TSC1	32
Cancer,Gastrointestinal Disease,Hepatic System Disease,Organismal Injury and Abnormalities	Liver tumor	0.000115	Increased	2.4	AAAS,ACP1,ADA,AFDN,AGGF1,AHR,AICDA,AKAP11,ALG5,ALPK1,AMER1,AMN,ANAPC16,ANAPC5,ANKRD27,ANKRD46,ANKS6,ANLN,APMAP,APOA1,ARFGEF3,ARV1,ASF1B,ASPM,ATAD5,ATOH8,ATP5PF,ATRIP,AVL9,B2M,BAG2,BCL2L11,BEND7,BICC1,BLNK,BPTF,BRCA1,BRCA2,BRD8,BSDC1,BTBD7,BUD23,C12orf4,C12orf43,C17orf53,C1orf112,C20orf194,C2CD3,C2CD5,C2orf49,C3AR1,C3orf70,C4BPA,C9orf78,CABCOCO1,CACFD1,CASD1,CASP8AP2,CAST,CAT,CAVIN1,CCDC112,CCDC14…	522
Cell Death and Survival,Hematological System Development and Function	Cell viability of lymphocytes	0.000117	Decreased	-2.147	AICDA,BCL2L11,BIK,BLNK,BRCA1,BTLA,CBFB,CD19,CD3E,CD44,CD79A,CD8A,CHEK2,CYLD,F2R,FASLG,IL15,IL21,IL27RA,IL2RB,IL33,IL7R,LAT,PDCD1,POU2AF1,SELPLG,SMAD4,SPN,TNFRSF1B,TNFRSF9,TSC1	31
Cardiovascular Disease,Hematological Disease,Organismal Injury and Abnormalities	Anemia	0.000119		-0.544	AMN,BRCA1,BRCA2,C1QBP,C3AR1,CAST,CAT,CBFB,CBY1,CCR7,CRBN,CSF2RB,DAD1,DNMT1,DOT1L,EVI2A,FANCA,FANCB,FANCD2,FANCI,FANCL,FANCM,FGFRL1,GCLC,GRHPR,GSS,IFNAR2,IL2RB,IL33,IL7R,LARS2,LGMN,MGLL,MGME1,MMADHC,MS4A1,PDCD1,POLA1,PPAT,PRF1,PRIM1,RET,RPL5,RRM1,SCIMP,SH2D2A,SLC25A19,SLC40A1,SLX4,SMAD4,SNCAIP,TAF13,TARP,TIGIT,TPP2,TRNT1,TYMS,UBE2T,VCAM1,XBP1,XPA,XRCC2,YARS2	63
Cancer,Hematological Disease,Immunological Disease,Organismal Injury and Abnormalities	High grade non-Hodgkin disease	0.000121			BCL2L11,BMF,CD19,CD247,CD3E,CD44,MS4A1,POLA1,POLE,PPAT,PRIM1,PSMB2,RRM1,TYMS	14
Molecular Transport	Export of molecule	0.000126		-0.346	AAAS,ADA,ALYREF,ANKLE1,APOA1,CHCHD4,CPSF2,F2R,FXYD1,IL33,MBP,MVP,NCBP1,NDC1,NPC2,NUP133,NUP155,NUP160,NUP188,NUP205,NUP37,NUP43,NUP50,NUP54,NUP58,NUP88,NUP93,NUTF2,PHAX,RAN,RBM8A,RGPD4 (includes others),SLBP,SLC40A1,SLC8B1,SRRM1,SYMPK,TAC1,THOC1,THOC5,THOC6,THOC7,TPR,U2AF2,UPF2,XPOT	46
Cellular Compromise	Depletion of lymphatic system cells	0.000126		0.311	ADA,CD4,CD79A,CD79B,CSF1,FASLG,IL15,IL2RB,MS4A1,PDCD1,RIPK1,TNFRSF1B	12
Lymphoid Tissue Structure and Development	Frequency of lymphocytes	0.000126		-0.009	BCL2L11,CCR7,CCR9,CD19,CD226,CD83,CYLD,EBI3,GCH1,IL15,IL21,IL27RA,IL33,LTBR,NT5E,RGCC,TGFBR2,TNFRSF9,TSC1,UBE2N,ZNF318	21
Cellular Compromise	Depletion of leukocytes	0.000137		0.464	ADA,CD4,CD79A,CD79B,FASLG,FLT3LG,IL15,IL2RB,MS4A1,PDCD1,RIPK1,TNFRSF1B,XPA	13
Cell Cycle,DNA Replication, Recombination, and Repair	DNA replication checkpoint	0.000156			CDC45,CDT1,CENPE,RAD17,TIPIN	5
Cellular Assembly and Organization	Attachment of kinetochores	0.000159			CDCA8,CENPE,KNL1,NDC80,NUF2,RACGAP1,SGO1	7
Cancer,Hematological Disease,Immunological Disease,Organismal Injury and Abnormalities	Refractory lymphocytic cancer	0.00016			ADA,CD19,CD247,CD3E,CD79B,CRBN,DNMT1,FPGS,HDAC11,MS4A1,PDCD1,POLA1,POLE,POLE2,PRIM1,PSMB2,RET,RRM1,TNFRSF9,TYMS	20
Cancer,Organismal Injury and Abnormalities	High-risk neoplasia	0.000179			BRCA1,BRCA2,CD19,CD247,CD3E,CRBN,CSF2RB,DNMT1,IFNAR2,IL2RB,MS4A1,MUTYH,PDCD1,POLA1,POLE,POLE2,PPAT,PRIM1,PSMB2,RET,RRM1,TYMS	22
Cellular Assembly and Organization	Movement of chromosomes	0.00018			CENPE,KPNB1,PSRC1,SSRP1	4
Cancer,Dermatological Diseases and Conditions,Hematological Disease,Immunological Disease,Inflammatory Disease,Inflammatory Response,Organismal Injury and Abnormalities	Mycosis fungoides/sezary syndrome	0.00018			CD2,CD4,CD5,SELPLG	4
Cellular Assembly and Organization	Disassembly of ribosome	0.00018			DENR,EIF2D,MRRF,MTIF3	4
Dermatological Diseases and Conditions,Metabolic Disease,Organismal Injury and Abnormalities	Primary cutaneous amyloidosis	0.00018			APOA1,GPNMB,POLA1,RET	4
DNA Replication, Recombination, and Repair	Progression of replication fork	0.000182		1.912	CLSPN,DEK,EED,PRPF19,SUZ12,TIMELESS,TRAIP,XRCC3	8
Cell Death and Survival	Cell death of cervical cancer cell lines	0.000187	Decreased	-2.975	BCL2L11,BOK,BRCA1,CASP8AP2,CAT,CD226,CDC7,CENPE,CENPF,CKAP5,CTSB,DAP3,DAXX,ELOC,FASLG,GPR132,GTSE1,HYPK,IMMT,INVS,KIF11,KIF15,KNL1,KPNB1,MAD2L1,MCM10,MGAT3,MMS22L,NAIP,NASP,NDC80,NIBAN2,NUF2,PARP16,PAWR,PBK,PRF1,PRPF19,RACGAP1,RBM17,RIPK1,RNASEH2A,RNASEH2C,SDF4,SHQ1,SKA3,SPAG5,SPC25,SQSTM1,THOC1,TNFRSF1B,TPX2,TTK	53
Embryonic Development,Organismal Development	Arrest in growth of embryo	0.000189			AFDN,APLNR,CDC7,CDH5,CHAF1A,DAG1,DNMT1,GCLC,GINS1,INTS1,LIAS,MCM10,METAP2,NASP,PES1,RAD50,RARRES2,RBBP8,SLC25A19,SMAD4,SPINT1,SRRT,TDG,TGS1,WLS,XRCC1	26
Cell Death and Survival	Cell death of lymphocytes	0.000198		-0.393	ADA,AHR,BCL2L11,BLNK,BMF,BRCA1,C3AR1,CCDC86,CD2,CD226,CD247,CD3E,CD4,CD44,CD5,CD79B,CHEK2,CSF1,CTSB,CYLD,DFFA,FASLG,FLT3LG,GPR132,IFNGR1,IL15,IL15RA,IL21,IL6R,IL7R,LAT,MOG,MS4A1,NHEJ1,NOC2L,PAWR,PDCD1,PECAM1,POU2AF1,PRF1,RIPK1,RNASEL,SH2D2A,SH3BP2,SIVA1,SPN,STOML2,TGFBR2,TNFRSF1B,TNFRSF9,TPP2,TPR,TSC1,UBD	54
Cell Cycle	M phase of cervical cancer cell lines	0.000208		1.144	AKAP12,ANLN,CDT1,CEP55,CNTROB,MAD2L1,MASTL,NCAPD2,NDC80,NUF2,RACGAP1,SETD6,SPART,SPDL1,SSRP1	15
Cellular Development,Cellular Growth and Proliferation,Hematological System Development and Function,Lymphoid Tissue Structure and Development	Proliferation of mononuclear leukocytes	0.000219		-1.439	ADA,AHR,APOA1,ATAD5,B2M,BATF,BCL2L11,BLNK,BRCA1,BTLA,C1QBP,CBFB,CCR7,CD19,CD2,CD226,CD247,CD3E,CD4,CD44,CD5,CD72,CD79A,CD79B,CD83,CD8A,CFP,CRTAM,CSF1,CSF2RB,CYLD,DAPP1,EBI3,EED,FASLG,FLT3LG,FYB1,GCH1,GPNMB,HLA-DMA,HSPD1,IFNAR2,IFNGR1,IL10RA,IL12B,IL15,IL15RA,IL20RB,IL21,IL27RA,IL2RB,IL33,IL4R,IL6R,IL7R,KLRD1,LAT,LAT2,LTBR,MBP,MOG,MS4A1,MVP,NCSTN,NT5E,PAWR,PDCD1,PDCD4,PECAM1,PLA2G6,POU2AF1,PPAT,PP…	98
Cancer,Hematological Disease,Immunological Disease,Organismal Injury and Abnormalities	High-grade diffuse B-cell lymphoma	0.000219			BCL2L11,BMF,CD19,CD247,CD3E,MS4A1,POLA1,POLE,PPAT,PRIM1,PSMB2,RRM1,TYMS	13
Cancer,Hematological Disease,Immunological Disease,Organismal Injury and Abnormalities	Breast implant associated anaplastic large cell lymphoma	0.00022			CD4,CD5,SPN	3
Carbohydrate Metabolism,Lipid Metabolism,Small Molecule Biochemistry	Modification of phosphatidylcholine	0.00022			APOA1,CAT,SELENOP	3
Cancer,Dermatological Diseases and Conditions,Hereditary Disorder,Organismal Injury and Abnormalities	Familial disseminated superficial actinic porokeratosis	0.00022			MVK,SART3,SLC17A9	3
Immunological Disease,Inflammatory Disease,Inflammatory Response,Organismal Injury and Abnormalities,Respiratory Disease	Acute lymphocytic pneumonitis	0.00022			APOA1,IL15,IL15RA	3
Cell Death and Survival	Lysis of dendritic cells	0.00022			CD226,CD4,NCR3	3
Connective Tissue Disorders,Developmental Disorder,Hereditary Disorder,Organismal Injury and Abnormalities,Skeletal and Muscular Disorders	Autosomal recessive primary microcephaly	0.000221			ASPM,CENPE,CEP152,KNL1,MCPH1,NCAPD3,STIL	7
Cancer,Hematological Disease,Immunological Disease,Organismal Injury and Abnormalities	Refractory classical hairy cell leukemia	0.000221			ADA,MS4A1,POLA1,POLE,POLE2,PRIM1,RRM1	7
Cell Cycle,Cellular Assembly and Organization,DNA Replication, Recombination, and Repair	Exchange of sister chromatids	0.000222		-0.893	BRCA2,FANCD2,FANCM,PARPBP,RAD18,RMI1,SLX4,UNG,XRCC2	9
Inflammatory Disease	Chronic inflammatory disorder	0.000227		-0.493	ADA,AGTR1,AHR,APOA1,ARL6IP6,B2M,BATF,BCL2L11,BLNK,C3AR1,C9orf78,CALD1,CCDC7,CCL20,CCR10,CCR7,CCR9,CCRL2,CD247,CD4,CD44,CD79A,CD83,CDH26,CEP41,CHEK2,CRACD,CRBN,CSF1,CSF2RB,CSTF1,CTSB,CX3CL1,CXCL16,CYLD,CYYR1,DAG1,DARS1,DAXX,DEK,DEPDC5,DNAL1,DPAGT1,ECHDC1,ERH,F11R,FASLG,FDPS,FGFR1OP,FLT3LG,FPGS,GAR1,GINS2,GLUL,GRHPR,GRN,GSS,GTF3C1,HLA-DMA,HSPD1,IFNAR2,IFNGR1,IFNGR2,IFNLR1,IL10RA,IL12B,IL15,IL17RC,I…	141
Cancer,Hematological Disease,Immunological Disease,Organismal Injury and Abnormalities	17p deletion negative TP53 mutation negative chronic lymphocytic leukemia	0.000228			ADA,CRBN,MS4A1,POLA1,PRIM1,RRM1	6
Cellular Assembly and Organization	Quantity of chromosome components	0.000228		-1.98	BRCA2,MAD2L1,MMS22L,OGG1,SGO1,TONSL	6
Cell Death and Survival	Apoptosis of lymphocytes	0.000237		-0.345	ADA,AHR,BCL2L11,BLNK,BMF,BRCA1,C3AR1,CCDC86,CD2,CD226,CD247,CD3E,CD4,CD44,CD5,CD79B,CHEK2,CSF1,CYLD,DFFA,FASLG,FLT3LG,GPR132,IFNGR1,IL15,IL15RA,IL21,IL6R,IL7R,MOG,NHEJ1,NOC2L,PAWR,PDCD1,PECAM1,POU2AF1,PRF1,RIPK1,RNASEL,SH3BP2,SIVA1,SPN,STOML2,TNFRSF1B,TNFRSF9,TPP2,TPR,TSC1,UBD	49
Cell Death and Survival	Cell death of T lymphocytes	0.000243		-0.713	ADA,AHR,BCL2L11,BMF,BRCA1,C3AR1,CCDC86,CD2,CD226,CD247,CD3E,CD4,CD44,CD5,CHEK2,CYLD,DFFA,FASLG,GPR132,IFNGR1,IL15,IL15RA,IL21,IL6R,IL7R,LAT,MOG,NHEJ1,PAWR,PDCD1,PECAM1,POU2AF1,PRF1,RIPK1,RNASEL,SH2D2A,SIVA1,SPN,STOML2,TGFBR2,TNFRSF1B,TNFRSF9,TPP2,TPR,TSC1	45
Hematological System Development and Function,Immune Cell Trafficking,Inflammatory Response,Tissue Development	Accumulation of mononuclear leukocytes	0.000243		1.181	AICDA,B2M,BCL2L11,BMF,CCR7,CSF1,FASLG,IL10RA,IL12B,IL15,IL21,IL2RB,IL33,IL4R,LAT,LTBR,MOG,NT5E,SH2D2A,SH3BP2,TGFBR2,TNFRSF9,VCAM1,VSIR,ZNF106	25
Cellular Compromise,DNA Replication, Recombination, and Repair	Chromosomal instability	0.000249		-1.919	AICDA,BRCA1,BRCA2,CD3E,CHEK2,CKAP5,DFFA,EXO1,FANCA,FANCD2,GTSE1,MAD2L1,NHEJ1,THOC1,TRAIP,XRCC2	16
Hematological System Development and Function,Lymphoid Tissue Structure and Development,Tissue Morphology	Quantity of regulatory T lymphocytes	0.000259		-0.604	AHR,BATF,BCL2L11,CD19,CD5,CYLD,EBI3,FASLG,HLA-DMA,IL12B,IL15,IL27RA,IL2RB,IL33,IL7R,MBP,MOG,PDCD1,PIKFYVE,SELPLG,TNFRSF1B,TSC1	22
Cell Morphology,Immunological Disease	Abnormal morphology of leukocytes	0.000266			AHR,B2M,BATF,BCL2L11,BLNK,BMF,CCDC86,CCR10,CCR9,CD19,CD247,CD3E,CD4,CD5,CD79A,CD79B,CD8A,CSF1,CYLD,EBI3,FASLG,FLT3LG,HLA-DMA,IFNGR1,IL15,IL21,IL2RB,IL7R,LAT,LTBR,POU2AF1,TCIM,TNFRSF9,TPP2	34
Nucleic Acid Metabolism,Small Molecule Biochemistry	Synthesis of deoxyribonucleotide	0.000272			CMPK2,DTYMK,DUT,RRM1,TYMS	5
Cell-mediated Immune Response,Cellular Development,Cellular Function and Maintenance,Cellular Growth and Proliferation,Embryonic Development,Hematological System Development and Function,Hematopoiesis,Lymphoid Tissue Structure and Development,Organ Development,Organismal Development,Tissue Development	Formation of thymocytes	0.000274		-0.277	B2M,BCL2L11,BRCA1,CBFB,CCR9,CD3E,CD5,CD83,EED,FLT3LG,IL15,IL2RB,IL4R,IL7R,LAT,LAT2,PDCD1,TK1,TYROBP	19
Cellular Function and Maintenance	Function of dendritic cells	0.000281			ADA,AHR,BATF3,CCR7,CSF2RB,CX3CL1,CYLD,F11R,GPNMB,IL15,IL21,MARCO,SIGIRR,SUCNR1,TBKBP1,TIRAP,TYROBP,XPA	18
Cell Death and Survival,Embryonic Development	Cell viability of embryonic cell lines	0.000283		1.936	BRCA1,CLNS1A,EIF2S1,EXO1,EXO5,FH,LSM6,NUP205,NUP54,NUP93,POLDIP2,POLK,PRPF3,PSMD12,RAD18,RET,SLC40A1,SMARCB1,THOC1,U2AF2,UNG,USP14	22
Protein Synthesis	Production of protein	0.000283		0.111	AICDA,B2M,BATF,BCL2L11,BLNK,BMF,BTLA,C3AR1,CCR10,CCR7,CD19,CD72,CD83,CSF2RB,CYLD,DAPP1,FASLG,FLT3LG,IFNAR2,IFNGR1,IL15,IL21,IL2RB,IL33,IL4R,LAT2,LTBR,MARCO,NHEJ1,PDCD1,POU2AF1,PRF1,PTTG1,SH3BP2,TGFBR2,TIRAP,TNFRSF1B,TNFRSF9,TPP2,TYROBP,UBE2N,UNC93B1,UNG,VSIR,WDR77	45
Cell Cycle	M phase	0.000283		1.627	AKAP12,ANLN,BRCA2,CCP110,CDC23,CDC27,CDT1,CENPE,CEP55,CNTROB,CSF1,DCAF1,HMMR,INCENP,KMT5A,LDLRAP1,MAD2L1,MAP10,MAP9,MASTL,NCAPD2,NDC80,NUF2,NUSAP1,PRC1,PTTG1,RACGAP1,SETD6,SPART,SPDL1,SSRP1,SYNPO,TRIP13,UBE2C,UBE2S	35
Cancer,Organismal Injury and Abnormalities	Genitourinary carcinoma	0.000287		-0.97	AAAS,AASDHPPT,ABCE1,ABHD2,ACP5,ADCY9,ADGRG7,AFDN,AGGF1,AHR,AICDA,AKAP11,AKAP12,ALDH18A1,ALG5,ALPK1,AMER1,AMIGO1,ANAPC4,ANAPC5,ANKH,ANKRD27,ANLN,APTX,ARFGEF3,ARHGAP19,ARHGAP39,ARHGEF17,ARHGEF25,ARMC12,ARMT1,ASPM,ATAD5,AVL9,B2M,BAG4,BCCIP,BCL2L11,BEND7,BICC1,BIK,BLVRB,BORA,BPTF,BRCA1,BRCA2,BRD8,BSDC1,BTBD7,BTLA,BUD23,C12orf4,C12orf43,C19orf47,C1orf112,C20orf194,C2CD3,C2CD5,C3AR1,C3orf70,C4BPA,C6orf…	646
Cellular Development,Cellular Growth and Proliferation,Hematological System Development and Function,Lymphoid Tissue Structure and Development	Cell proliferation of T lymphocytes	0.000288		-1.839	AHR,APOA1,B2M,BATF,BRCA1,BTLA,C1QBP,CBFB,CCR7,CD19,CD2,CD226,CD247,CD3E,CD4,CD44,CD5,CD79A,CD83,CD8A,CFP,CRTAM,CSF2RB,CYLD,EBI3,FASLG,FLT3LG,FYB1,GCH1,GPNMB,HLA-DMA,HSPD1,IFNAR2,IFNGR1,IL12B,IL15,IL15RA,IL20RB,IL21,IL27RA,IL2RB,IL33,IL4R,IL6R,IL7R,KLRD1,LAT,LAT2,LTBR,MBP,MOG,MVP,NCSTN,NT5E,PAWR,PDCD1,PDCD4,PECAM1,POU2AF1,PPAT,PPL,PRF1,SDC4,SH2D2A,SMAD4,SPN,SUCNR1,TGFBR2,TIGIT,TMEM173,TMIGD2,TNFRS…	80
Cancer,Organismal Injury and Abnormalities	Breast or pancreatic cancer	0.000292		-0.684	ABHD2,ACKR1,ACP5,ADA2,ADGRG7,ADPGK,AHR,AICDA,AKAP11,AKAP12,ALG5,AMER1,AMN,ANAPC13,ANAPC5,ANKRD27,ANKRD6,ANLN,APLNR,APOA1,APTX,ARHGAP19,ARHGAP39,ARHGEF17,ARMC12,ARMT1,ASF1B,ASPM,ATP5F1C,ATP5MF,ATPAF1,B2M,BAG4,BCCIP,BCL2L11,BFAR,BICC1,BPTF,BRCA1,BRCA2,BRD8,BTLA,C19orf47,C1orf52,C1QBP,C2CD3,C3AR1,C3orf70,C6orf89,CALD1,CASD1,CASP8AP2,CAST,CAT,CAVIN1,CBFB,CBY1,CCDC14,CCDC141,CCDC146,CCDC15,CCDC34,CCDC…	484
Cancer,Dermatological Diseases and Conditions,Hematological Disease,Immunological Disease,Inflammatory Disease,Inflammatory Response,Organismal Injury and Abnormalities	Mycosis fungoides	0.000294			ADA,CCR7,CD2,CD4,CD5,FPGS,IFNAR2,IL15,IL2RB,PSMB2,RRM1,SELPLG,TYMS	13
Infectious Diseases	Listeriosis	0.000301		0.314	BATF3,C1QBP,EBI3,FLT3LG,IL12B,IL27RA,UNC93B1	7
Cell Morphology,Humoral Immune Response,Immunological Disease,Lymphoid Tissue Structure and Development	Abnormal morphology of B lymphocytes	0.000305			BATF,BCL2L11,BLNK,BMF,CCR10,CD19,CD3E,CD4,CD79A,CD79B,CYLD,FLT3LG,IL2RB,LTBR,POU2AF1	15
Cancer,Gastrointestinal Disease,Hepatic System Disease,Organismal Injury and Abnormalities	Hepatocellular carcinoma	0.000306	Increased	2.178	ADA,AICDA,ANLN,ASF1B,ASPM,ATAD5,BAG2,BCL2L11,BRCA1,BRCA2,BRD8,BUD23,C3orf70,CASD1,CAT,CCDC32,CCL20,CD247,CD4,CD44,CDC27,CDC7,CDCA8,CENPF,CENPH,CENPU,CEP152,CEP41,CFP,CLSPN,CNOT9,CRBN,CSE1L,CSF1,CTSB,DEPDC5,DLGAP5,DPP3,EXO1,EXOSC4,FAM83D,FGFR1OP,GCH1,GLG1,GLUL,GPR19,GPR55,GRHPR,GRN,HSPD1,IFNAR2,IFT57,IGF2R,IL2RB,ILF2,INCENP,KMO,LTBR,LYVE1,MARCO,MAT2B,MED30,MGLL,NAE1,NASP,NCAPG,NCR3LG1,NENF,NUSAP1,…	110
Organismal Injury and Abnormalities	Pulmonary fibrosis or aplastic anemia	0.000306		-1.033	ADA,AGTR1,BRCA1,BRCA2,BUD23,C3AR1,CAT,CD44,CRBN,FANCA,FANCB,FANCD2,FANCI,FANCL,FANCM,FASLG,FSTL1,GSS,IFNGR1,IFNGR2,IL12B,IL21,IL6R,KLRD1,MS4A1,NT5E,P2RY13,POLA1,PPAT,PRF1,PRIM1,RET,RNASEL,RPL5,RRM1,SAMD3,SELPLG,SLX4,TGFBR2,TNFRSF1B,TYMS,UBE2T,USHBP1,XRCC2	44
Cancer,Hematological Disease,Immunological Disease,Organismal Injury and Abnormalities	T-cell prolymphocytic leukemia	0.000308			ADA,CD2,CD4,CD5,POLA1,PRIM1,RRM1,TARP	8
Cell Cycle	M phase of tumor cell lines	0.000313		1.703	AKAP12,ANLN,CDT1,CEP55,CNTROB,DCAF1,MAD2L1,MASTL,NCAPD2,NDC80,NUF2,PTTG1,RACGAP1,SETD6,SPART,SPDL1,SSRP1,TRIP13	18
Humoral Immune Response,Protein Synthesis	Quantity of immunoglobulin	0.000313		0.109	AICDA,B2M,BATF,BCL2L11,BLNK,BMF,BTLA,C3AR1,CCR10,CCR7,CD19,CD72,CD83,CSF2RB,CYLD,DAPP1,FASLG,FLT3LG,IFNAR2,IFNGR1,IL15,IL21,IL2RB,IL33,IL4R,LAT2,LTBR,MARCO,NHEJ1,PDCD1,POU2AF1,PRF1,PTTG1,SH3BP2,TIRAP,TNFRSF1B,TNFRSF9,TPP2,TYROBP,UNG,VSIR	41
Cell Morphology,Humoral Immune Response,Lymphoid Tissue Structure and Development	Morphology of B lymphocytes	0.000315			BATF,BCL2L11,BLNK,BMF,CCR10,CD19,CD3E,CD4,CD79A,CD79B,CYLD,FLT3LG,IL2RB,LTBR,POU2AF1,XBP1	16
Cellular Development,Cellular Growth and Proliferation,Hematological System Development and Function,Lymphoid Tissue Structure and Development	Proliferation of lymphocytes	0.000315		-1.461	ADA,AHR,APOA1,ATAD5,B2M,BATF,BCL2L11,BLNK,BRCA1,BTLA,C1QBP,CBFB,CCR7,CD19,CD2,CD226,CD247,CD3E,CD4,CD44,CD5,CD72,CD79A,CD79B,CD83,CD8A,CFP,CRTAM,CSF2RB,CYLD,DAPP1,EBI3,EED,FASLG,FLT3LG,FYB1,GCH1,GPNMB,HLA-DMA,HSPD1,IFNAR2,IFNGR1,IL12B,IL15,IL15RA,IL20RB,IL21,IL27RA,IL2RB,IL33,IL4R,IL6R,IL7R,KLRD1,LAT,LAT2,LTBR,MBP,MOG,MS4A1,MVP,NCSTN,NT5E,PAWR,PDCD1,PDCD4,PECAM1,PLA2G6,POU2AF1,PPAT,PPL,PRF1,SDC4,…	96
Cancer,Hematological Disease,Immunological Disease,Organismal Injury and Abnormalities	Mast cell neoplasm	0.000324			CD2,CD63,IFNAR2,IL15,IL27RA,KIF11,POLA1,POLE,POLE2,RET,RRM1	11
Cellular Compromise	Depletion of lymphocytes	0.000324		0	ADA,CD4,CD79A,CD79B,FASLG,IL15,IL2RB,MS4A1,PDCD1,RIPK1,TNFRSF1B	11
Cancer,Organismal Injury and Abnormalities,Renal and Urological Disease	Urothelial cancer	0.000335			ATAD5,BRCA1,BRCA2,CAVIN1,CBFB,CD44,CDC7,CDC73,CENPF,CENPU,CHEK2,CLSPN,DAD1,DAXX,DOT1L,EXO1,FGFRL1,GPR19,GYPC,JAM3,KNL1,MGLL,NCSTN,NUP93,NUSAP1,PAIP1,PBRM1,PDCD1,PHYHD1,POLE,RACGAP1,RDM1,RET,RMI2,RRM1,SGO1,SKA3,SMAD4,SNCAIP,SPN,TARP,TGFBR2,TSC1,TSKU,TYMS,XRCC2	46
Hematological System Development and Function,Immune Cell Trafficking,Inflammatory Response,Tissue Development	Accumulation of lymphocytes	0.000339		1.22	AICDA,B2M,BCL2L11,BMF,CCR7,FASLG,IL10RA,IL12B,IL15,IL21,IL2RB,IL33,IL4R,LAT,LTBR,MOG,NT5E,SH2D2A,SH3BP2,TNFRSF9,VCAM1,VSIR,ZNF106	23
Cell Cycle	Ploidy	0.000343		-1.165	AHR,BCCIP,BRCA1,CCP110,CENPE,CENPH,CSF1,DOT1L,ESPL1,FANCA,KIF11,MAD2L1,MDC1,NCAPD2,NCAPD3,PARPBP,PTTG1,RGPD4 (includes others),SAE1,SKP2,SMARCB1,SQSTM1,TGFBR2,TPP2,TPX2,UGCG,XRCC2	27
Cell-To-Cell Signaling and Interaction,Hematological System Development and Function	Binding of T lymphocytes	0.000368		-1.194	APOA1,BTLA,CCL20,CCR7,CCR9,CD2,CD3E,CD44,DEPTOR,FASLG,FYB1,HLA-DMA,IFNGR1,IL7R,JAM3,LTBR,PECAM1,RAPGEF1,SELPLG,SPN,TAC1,VCAM1	22
Cellular Assembly and Organization,DNA Replication, Recombination, and Repair	Formation of nuclear foci	0.00037		-0.098	BRCA1,BRCA2,CDC45,CLSPN,FANCD2,FANCM,GMNN,INCENP,MDC1,MMS22L,POLDIP2,RAD17,RAD50,RBBP8,RMI1,TARDBP,TIMELESS,TONSL,UBE2N	19
Hematological System Development and Function,Immune Cell Trafficking,Inflammatory Response,Tissue Development	Accumulation of T lymphocytes	0.00037		1.193	B2M,BCL2L11,CCR7,FASLG,IL10RA,IL12B,IL15,IL21,IL2RB,IL33,IL4R,LAT,MOG,NT5E,SH2D2A,TNFRSF9,VCAM1,VSIR,ZNF106	19
Hematological System Development and Function,Lymphoid Tissue Structure and Development,Tissue Morphology	Quantity of CD4+ T-lymphocytes	0.000382		1.384	AHR,BATF,BCL2L11,BMF,C3AR1,CCR7,CD247,CD3E,CD4,CD5,CD79A,CD79B,CD83,CRTAM,CYLD,GPR132,HLA-DMA,IFNGR1,IL15RA,IL21,IL27RA,IL2RB,LAT,MOG,NT5E,PRF1,RGCC,SELPLG	28
Cell Death and Survival	Apoptosis of lymphatic system cells	0.000388		-0.49	ADA,AHR,BCL2L11,BLNK,BMF,BRCA1,C3AR1,CCDC86,CD2,CD226,CD247,CD3E,CD4,CD44,CD5,CD79B,CHEK2,CSF1,CYLD,DFFA,EEF2K,FANCA,FASLG,FLT3LG,GPR132,IFNGR1,IL15,IL15RA,IL21,IL6R,IL7R,MAD2L1,MOG,NHEJ1,NOC2L,PAWR,PDCD1,PECAM1,POU2AF1,PRF1,RIPK1,RNASEL,SH3BP2,SIVA1,SPN,STOML2,TNFRSF1B,TNFRSF9,TPP2,TPR,TSC1,UBD	52
Post-Translational Modification	Ubiquitination of protein	0.000394		0.63	AMER1,ANAPC16,BAG2,BFAR,BLMH,BRCA1,CAST,CBFB,CCNF,CDC73,CENPS/CENPS-CORT,CRBN,DAXX,DTL,ELOC,FANCI,FANCL,FBXO21,FBXO45,GCLC,GTPBP4,HSPBP1,LEO1,MED30,NXN,OBI1,PCNA,PRPF19,PSMB2,PSMD11,PSMD12,PSMD3,PSMD5,PSMD6,PSMD8,PSMF1,PTTG1IP,RAD18,RBBP6,RNF11,RNF141,RNF180,SAE1,SASH1,SDE2,SELENOS,SKP2,SQSTM1,TPP2,TRAIP,TRIM37,U2AF2,UBD,UBE2C,UBE2H,UBE2N,UBE2S,UBE2T,WDR61	59
Cellular Development,Cellular Growth and Proliferation,Hematological System Development and Function,Lymphoid Tissue Structure and Development	Proliferation of immune cells	0.000398		-1.411	ADA,AHR,APOA1,ATAD5,B2M,BATF,BCL2L11,BLNK,BRCA1,BTLA,C1QBP,CAT,CBFB,CCR7,CD19,CD2,CD226,CD247,CD3E,CD4,CD44,CD5,CD72,CD79A,CD79B,CD83,CD8A,CFP,CRTAM,CSF1,CSF2RB,CXCL16,CYLD,DAPP1,EBI3,EED,FASLG,FLT3LG,FYB1,GCH1,GPNMB,HLA-DMA,HSPD1,IFNAR2,IFNGR1,IL10RA,IL12B,IL15,IL15RA,IL20RB,IL21,IL27RA,IL2RB,IL33,IL4R,IL6R,IL7R,KLRD1,LAT,LAT2,LTBR,MBP,MOG,MS4A1,MVP,NCSTN,NT5E,PAWR,PDCD1,PDCD4,PECAM1,PLA2G6,POU2…	101
Cell Death and Survival,Cellular Compromise	Cytotoxicity of intraepithelial T lymphocytes	0.000401		-1	FASLG,IL15,IL21,PRF1	4
Cancer,Hematological Disease,Immunological Disease,Organismal Injury and Abnormalities	Relapsed transformed non Hodgkin lymphoma	0.000401			MS4A1,POLA1,PRIM1,RRM1	4
Cancer,Hematological Disease,Immunological Disease,Organismal Injury and Abnormalities	Refractory transformed non Hodgkin lymphoma	0.000401			MS4A1,POLA1,PRIM1,RRM1	4
Dermatological Diseases and Conditions,Endocrine System Disorders,Hereditary Disorder,Immunological Disease,Organismal Injury and Abnormalities	Polyglandular autoimmune syndrome type 1	0.000401			CCR7,CD5,IL7R,PRF1	4
Cell Cycle,DNA Replication, Recombination, and Repair	Checkpoint control of tumor cell lines	0.000403	Increased	2.611	CDC7,CHEK2,RAD17,RBBP8,TIPIN,TRAIP,TTI1	7
Cancer,Hematological Disease,Immunological Disease,Organismal Injury and Abnormalities	Triple-hit lymphoma	0.000403			CD79B,DNMT1,MS4A1,POLA1,PRIM1,RRM1,TNFRSF9	7
Cell Morphology,Cellular Function and Maintenance	Repair of cells	0.000407	Increased	3.463	BRCA1,BRCA2,DEK,EXO1,FANCM,NAE1,OGG1,PBRM1,PCNA,PNKP,PRPF19,RAD18,RAD50,RBBP8,RNASEH2A,SFR1,THOC1,UBE2N,XPA	19
Cardiovascular Disease	Vascular lesion	0.000409		-0.245	AGTR1,AHR,APOA1,CD4,CD44,CDC45,CSF1,CX3CL1,CXCL16,CYLD,DUT,ECSCR,F2R,FASLG,GINS1,GINS2,GINS4,IFNGR1,IL33,LDAH,MAD2L1,MGP,MTHFR,ORC2,PDCD1,PECAM1,PLA2G6,POLA1,POLA2,POLD2,POLD3,POLE,POLE2,PRIM1,RNASEH2A,RPA3,SDC4,SPN,TGFBR2,USP1,VCAM1	41
Cellular Function and Maintenance,Hematological System Development and Function	Function of Th1 cells	0.000416			CD247,CD44,CRTAM,FLT3LG,HLA-DMA,IL12B,IL20RB,IL27RA,MOG,POU2AF1	10
Cell Cycle,DNA Replication, Recombination, and Repair	DNA damage checkpoint	0.000416			ATRIP,C9orf116,CHEK2,CLSPN,DONSON,GMNN,INTS7,RAD17,RHNO1,TIPIN	10
Cell Death and Survival	Cell death of lymphatic system cells	0.000417		-0.533	ADA,AHR,BCL2L11,BLNK,BMF,BRCA1,C3AR1,CCDC86,CD2,CD226,CD247,CD3E,CD4,CD44,CD5,CD79B,CHEK2,CSF1,CTSB,CYLD,DFFA,EEF2K,FANCA,FASLG,FLT3LG,GPR132,IFNGR1,IL15,IL15RA,IL21,IL6R,IL7R,LAT,MAD2L1,MOG,MS4A1,NHEJ1,NOC2L,PAWR,PDCD1,PECAM1,POU2AF1,PRF1,RIPK1,RNASEL,SH2D2A,SH3BP2,SIVA1,SPN,STOML2,TGFBR2,TNFRSF1B,TNFRSF9,TPP2,TPR,TSC1,UBD	57
Developmental Disorder,Hereditary Disorder,Immunological Disease,Organismal Injury and Abnormalities	Hypoplasia of spleen	0.000422		-1.014	AHR,AMER1,BAG4,BLNK,BRCA2,FLT3LG,IFNGR1,IL7R,NHEJ1,PCLAF,POU2AF1,PRF1,PTTG1,TK1	14
Cellular Movement	Trafficking of cells	0.000422		-1.057	BATF3,CCL20,CCR10,CCR7,CCR9,CD44,CXCR6,IL15,NT5E,PECAM1,SPN,TNFRSF1B,TNFRSF9,XCR1	14
Cell Morphology,Lymphoid Tissue Structure and Development	Morphology of lymphatic system cells	0.000426			AHR,B2M,BATF,BCL2L11,BLNK,BMF,CCDC86,CCR10,CCR9,CD19,CD247,CD34,CD3E,CD4,CD5,CD79A,CD79B,CD8A,CYLD,EBI3,FASLG,FLT3LG,FYB1,HLA-DMA,IFNGR1,IL15,IL21,IL2RB,IL33,IL7R,LAT,LTBR,PCLAF,POU2AF1,TNFRSF9,XBP1	36
Cell-To-Cell Signaling and Interaction,Cellular Growth and Proliferation,Hematological System Development and Function	Stimulation of mononuclear leukocytes	0.000429		-1.417	BCL2L11,BTLA,CAT,CCL20,CD2,CD3E,CD4,CD5,CD83,CSF1,FASLG,IL12B,IL15,IL21,IL27RA,IL33,KLRD1,MBP,PDCD1,SPN,TGFBR2,TMIGD2,TNFRSF1B,TNFRSF9	24
Cell Cycle	Ploidy of cells	0.000436		-1.63	AHR,BRCA1,CCP110,CENPE,CENPH,DOT1L,ESPL1,FANCA,MAD2L1,MDC1,NCAPD2,NCAPD3,PARPBP,PTTG1,RGPD4 (includes others),SAE1,SKP2,SMARCB1,SQSTM1,TGFBR2,UGCG,XRCC2	22
Cancer,Organismal Injury and Abnormalities	Stable disease stage cancer	0.000442			MS4A1,POLA1,PRIM1,RRM1,TYMS	5
Cancer,Hematological Disease,Immunological Disease,Organismal Injury and Abnormalities	Untreated chronic lymphocytic leukemia	0.000442			CRBN,MS4A1,POLA1,PRIM1,RRM1	5
Cancer,Hematological Disease,Immunological Disease,Organismal Injury and Abnormalities	CCND1 positive IGH fusion positive mantle cell lymphoma	0.000442			CRBN,MS4A1,POLA1,PRIM1,RRM1	5
Cell Cycle,DNA Replication, Recombination, and Repair	Homologous recombination	0.000472		1.519	BRCA1,BRCA2,ENY2,FANCD2,FANCM,HJURP,MCPH1,MEI4,MEIOB,MMS22L,NDC1,PARPBP,PRPF19,PSMC3IP,RAD50,SF3A3,SF3B5,TONSL,TRIP13,XRCC2,XRCC3	21
Connective Tissue Disorders,Organismal Injury and Abnormalities,Skeletal and Muscular Disorders	Non-traumatic arthropathy	0.000472		-1	ADA,ANAPC4,APOA1,B2M,BLNK,C3AR1,C9orf78,CALD1,CCDC7,CCL20,CCR7,CCR9,CCRL2,CD247,CD4,CD44,CD79A,CD83,CDH26,CHEK2,CSF1,CSF2RB,CTSB,CX3CL1,CXCL16,CYYR1,DAXX,DEK,DEPDC5,DPAGT1,ECHDC1,ERH,F11R,FASLG,FDPS,FGFR1OP,FLT3LG,FPGS,GAR1,GINS2,GLUL,GRN,GTF3C1,HLA-DMA,HSPD1,IFNAR2,IL10RA,IL15,IL17RC,IL2RB,IL33,IL4R,IL6R,IL7R,JAM3,LEO1,MDC1,MFHAS1,MGLL,MRPS36,MS4A1,MS4A7,MTHFR,NAGLU,NAMPT,NELFE,NGFR,NRM,NT5E,NUD…	107
Cancer,Hematological Disease,Organismal Injury and Abnormalities	Active stage malignant hematological system tumor	0.000475			CRBN,MS4A1,PDCD1,POLA1,PRIM1,RRM1	6
Inflammatory Disease,Neurological Disease,Skeletal and Muscular Disorders	Active stage relapsing multiple sclerosis	0.000475			IFNAR2,MS4A1,POLA1,POLE,POLE2,RRM1	6
Connective Tissue Disorders,Inflammatory Disease,Organismal Injury and Abnormalities,Skeletal and Muscular Disorders	Rheumatic Disease	0.000485		-1.242	ADA,AHR,ANAPC4,ANKH,APOA1,ATRIP,B2M,BCL2L11,BCL2L14,BCL2L15,BDKRB1,BLNK,C3AR1,C9orf78,CALD1,CAST,CCDC7,CCL20,CCR7,CCR9,CCRL2,CD19,CD200,CD226,CD247,CD34,CD3E,CD4,CD44,CD72,CD79A,CD79B,CD83,CDH26,CFP,CHEK2,CLEC16A,CREBL2,CSF1,CSF2RB,CTSB,CX3CL1,CXCL16,CYYR1,DAD1,DAXX,DEK,DEPDC5,DNMT1,DPAGT1,EBI3,ECHDC1,EPSTI1,ERH,F11R,FASLG,FDPS,FGFR1OP,FLT3LG,FPGS,FSTL1,GAR1,GINS2,GLUL,GPR19,GRN,GSS,GTF3C1,HLA-DM…	154
Cancer,Hematological Disease,Immunological Disease,Organismal Injury and Abnormalities	Lymphoblastic lymphoma	0.000495			CD19,CD2,CD247,CD3E,CD4,DNMT1,MS4A1,POLA1,POLE,POLE2,PPAT,PRIM1,PSMB2,RET,RRM1,TYMS	16
Cellular Compromise	Depletion of cells	0.000495		0.208	ADA,BRCA1,CD4,CD79A,CD79B,CSF1,FASLG,FLT3LG,IL15,IL2RB,MAD2L1,MS4A1,PDCD1,RIPK1,TNFRSF1B,XPA	16
Cancer,Gastrointestinal Disease,Organismal Injury and Abnormalities	Colorectal carcinoma	0.000502			AAAS,AASDH,ABCE1,ABHD2,ADA,ADA2,ADCY9,AFDN,AGGF1,AKAP12,AKAP17A,AKAP7,AMER1,ANKRD27,ANKRD6,APTX,ARFGEF3,ARHGAP39,ARHGEF17,ARMC6,ARMT1,ARV1,ATAD5,ATP5PF,AUNIP,AVL9,B2M,BAG4,BATF,BATF2,BCL2L11,BLCAP,BRCA1,BRCA2,BTBD7,C12orf4,C12orf45,C19orf47,C1QBP,C20orf27,C2CD2,C2CD3,C3AR1,C4BPA,C6orf89,CALD1,CAPRIN1,CARNMT1,CASD1,CASP8AP2,CAST,CAT,CAVIN1,CBY1,CCDC141,CCDC146,CCDC15,CCDC3,CCDC51,CCDC7,CCP110,CCSE…	451
Cancer,Hematological Disease,Organismal Injury and Abnormalities	Recurrent hematologic cancer	0.00051			ADA,CD19,CD247,CD3E,CD79B,CRBN,DNMT1,FPGS,HDAC11,IFNAR2,IL2RB,MS4A1,PDCD1,POLA1,POLE,POLE2,PPAT,PRIM1,PSMB2,RET,RRM1,TNFRSF9,TYMS	23
Cellular Movement,Hematological System Development and Function,Immune Cell Trafficking	Trafficking of lymphocytes	0.000519		-0.602	CCR10,CCR7,CCR9,CD44,IL15,PECAM1,SPN,TNFRSF1B,TNFRSF9	9
Cancer,Hematological Disease,Immunological Disease,Organismal Injury and Abnormalities	Refractory follicular B-cell or T-cell lymphoma	0.00053			CRBN,MS4A1,POLA1,POLE,POLE2,PRIM1,RRM1	7
Cancer,Hematological Disease,Immunological Disease,Organismal Injury and Abnormalities	Relapsed chronic form of lymphocytic leukemia	0.00053			ADA,MS4A1,POLA1,POLE,POLE2,PRIM1,RRM1	7
Humoral Immune Response,Protein Synthesis	Quantity of IgM	0.00056		-0.137	AICDA,B2M,BATF,BCL2L11,BLNK,CD19,CD72,CD83,CYLD,DAPP1,FLT3LG,IL15,MARCO,NHEJ1,PDCD1,POU2AF1,PTTG1,SH3BP2,TNFRSF9,UNG,VSIR	21
Cancer,Organismal Injury and Abnormalities,Reproductive System Disease	Mammary tumor	0.000562		-0.956	ACKR1,ACP5,ADA2,AICDA,AKAP12,ALYREF,AMN,ANAPC13,ANKRD27,ANKRD6,ANLN,APOA1,ARHGAP19,ARMT1,ASF1B,ATP5F1C,ATP5MF,BAG4,BCCIP,BCL2L11,BPTF,BRCA1,BRCA2,C1QBP,C3AR1,C3orf70,CALD1,CAST,CAT,CAVIN1,CBFB,CCDC14,CCP110,CCR7,CCSER1,CD34,CD4,CD44,CD5,CD8A,CDC27,CDC7,CDC73,CDH5,CDT1,CENPF,CENPU,CEP41,CHEK2,CIP2A,CKAP5,CLDN12,CLNS1A,CLSPN,CMPK2,CNTRL,CPQ,CRACD,CRTAM,CSE1L,CSF1,CSF2RB,CTSB,CUTC,CX3CL1,CYLD,DAXX,D…	271
Cell Death and Survival	Apoptosis of cervical cancer cell lines	0.000567	Decreased	-2.894	BCL2L11,BOK,BRCA1,CASP8AP2,CAT,CDC7,CENPE,CENPF,CKAP5,CTSB,DAXX,ELOC,FASLG,GPR132,GTSE1,HYPK,IMMT,INVS,KIF11,KNL1,MAD2L1,MCM10,MGAT3,NAIP,NASP,NDC80,NIBAN2,NUF2,PAWR,PBK,PRF1,PRPF19,RACGAP1,RIPK1,SDF4,SHQ1,SPAG5,SPC25,THOC1,TNFRSF1B,TPX2,TTK	42
Cell Death and Survival	Cell viability of tumor cell lines	0.000595	Increased	4.243	AGTRAP,AHR,AKAP7,ANAPC4,ANLN,B2M,BCL2L11,BRCA1,BRCA2,BUD23,CAT,CD200,CD247,CD3E,CD44,CD79A,CDCA8,CHEK2,CKAP5,COPS3,COPS4,CRBN,CSE1L,DAXX,DPP3,EDA,EEF2K,EIF2S1,EIF3A,FA2H,FANCA,FANCM,FASLG,FLT3LG,FPGS,GCLC,GFRA3,GTPBP4,IGF2R,IL6R,KIF11,KIF15,KNL1,KPNB1,LSM6,LSM8,MAD2L1,MASTL,MIS18A,MMS22L,MTDH,MTHFR,MYCT1,NAMPT,NCSTN,NDC80,NDUFA13,NDUFAF4,NGFR,NSA2,NUF2,NUP155,NUP58,OGG1,PBK,PBRM1,PCNA,PDCD4,PES1,…	120
Humoral Immune Response,Protein Synthesis	Production of antibody	0.000596		0.1	AICDA,B2M,BATF,BCL2L11,BLNK,BMF,BTLA,C3AR1,CCR10,CCR7,CD19,CD72,CD83,CSF2RB,CYLD,DAPP1,FASLG,FLT3LG,IFNAR2,IFNGR1,IL15,IL21,IL2RB,IL33,IL4R,LAT2,LTBR,MARCO,NHEJ1,PDCD1,POU2AF1,PRF1,PTTG1,SH3BP2,TGFBR2,TIRAP,TNFRSF1B,TNFRSF9,TPP2,TYROBP,UNG,VSIR	42
Cell-To-Cell Signaling and Interaction	Binding of lymphatic system cells	0.000605		-1.923	APOA1,BTLA,CCL20,CCR7,CCR9,CD2,CD3E,CD44,CSF2RB,CX3CL1,DEPTOR,F2R,FASLG,FYB1,HLA-DMA,IFNGR1,IL6R,IL7R,JAM3,LTBR,NT5E,PECAM1,RAPGEF1,SELPLG,SPN,TAC1,VCAM1	27
Hematological System Development and Function,Immune Cell Trafficking,Inflammatory Response,Tissue Development	Accumulation of antigen presenting cells	0.000615		-1.133	APOA1,CCR7,CD200,CD44,CSF1,CX3CL1,F2R,FASLG,FLT3LG,GRN,IFNGR1,IL12B,MOG,NT5E,TNFRSF1B,TYROBP	16
RNA Post-Transcriptional Modification	Capping of mRNA	0.000621			CCNH,GTF2F1,GTF2H3,NCBP1,POLR2D,POLR2E,POLR2G,POLR2K	8
Cancer,Hereditary Disorder,Organismal Injury and Abnormalities,Reproductive System Disease	Hereditary prostate cancer	0.000621			BRCA1,BRCA2,CHEK2,ELAC2,FANCA,FH,MUTYH,RNASEL	8
Cell-To-Cell Signaling and Interaction,Hematological System Development and Function	Interaction of T lymphocytes	0.000646		-1.419	APOA1,BTLA,CCL20,CCR7,CCR9,CD2,CD3E,CD4,CD44,DEPTOR,FASLG,FYB1,HLA-DMA,IFNGR1,IL7R,JAM3,LTBR,PECAM1,RAPGEF1,SELPLG,SPN,TAC1,VCAM1	23
Cellular Growth and Proliferation,Lymphoid Tissue Structure and Development	Proliferation of lymphatic system cells	0.000659		-1.547	ADA,AHR,APOA1,ATAD5,B2M,BATF,BCL2L11,BLNK,BRCA1,BTLA,C1QBP,CBFB,CCL20,CCR7,CD19,CD2,CD226,CD247,CD3E,CD4,CD44,CD5,CD72,CD79A,CD79B,CD83,CD8A,CFP,CRTAM,CSF1,CSF2RB,CYLD,DAPP1,EBI3,EED,F2R,FANCA,FASLG,FLT3LG,FYB1,GCH1,GPNMB,HLA-DMA,HSPD1,IFNAR2,IFNGR1,IL12B,IL15,IL15RA,IL20RB,IL21,IL27RA,IL2RB,IL33,IL4R,IL6R,IL7R,KLRD1,LAT,LAT2,LTBR,MBP,MOG,MS4A1,MVP,NCSTN,NT5E,PAWR,PDCD1,PDCD4,PECAM1,PLA2G6,POU2AF…	102
Cancer,Hematological Disease,Immunological Disease,Organismal Injury and Abnormalities	TP53 positive leukemia	0.000659			CRBN,DNMT1,MS4A1,POLA1,PRIM1,RRM1	6
Cancer,Hematological Disease,Immunological Disease,Organismal Injury and Abnormalities	Symptomatic stage hairy cell leukemia variant	0.000683			MS4A1,POLA1,POLE,POLE2,RRM1	5
Cellular Assembly and Organization,DNA Replication, Recombination, and Repair	Chromosomal congression of chromosomes	0.000683			CENPE,KIF22,MAD2L1,NDC80,SGO2	5
Inflammatory Disease,Inflammatory Response,Organismal Injury and Abnormalities,Respiratory Disease	Inflammation of lung	0.000686		-0.921	ACKR1,ADA,AHR,APOA1,BUD23,CCR7,CD200,CD4,CD44,CD72,CHRNB1,CSF2RB,CYLD,FASLG,FLT3LG,GCH1,IFNGR1,IL12B,IL15,IL15RA,IL27RA,IL33,IL4R,IL6R,LAT,LTBR,MGLL,MS4A1,NBR1,NLRC4,NT5E,PDCD1,PIKFYVE,RIPK1,SELENBP1,SNCAIP,SQSTM1,TAC1,TARP,TIRAP,TK1,TMEM173,TNFRSF1B,TNFRSF9,TPI1,TYMS,VSIR	47
Cancer,Cardiovascular Disease,Hematological Disease,Organismal Injury and Abnormalities	Refractory anemia with excess blasts in transformation	0.000688			CSF2RB,DNMT1,IL2RB,POLA1,PPAT,PRIM1,RRM1	7
Cellular Assembly and Organization	Nuclear import	0.000688			GEMIN6,GEMIN7,SNRPD1,SNRPD3,SNRPE,SNRPF,SNUPN	7
Cell Death and Survival	Cytolysis of leukocytes	0.000694		-1.446	BATF3,CD226,CD247,CD4,CD44,CD8A,FASLG,IFNAR2,IL12B,IL15,IL15RA,IL21,NCR3,PRF1,TYROBP	15
Cell-To-Cell Signaling and Interaction,Cellular Growth and Proliferation,Hematological System Development and Function	Induction of leukocytes	0.000694		-1.67	CAT,CD4,CD83,CSF1,FLT3LG,IL12B,IL15,IL21,IL27RA,IL33,IL4R,MBP,PDCD1,TGFBR2,TNFRSF1B	15
Cell Morphology,Cellular Function and Maintenance,DNA Replication, Recombination, and Repair	Double-stranded DNA break repair of tumor cell lines	0.0007	Increased	2.216	BRCA1,DEK,EXO1,NAE1,PBRM1,PNKP,PRPF19,RAD50,RBBP8,UBE2N	10
Cancer,Hematological Disease,Immunological Disease,Organismal Injury and Abnormalities	Mastocytosis	0.0007			CD2,CD63,IFNAR2,IL15,IL27RA,POLA1,POLE,POLE2,RET,RRM1	10
Cell-To-Cell Signaling and Interaction,Hematological System Development and Function	Binding of lymphocytes	0.000705		-1.577	APOA1,BTLA,CCL20,CCR7,CCR9,CD2,CD3E,CD44,CX3CL1,DEPTOR,FASLG,FYB1,HLA-DMA,IFNGR1,IL6R,IL7R,JAM3,LTBR,NT5E,PECAM1,RAPGEF1,SELPLG,SPN,TAC1,VCAM1	25
Cell-To-Cell Signaling and Interaction,Hematological System Development and Function	Binding of mononuclear leukocytes	0.00071		-1.723	APOA1,BTLA,CCL20,CCR7,CCR9,CD2,CD34,CD3E,CD4,CD44,CX3CL1,DEPTOR,FASLG,FYB1,HLA-DMA,IFNGR1,IL15,IL6R,IL7R,JAM3,LTBR,NT5E,PECAM1,RAPGEF1,SELPLG,SPN,TAC1,TGFBR2,VCAM1	29
Organismal Survival	Organismal death	0.000719	Decreased	-3.517	ADA,AFDN,AFMID,AGGF1,AGTR1,AHR,AKAP12,AMER1,ANKH,ANKLE1,APLNR,APOA1,ARV1,ASL,ATP5MF,B2M,BCL2L11,BDKRB1,BFAR,BICC1,BIK,BLMH,BLNK,BLOC1S2,BMF,BPTF,BRCA1,BRCA2,BTBD7,BYSL,C1QBP,C3AR1,CAPRIN1,CAST,CBFB,CBY1,CCDC86,CCNF,CCP110,CCR10,CD19,CD200,CD226,CD247,CD3E,CD4,CD44,CD8A,CDC45,CDC7,CDC73,CDH5,CENPE,CENPU,CFP,CHAF1A,CHEK2,CHGA,CIAPIN1,CIP2A,CKAP5,CLNS1A,CLSPN,CLUH,COPS3,COQ7,COX17,CSE1L,CSF1,CTSB,CX…	282
Cellular Development,Cellular Growth and Proliferation,Lymphoid Tissue Structure and Development	Expansion of lymphoid cells	0.000751		-0.754	AHR,B2M,BTLA,CCR7,CD2,CD3E,CD4,FASLG,FLT3LG,HSPD1,IFNGR1,IL15,IL21,IL33,IL4R,IL6R,IL7R,LAT,LTBR,MOG,PDCD1,PRF1,SIGIRR,SMAD4,TMEM173,TNFRSF1B,TNFRSF9,UNG	28
Humoral Immune Response,Protein Synthesis	Generation of antibody	0.000763			BCL2L11,CD19,CTSB,PECAM1	4
Cancer,Hematological Disease,Immunological Disease,Organismal Injury and Abnormalities	CD5 positive CD23 negative cyclin D1 positive mantle cell lymphoma	0.000763			MS4A1,POLA1,PRIM1,RRM1	4
Hematological Disease,Hereditary Disorder,Immunological Disease,Metabolic Disease,Organismal Injury and Abnormalities	Autosomal recessive agammaglobulinemia	0.000763			ADA,BLNK,CD79A,CD79B	4
Cell Morphology,Cellular Assembly and Organization,DNA Replication, Recombination, and Repair	Morphology of nucleoli	0.000763			NOL7,NOLC1,RAP1GDS1,RSL1D1	4
Cancer,Hematological Disease,Immunological Disease,Organismal Injury and Abnormalities	Refractory low-grade B-cell non-Hodgkin lymphoma	0.000763			MS4A1,POLA1,PRIM1,RRM1	4
Connective Tissue Disorders,Developmental Disorder,Gastrointestinal Disease,Organismal Injury and Abnormalities,Skeletal and Muscular Disorders	Meier-Gorlin syndrome	0.000763			CDC45,CDT1,GMNN,ORC6	4
Cancer,Hematological Disease,Immunological Disease,Organismal Injury and Abnormalities	Stable disease stage CD20-positive B-cell non-Hodgkin lymphoma	0.000763			MS4A1,POLA1,PRIM1,RRM1	4
Cancer,Hematological Disease,Immunological Disease,Organismal Injury and Abnormalities	Adult lymphoma	0.000769			CD5,CRBN,FPGS,IL2RB,POLA1,PRIM1,RRM1,TYMS	8
Cell Cycle,Cell Morphology	Formation of mitotic spindle	0.000775	Decreased	-2.18	BCCIP,BRCA1,CHEK2,CKAP5,DOT1L,HAUS1,HAUS4,KIF11,KPNB1,NDC80,NEDD1,NUF2,RAN,TPX2	14
Cancer,Gastrointestinal Disease,Organismal Injury and Abnormalities	Colorectal cancer	0.000779		1	AAAS,AASDH,ABCE1,ABHD2,ADA,ADA2,ADCY9,ADIRF,AFDN,AGGF1,AICDA,AKAP12,AKAP17A,AKAP7,AMER1,ANKRD27,ANKRD6,APTX,ARFGEF3,ARHGAP39,ARHGEF17,ARMC6,ARMT1,ARV1,ATAD5,ATP5PF,AUNIP,AVL9,B2M,BAG4,BATF,BATF2,BCL2L11,BLCAP,BRCA1,BRCA2,BTBD7,BYSL,C12orf4,C12orf45,C19orf47,C1QBP,C20orf27,C2CD2,C2CD3,C3AR1,C4BPA,C6orf89,CALD1,CAPRIN1,CARNMT1,CASD1,CASP8AP2,CAST,CAT,CAVIN1,CBY1,CCDC141,CCDC146,CCDC15,CCDC3,CCDC51,…	512
Cancer,Hereditary Disorder,Organismal Injury and Abnormalities	Hereditary cancer-predisposing syndrome	0.000784			B2M,BCL2L11,BICC1,BRCA1,BRCA2,CAT,CDC73,CHEK2,CRBN,CYLD,DLEC1,ELAC2,ELOC,FANCA,FANCB,FANCD2,FANCI,FANCL,FANCM,FASLG,FH,HMMR,MUTYH,MVK,PCNA,POLA1,POLE,PRC1,PRIM1,RAD50,RBBP8,RET,RNASEL,RPL5,RRM1,SART3,SLC17A9,SLX4,SMAD4,SMARCB1,SRP54,SRP72,TGFBR2,TSC1,TYMS,UBE2T,XRCC2,XRCC3	48
Cancer,Organismal Injury and Abnormalities,Tissue Morphology	Quantity of tumor	0.000801		-0.14	AICDA,APOA1,BRCA1,BRCA2,CD200,CDC73,CTSB,CX3CL1,DFFA,DNMT1,EED,ESPL1,F2R,FANCD2,HMMR,IFNGR1,IL15,IL15RA,IL17RC,IL21,NCAPH2,NT5E,OGG1,PBK,RET,SMAD4,TGFBR2,TSC1	28
Cancer,Gastrointestinal Disease,Organismal Injury and Abnormalities	Colon carcinoma	0.000813			AAAS,AASDH,ABCE1,ABHD2,ADA,ADA2,ADCY9,AFDN,AGGF1,AKAP12,AKAP17A,AKAP7,AMER1,ANKRD27,APTX,ARFGEF3,ARHGAP39,ARHGEF17,ARMC6,ARMT1,ARV1,ATAD5,ATP5PF,AUNIP,AVL9,B2M,BAG4,BATF,BATF2,BCL2L11,BLCAP,BRCA1,BRCA2,BTBD7,C12orf4,C12orf45,C19orf47,C1QBP,C20orf27,C2CD2,C2CD3,C3AR1,C4BPA,C6orf89,CALD1,CAPRIN1,CARNMT1,CASD1,CASP8AP2,CAST,CAT,CAVIN1,CBY1,CCDC146,CCDC15,CCDC3,CCDC51,CCDC7,CCP110,CCSER1,CD4,CD44,CD7…	428
Hematological Disease,Immunological Disease	Leukopenia	0.000832			B2M,BATF,BLNK,CD247,CD3E,CD4,CD79A,CD79B,CD8A,DNMT1,IL15,IL2RB,IL7R,LAT,LTBR,MTHFR,PCLAF,POLA1,PPAT,PRF1,PRIM1,RRM1,SRP54,TNFRSF9,TYMS,XRCC1	26
Cancer,Organismal Injury and Abnormalities	Pelvic cancer	0.000833		0	AAAS,AASDHPPT,ABCE1,ABHD2,ACOT13,ACP5,ADCY9,ADGRG7,AGGF1,AGTR1,AHR,AICDA,AKAP11,AKAP12,ALDH18A1,ALG5,ALPK1,AMER1,AMIGO1,ANAPC4,ANAPC5,ANKH,ANKRD27,ANKRD6,ANLN,APOA1,APTX,ARFGEF3,ARHGAP19,ARHGAP39,ARHGEF17,ARHGEF25,ARMC12,ARMT1,ASPM,ATAD5,AVL9,B2M,BAG4,BCCIP,BCL2L11,BEND7,BICC1,BIK,BORA,BPTF,BRCA1,BRCA2,BRD8,BSDC1,BTBD7,BTLA,BUD23,C12orf4,C12orf43,C19orf47,C1orf112,C20orf194,C2CD3,C2CD5,C3AR1,C3or…	647
Cancer,Hereditary Disorder,Organismal Injury and Abnormalities	Susceptibility to cancer	0.000833			BRCA1,BRCA2,CHEK2,FASLG,FH,HMMR,MUTYH,RNASEL,TGFBR2,TYMS,XRCC3	11
Cancer,Hematological Disease,Immunological Disease,Organismal Injury and Abnormalities	Newly diagnosed acute lymphoblastic leukemia	0.000833			CD19,CD247,CD3E,POLA1,POLE,PPAT,PRIM1,PSMB2,RET,RRM1,TYMS	11
Humoral Immune Response,Inflammatory Disease,Inflammatory Response,Organismal Injury and Abnormalities,Respiratory Disease	Experimentally induced inflammation of airway	0.000841			BTLA,CD2,PDCD1	3
Neurological Disease,Ophthalmic Disease,Organismal Injury and Abnormalities	Ataxia with oculomotor apraxia	0.000841			APTX,PIK3R5,PNKP	3
Cancer,Hematological Disease,Immunological Disease,Organismal Injury and Abnormalities	Relapsed TP53 mutation negative chronic lymphocytic leukemia	0.000841			MS4A1,POLA1,RRM1	3
Cell Cycle	Exit from mitosis of cervical cancer cell lines	0.000841			CYLD,MASTL,SETD6	3
Cancer,Organismal Injury and Abnormalities,Tumor Morphology	Regression of secondary tumor	0.000841			APOA1,IL15RA,TMEM173	3
Cancer,Hematological Disease,Immunological Disease,Organismal Injury and Abnormalities	Relapsed 17p deletion negative chronic lymphocytic leukemia	0.000841			MS4A1,POLA1,RRM1	3
Cancer,Hematological Disease,Immunological Disease,Organismal Injury and Abnormalities	Symptomatic stage advanced TP53 mutation negative chronic lymphocytic leukemia	0.000841			MS4A1,POLA1,RRM1	3
Molecular Transport,Protein Trafficking	Import of green fluorescent protein	0.000841			KPNB1,NUTF2,RAN	3
Cancer,Hematological Disease,Immunological Disease,Organismal Injury and Abnormalities	17p deletion negative IGHV mutation positive TP53 mutation negative chronic lymphocytic leukemia	0.000841			MS4A1,POLA1,RRM1	3
Cancer,Hematological Disease,Immunological Disease,Organismal Injury and Abnormalities	Symptomatic stage refractory TP53 mutation negative chronic lymphocytic leukemia	0.000841			MS4A1,POLA1,RRM1	3
Cell Death and Survival,Cellular Function and Maintenance	Reconstitution of hematopoietic progenitor cells	0.000841			CCR7,CCR9,SMAD4	3
Cancer,Hematological Disease,Immunological Disease,Organismal Injury and Abnormalities	Pretreated CD20 positive chronic lymphocytic leukemia	0.000841			MS4A1,POLA1,RRM1	3
Developmental Disorder,Hereditary Disorder,Metabolic Disease,Organismal Injury and Abnormalities	Cystinosis	0.000841			CTNS,GSS,MTHFR	3
Cancer,Dermatological Diseases and Conditions,Hematological Disease,Immunological Disease,Organismal Injury and Abnormalities	Primary cutaneous CD30-positive T-cell lymphoproliferative disorder	0.000841			CD2,CD4,CD5	3
Cancer,Organismal Injury and Abnormalities	Pelvic tumor	0.000852		0.68	AAAS,AASDHPPT,ABCE1,ABHD2,ACOT13,ACP5,ADCY9,ADGRG7,AGGF1,AGTR1,AHR,AICDA,AKAP11,AKAP12,ALDH18A1,ALG5,ALPK1,ALYREF,AMER1,AMIGO1,ANAPC4,ANAPC5,ANKH,ANKRD27,ANKRD6,ANLN,APOA1,APTX,ARFGEF3,ARHGAP19,ARHGAP39,ARHGEF17,ARHGEF25,ARMC12,ARMT1,ASPM,ATAD5,AVL9,B2M,BAG4,BCCIP,BCL2L11,BEND7,BICC1,BIK,BORA,BPTF,BRCA1,BRCA2,BRD8,BSDC1,BTBD7,BTLA,BUD23,C12orf4,C12orf43,C19orf47,C1orf112,C20orf194,C2CD3,C2CD5,C3A…	657
Hematological System Development and Function,Hematopoiesis,Humoral Immune Response,Lymphoid Tissue Structure and Development,Tissue Morphology	Quantity of pro-B lymphocytes	0.000852		-1.955	BCL2L11,BIK,BLNK,BMF,CCR9,CD72,CD79A,CD79B,CYLD,FLT3LG,IL7R,MZB1,SH3BP2	13
Cell-To-Cell Signaling and Interaction,Cellular Growth and Proliferation,Hematological System Development and Function	Induction of mononuclear leukocytes	0.000852		-1.002	CAT,CD4,CD83,CSF1,IL12B,IL15,IL21,IL27RA,IL33,MBP,PDCD1,TGFBR2,TNFRSF1B	13
Cardiovascular Disease,Inflammatory Disease,Organismal Injury and Abnormalities	Vasculitis	0.000863		-1.756	ADA2,AGTR1,BCL2L11,FDPS,FLT3LG,IFNGR1,IL15,IL6R,MS4A1,NAGLU,PPAT,TK1,TMEM173,TNFRSF1B,VKORC1	15
Cell Cycle	Delay in mitosis of tumor cell lines	0.000881			BRCA1,CENPE,CHEK2,DLGAP5,KPNB1,MAD2L1,PTTG1	7
Cancer,Hematological Disease,Immunological Disease,Organismal Injury and Abnormalities	Adult T-cell non-Hodgkin lymphoma	0.000881			CD5,CRBN,FPGS,POLA1,PRIM1,RRM1,TYMS	7
Cellular Development,Cellular Growth and Proliferation,Hematological System Development and Function,Hematopoiesis,Lymphoid Tissue Structure and Development,Tissue Development	Differentiation of myeloid dendritic cells	0.000881			BATF,BATF2,BATF3,FLT3LG,LTBR,TGFBR2,UBD	7
Embryonic Development,Organismal Development,Tissue Morphology	Morphology of germ layer	0.000884			AFDN,BPTF,BRCA1,COPS3,DAD1,DAG1,ECSIT,GCLC,GMNN,GNPNAT1,METAP2,NDUFA13,PIKFYVE,POFUT2,SMAD4,WLS,XRCC1	17
Cancer,Hematological Disease,Immunological Disease,Organismal Injury and Abnormalities	Acute refractory myeloid leukemia	0.000894			DNMT1,POLA1,POLE,POLE2,PRIM1,RRM1	6
Cellular Development,Cellular Growth and Proliferation,Hematological System Development and Function,Lymphoid Tissue Structure and Development	Proliferation of cytotoxic T cells	0.000894		-1.172	BTLA,CD4,CD83,IL15,IL21,TNFRSF9	6
Cell Death and Survival,Embryonic Development	Apoptosis of embryoblast	0.000894			DAD1,GINS1,MAD2L1,NCAPG2,NUSAP1,PRPF19	6
Cancer,Hematological Disease,Immunological Disease,Organismal Injury and Abnormalities	5q deletion acute myeloid leukemia	0.000894			DNMT1,IL2RB,POLA1,POLE,POLE2,RRM1	6
Cancer,Hematological Disease,Immunological Disease,Organismal Injury and Abnormalities	Mastocytoma	0.00091			CD2,CD63,IFNAR2,KIF11,POLA1,POLE,POLE2,RET,RRM1	9
Cellular Development,Cellular Growth and Proliferation,Hematological System Development and Function,Lymphoid Tissue Structure and Development	Expansion of mononuclear leukocytes	0.00091		-0.809	AHR,B2M,BTLA,CCR7,CD2,CD3E,CD4,FLT3LG,HSPD1,IFNGR1,IL10RA,IL15,IL21,IL33,IL4R,IL6R,IL7R,LAT,LTBR,MOG,PDCD1,PRF1,SIGIRR,SMAD4,TMEM173,TNFRSF1B,TNFRSF9,UNG	28
Developmental Disorder,Embryonic Development,Organismal Development,Tissue Morphology	Abnormal morphology of embryoblast	0.000918			COPS3,DAD1,GMNN,INCENP,MCM10,NDUFA13,NUSAP1,PIKFYVE,SMAD4,TADA3,TGS1,THOC1	12
Cellular Development,Cellular Growth and Proliferation,Hematological System Development and Function,Lymphoid Tissue Structure and Development	Proliferative capacity of regulatory T lymphocytes	0.000962		-0.715	AHR,CBFB,HSPD1,IL15,IL21,IL33,IL6R,IL7R,PDCD1,TNFRSF9,TSC1	11
Cellular Movement,Hematological System Development and Function,Immune Cell Trafficking	Trafficking of leukocytes	0.000962		-0.711	CCL20,CCR10,CCR7,CCR9,CD44,IL15,NT5E,PECAM1,SPN,TNFRSF1B,TNFRSF9	11
Cancer,Hematological Disease,Immunological Disease,Organismal Injury and Abnormalities	High-risk lymphocytic cancer	0.000962			CD19,CD247,CD3E,CRBN,MS4A1,POLA1,POLE,PPAT,PRIM1,PSMB2,RET,RRM1,TYMS	13
Cellular Growth and Proliferation,Lymphoid Tissue Structure and Development	Expansion of lymphatic system cells	0.000965		-1.131	AHR,B2M,BTLA,CCR7,CD2,CD3E,CD4,CSF1,FASLG,FLT3LG,HSPD1,IFNGR1,IL15,IL21,IL33,IL4R,IL6R,IL7R,LAT,LTBR,MOG,PDCD1,PRF1,RARRES2,SIGIRR,SMAD4,TMEM173,TNFRSF1B,TNFRSF9,UNG	30
Cellular Function and Maintenance,Hematological System Development and Function	Function of Th2 cells	0.000966			C3AR1,CCRL2,CD44,GPR84,IFNGR2,IL27RA,IL33,IL4R,PAWR,POU2AF1	10
Cancer,Organismal Injury and Abnormalities	Refractory solid tumor	0.000991			BRCA1,BRCA2,CD19,CD79B,CRBN,DNMT1,FDPS,FPGS,HDAC11,IL2RB,MS4A1,PDCD1,POLA1,POLE,POLE2,PRIM1,PSMB2,RET,RRM1,TNFRSF9,TYMS	21
Organismal Survival	Morbidity or mortality	0.000997	Decreased	-3.531	ADA,AFDN,AFMID,AGGF1,AGTR1,AHR,AICDA,AKAP12,AMER1,ANKH,ANKLE1,APLNR,APOA1,ARV1,ASL,ATP5MF,B2M,BATF2,BCL2L11,BDKRB1,BFAR,BICC1,BIK,BLMH,BLNK,BLOC1S2,BMF,BPTF,BRCA1,BRCA2,BTBD7,BYSL,C1QBP,C3AR1,CAPRIN1,CAST,CBFB,CBY1,CCDC86,CCNF,CCP110,CCR10,CD19,CD200,CD226,CD247,CD3E,CD4,CD44,CD8A,CDC45,CDC7,CDC73,CDH5,CENPE,CENPU,CFP,CHAF1A,CHEK2,CHGA,CIAPIN1,CIP2A,CKAP5,CLNS1A,CLSPN,CLUH,COPS3,COQ7,COX17,CSE1L,…	284
Cancer,Gastrointestinal Disease,Organismal Injury and Abnormalities	Adenocarcinoma of the appendix	0.00101			AMER1,CHEK2,SMAD4,TGFBR2,TYMS	5
Cell Death and Survival,Cellular Function and Maintenance	Reconstitution of cells	0.00101		-1.131	CCR7,CCR9,CSF1,SMAD4,TYROBP	5
Cellular Assembly and Organization	Development of nucleoli	0.00101			NOL7,NOLC1,PES1,RAP1GDS1,RSL1D1	5
Cellular Assembly and Organization	Attachment of spindle fibers	0.00101			CENPE,KNL1,NDC80,NUF2,SGO1	5
Cancer,Hematological Disease,Organismal Injury and Abnormalities	High-risk malignant hematological system tumor	0.00102			CD19,CD247,CD3E,CRBN,DNMT1,IFNAR2,MS4A1,POLA1,POLE,POLE2,PPAT,PRIM1,PSMB2,RET,RRM1,TYMS	16
Cancer,Gastrointestinal Disease,Organismal Injury and Abnormalities	Colorectal tumor	0.00105		0.84	AAAS,AASDH,ABCE1,ABHD2,ADA,ADA2,ADCY9,ADIRF,AFDN,AGGF1,AICDA,AKAP12,AKAP17A,AKAP7,ALYREF,AMER1,ANKRD27,ANKRD6,APTX,ARFGEF3,ARHGAP39,ARHGEF17,ARMC6,ARMT1,ARV1,ATAD5,ATP5PF,AUNIP,AVL9,B2M,BAG4,BATF,BATF2,BCL2L11,BLCAP,BOK,BRCA1,BRCA2,BTBD7,BYSL,C12orf4,C12orf45,C19orf47,C1QBP,C20orf27,C2CD2,C2CD3,C3AR1,C4BPA,C6orf89,CALD1,CAPRIN1,CARNMT1,CASD1,CASP8AP2,CAST,CAT,CAVIN1,CBY1,CCDC141,CCDC146,CCDC15,CC…	519
Cell Cycle,DNA Replication, Recombination, and Repair	Recombination of cells	0.00107	Increased	2.117	AICDA,ANKLE1,BRCA1,BRCA2,EXO1,FANCD2,MCPH1,MEI4,MEIOB,MMS22L,NDC1,PARPBP,PRPF19,RAD50,SF3A3,SF3B5,TONSL	17
Cell-To-Cell Signaling and Interaction,Inflammatory Response	Immune response of leukocytes	0.00107		-1.731	APOA1,BATF3,BCL2L11,C3AR1,CCR7,CD19,CD226,CD44,CD79A,CD8A,COQ7,CSF2RB,CX3CL1,F2R,FASLG,FLT3LG,FSTL1,GPR18,GRN,IFNGR1,IL10RA,IL12B,IL15,IL21,IL27RA,IL33,IL6R,IL7R,MARCO,NAMPT,NCR3,PDCD1,PFDN6,RET,RGCC,SELPLG,SH3BP2,TGFBR2,TIGIT,TNFRSF1B,TNFRSF9,TYROBP,VCAM1,XBP1	44
Cancer,Hematological Disease,Immunological Disease,Organismal Injury and Abnormalities	Undifferentiated acute leukemia	0.00108			CD19,CD247,CD3E,POLA1,PPAT,PRIM1,PSMB2,RRM1,TYMS	9
Hematological System Development and Function,Tissue Morphology	Quantity of leukocytes	0.00109		0.347	ADA,AHR,AICDA,APOA1,B2M,BATF,BATF3,BCL2L11,BIK,BLNK,BMF,BTLA,C3AR1,CBFB,CCDC3,CCL20,CCR7,CCR9,CD19,CD200,CD247,CD34,CD3E,CD4,CD44,CD5,CD72,CD79A,CD79B,CD83,CD8A,CFP,CRTAM,CSF1,CSF2RB,CTSB,CX3CL1,CXCL16,CXCR6,CYLD,DAPP1,DKC1,DNMT1,EBI3,EED,FANCD2,FASLG,FLT3LG,FYB1,GBA,GPR132,GPR18,HLA-DMA,HSPD1,HVCN1,IFNAR2,IFNGR1,IGF2R,IL10RA,IL12B,IL15,IL15RA,IL20RB,IL21,IL27RA,IL2RB,IL33,IL4R,IL6R,IL7R,JAM3,LAT…	115
Immunological Disease	Delayed hypersensitive reaction	0.0011		0.066	AHR,BCL2L11,CCR7,CD2,CD44,CD83,F11R,FLT3LG,GPR34,HLA-DMA,IFNGR2,IL12B,IL15,IL20RB,IL27RA,IL4R,MOG,SRM,TNFRSF9	19
Cancer,Organismal Injury and Abnormalities,Reproductive System Disease	Breast cancer	0.00111		-0.766	ACKR1,ACP5,ADA2,AICDA,AKAP12,AMN,ANAPC13,ANKRD27,ANKRD6,ANLN,APOA1,ARHGAP19,ARMT1,ASF1B,ATP5F1C,ATP5MF,BAG4,BCCIP,BCL2L11,BPTF,BRCA1,BRCA2,C1QBP,C3AR1,C3orf70,CALD1,CAST,CAT,CAVIN1,CBFB,CCDC14,CCP110,CCR7,CCSER1,CD34,CD4,CD44,CD5,CDC27,CDC7,CDC73,CDH5,CENPF,CENPU,CEP41,CHEK2,CIP2A,CKAP5,CLDN12,CLNS1A,CLSPN,CMPK2,CNTRL,CPQ,CRACD,CRTAM,CSE1L,CSF2RB,CTSB,CUTC,CYLD,DAXX,DCTPP1,DDIAS,DEPDC5,DEPTOR,DIX…	254
Cancer,Organismal Injury and Abnormalities	Genitourinary adenocarcinoma	0.00112		-0.651	AAAS,AASDHPPT,ABCE1,ABHD2,ACP5,ADCY9,ADGRG7,AFDN,AGGF1,AKAP11,AKAP12,ALDH18A1,ALG5,ALPK1,AMER1,AMIGO1,ANAPC4,ANAPC5,ANKH,ANKRD27,ANLN,APTX,ARFGEF3,ARHGAP19,ARHGAP39,ARHGEF17,ARMC12,ARMT1,ASPM,ATAD5,AVL9,B2M,BCCIP,BCL2L11,BEND7,BICC1,BIK,BLVRB,BORA,BPTF,BRCA1,BRCA2,BSDC1,BTLA,BUD23,C12orf4,C19orf47,C1orf112,C20orf194,C2CD3,C2CD5,C3AR1,C4BPA,C6orf89,C9orf78,CASD1,CASP8AP2,CAST,CAVIN1,CBFB,CCDC112,C…	570
Neurological Disease	Hypomyelination	0.00113		1.4	DARS1,HSPD1,MBP,MTHFS,QKI,TGFBR2,TSC1,TYROBP,UFM1,VPS11	10
Cell Cycle	Delay in mitosis	0.00115			BRCA1,CENPE,CHEK2,DLGAP5,KPNB1,MAD2L1,MAP9,PTTG1	8
Cancer,Hematological Disease,Immunological Disease,Organismal Injury and Abnormalities	T-cell/histiocyte rich large B-cell lymphoma	0.00115			CD19,CD79B,DNMT1,MS4A1,POLA1,PRIM1,RRM1,TNFRSF9	8
DNA Replication, Recombination, and Repair	Mismatch repair	0.00115			EXO1,PCNA,POLD2,POLD3,POLD4,RNASEH2A,RPA3,TDG	8
Cell Cycle	Repair of DNA lesion	0.00115		0.113	BCCIP,BRCA1,EXO1,PRPF19,RBBP8,SLX4,SMARCB1,UBE2N	8
Cell-To-Cell Signaling and Interaction,Cellular Movement,Hematological System Development and Function,Immune Cell Trafficking	Recruitment of lymphocytes	0.00117		-1.479	CCL20,CCR7,CD4,CD44,CD8A,CDH5,CX3CL1,CXCL16,FASLG,GPR132,IL15,IL15RA,IL33,MADCAM1,SELPLG,TNFRSF9,VCAM1	17
Developmental Disorder,Hereditary Disorder,Organismal Injury and Abnormalities	Primordial dwarfism	0.00119			CEP152,DONSON,LARP7,RBBP8,TRAIP,WDR4	6
Cancer,Hematological Disease,Immunological Disease,Organismal Injury and Abnormalities	Advanced chronic lymphocytic leukemia	0.00119			MS4A1,POLA1,POLE,POLE2,PRIM1,RRM1	6
Cellular Compromise	Depletion of B lymphocytes	0.00119		0.195	ADA,CD79A,CD79B,MS4A1,RIPK1,TNFRSF1B	6
Cancer,Hematological Disease,Immunological Disease,Organismal Injury and Abnormalities,Tumor Morphology	Progressive non-Hodgkin disease	0.00119			CD79B,CRBN,MS4A1,POLA1,PRIM1,RRM1	6
Neurological Disease	Demyelination of neurons	0.00119		0.511	CD200,CSF1,MOG,PRF1,QKI,TNFRSF1B	6
Cell Cycle,DNA Replication, Recombination, and Repair	Spindle checkpoint of mitotic cells	0.00119			CENPE,CEP192,MAD2L1,TPR,TRIP13,TTK	6
Organismal Survival	Survival of organism	0.0012		-1.449	AGTR1,AHR,AICDA,APOA1,ARV1,B2M,BCL2L11,BIK,BLMH,BRCA1,BRCA2,BTLA,C3AR1,CAST,CBY1,CD19,CD2,CD3E,CD4,CD44,CD79A,CD79B,CD8A,CDC7,CDC73,CDCA8,CHEK2,CSF1,CSF2RB,CTSB,CYLD,DIXDC1,DNMT1,DOT1L,EEF2K,EXO1,F2R,FANCD2,FASLG,FLT3LG,FSTL1,GALC,GLUL,GPR132,GRN,IFNAR2,IFNGR1,IGF2R,IL12B,IL15,IL15RA,IL33,IL4R,IL6R,IL7R,LAT2,LTBR,MARCO,MOG,MS4A1,MTDH,MTHFR,MVP,NAMPT,NDC80,NLRC4,NT5E,PBRM1,PDCD1,PNKP,PPP1R1B,PRF1,…	97
Embryonic Development,Organismal Development,Tissue Morphology	Size of embryo	0.00122			AFDN,BPTF,BRCA1,BRCA2,C1QBP,CCNF,CENPU,CIAPIN1,COQ7,CSE1L,CXADR,DAD1,DAG1,DAXX,DOT1L,ECSIT,ESPL1,F2R,IGF2R,LIAS,MAD2L1,METAP2,MTERF4,NASP,NCSTN,NDUFA13,NUSAP1,PTTG1,RAD50,RBBP6,RECK,RNASEH2C,RRM1,SLC25A19,SLC40A1,SMAD4,SUZ12,TGFBR2,TGS1,TRAIP,UGCG,VCAM1,XBP1,XRCC1,XRCC2	45
Cancer,Organismal Injury and Abnormalities,Renal and Urological Disease	Urothelial transitional cell carcinoma	0.00126			ATAD5,BRCA1,BRCA2,CAVIN1,CBFB,CD44,CDC7,CDC73,CENPF,CENPU,CHEK2,CLSPN,DAXX,DOT1L,EXO1,FGFRL1,GPR19,GYPC,JAM3,KNL1,NCSTN,NUP93,NUSAP1,PBRM1,PDCD1,PHYHD1,POLE,RACGAP1,RDM1,RET,RMI2,RRM1,SGO1,SKA3,SMAD4,SPN,TGFBR2,TSC1,TSKU,TYMS,XRCC2	41
Cancer,Hematological Disease,Immunological Disease,Organismal Injury and Abnormalities	Philadelphia chromosome-negative acute lymphoblastic leukemia	0.00128			CD19,CD247,CD3E,MS4A1,POLA1,POLE,PPAT,PRIM1,RRM1	9
Cancer,Hematological Disease,Immunological Disease,Organismal Injury and Abnormalities	Relapsed precursor B-cell acute lymphoblastic leukemia	0.00128			CD19,CD247,CD3E,POLA1,POLE,PPAT,PRIM1,RRM1,TYMS	9
Gastrointestinal Disease,Organismal Injury and Abnormalities	Colorectal disorder	0.00129		0.62	AAAS,AASDH,ABCE1,ABHD2,ADA,ADA2,ADCY9,ADIRF,AFDN,AGGF1,AGTR1,AHR,AICDA,AKAP12,AKAP17A,AKAP7,ALYREF,AMER1,ANKRD27,ANKRD6,APTX,ARFGEF3,ARHGAP39,ARHGEF17,ARMC6,ARMT1,ARV1,ATAD5,ATP5PF,AUNIP,AVL9,B2M,BAG4,BATF,BATF2,BCL2L11,BLCAP,BOK,BRCA1,BRCA2,BTBD7,BYSL,C12orf4,C12orf45,C19orf47,C1QBP,C20orf27,C2CD2,C2CD3,C3AR1,C4BPA,C6orf89,CALD1,CAPRIN1,CARNMT1,CASD1,CASP8AP2,CAST,CAT,CAVIN1,CBY1,CCDC141,CCDC146…	533
Cancer,Hematological Disease,Immunological Disease,Organismal Injury and Abnormalities	CCND1 non-overexpressing IGH/CCND1 negative mantle cell lymphoma	0.00131			MS4A1,POLA1,PRIM1,RRM1	4
Connective Tissue Disorders,Developmental Disorder,Hereditary Disorder,Neurological Disease,Organismal Injury and Abnormalities,Renal and Urological Disease,Skeletal and Muscular Disorders	Galloway Mowat syndrome	0.00131			NUP133,OSGEP,TPRKB,WDR4	4
Cancer,Hematological Disease,Immunological Disease,Organismal Injury and Abnormalities	CCND1 negative CD5 positive CD23 positive small lymphocytic lymphoma	0.00131			MS4A1,POLA1,PRIM1,RRM1	4
Cell Cycle	Origin firing	0.00131		-0.152	CLSPN,DONSON,MCM10,PARPBP	4
Developmental Disorder,Ophthalmic Disease,Organismal Injury and Abnormalities	Exophthalmos	0.00131		-1	ITGB1BP1,MTHFR,PDCD1,TCOF1	4
Cellular Development,Cellular Growth and Proliferation,Hematological System Development and Function,Lymphoid Tissue Structure and Development	Expansion of leukocytes	0.00131		-1.231	AHR,B2M,BTLA,CCR7,CD2,CD3E,CD4,CSF2RB,FLT3LG,HSPD1,IFNGR1,IL10RA,IL15,IL21,IL33,IL4R,IL6R,IL7R,LAT,LTBR,MOG,PDCD1,PRF1,SIGIRR,SMAD4,TMEM173,TNFRSF1B,TNFRSF9,UNG	29
Cancer,Organismal Injury and Abnormalities,Renal and Urological Disease	Urothelial bladder carcinoma	0.00132			ATAD5,BRCA1,BRCA2,CAVIN1,CBFB,CD44,CDC7,CDC73,CENPF,CENPU,CHEK2,CLSPN,DAXX,EXO1,FGFRL1,GPR19,GYPC,JAM3,KNL1,NCSTN,NUP93,NUSAP1,PBRM1,PDCD1,PHYHD1,POLE,RACGAP1,RDM1,RET,RMI2,RRM1,SGO1,SKA3,SMAD4,SPN,TGFBR2,TSC1,TSKU,TYMS,XRCC2	40
Cellular Development,Cellular Growth and Proliferation,Hematological System Development and Function,Lymphoid Tissue Structure and Development	Expansion of lymphocytes	0.00132		-0.992	AHR,B2M,BTLA,CCR7,CD2,CD3E,CD4,FLT3LG,HSPD1,IFNGR1,IL15,IL21,IL33,IL4R,IL6R,IL7R,LAT,LTBR,MOG,PDCD1,PRF1,SIGIRR,SMAD4,TMEM173,TNFRSF1B,TNFRSF9,UNG	27
Cancer,Organismal Injury and Abnormalities,Reproductive System Disease	Genital tumor	0.00132		0.213	AAAS,AASDHPPT,ABCE1,ABHD2,ACOT13,ACP5,ADCY9,ADGRG7,AGGF1,AGTR1,AHR,AKAP11,AKAP12,ALDH18A1,ALG5,ALPK1,ALYREF,AMER1,AMIGO1,ANAPC4,ANAPC5,ANKH,ANKRD27,ANLN,APOA1,APTX,ARFGEF3,ARHGAP19,ARHGAP39,ARHGEF17,ARHGEF25,ARMC12,ARMT1,ASPM,ATAD5,AVL9,B2M,BAG4,BCL2L11,BEND7,BICC1,BIK,BLMH,BORA,BPTF,BRCA1,BRCA2,BSDC1,BTLA,BUD23,C12orf4,C12orf43,C19orf47,C1orf112,C20orf194,C2CD3,C2CD5,C3AR1,C3orf70,C4BPA,C6orf89,…	613
Cell Morphology	Morphology of leukocytes	0.00133			AHR,B2M,BATF,BCL2L11,BLNK,BMF,CCDC86,CCR10,CCR7,CCR9,CD19,CD200,CD247,CD3E,CD4,CD5,CD79A,CD79B,CD8A,CSF1,CYLD,EBI3,FASLG,FLT3LG,GBA,HLA-DMA,IFNGR1,IL15,IL21,IL2RB,IL4R,IL7R,LAT,LTBR,MARCO,NAGLU,NGFR,NPC2,POU2AF1,TCIM,TNFRSF9,TPP2,VCAM1,XBP1	44
Cell Death and Survival	Cell death of phagocytes	0.00135		-0.065	AHR,BCL2L11,C3AR1,CAST,CAT,CCR7,CD44,COQ7,CSF1,CTSB,CX3CL1,DAXX,DFFA,FASLG,FLT3LG,GPR132,GPR34,IL15,IL21,IL33,IL6R,MLKL,NAMPT,NLRC4,PLA2G6,RAN,RIPK1,SH3BP2,TMEM173,TNFRSF1B,TNFRSF9	31
Cancer,Immunological Disease,Organismal Injury and Abnormalities	Spleen neoplasm	0.00135			CD19,CD2,CD4,CD44,CD5,FPGS,MS4A1,PAWR,POLA1,POLE,POLE2,RRM1,SPN,TYMS	14
Cancer,Immunological Disease,Organismal Injury and Abnormalities	Splenic cancer	0.00137			CD19,CD2,CD4,CD44,CD5,FPGS,MS4A1,POLA1,POLE,POLE2,RRM1,SPN,TYMS	13
Metabolic Disease,Organismal Injury and Abnormalities	Combined oxidative phosphorylation deficiency	0.00139			C1QBP,EARS2,ELAC2,LYRM4,MRPS22,TRIT1,TRMT10C,TSFM	8
Neurological Disease	Demyelination of nervous tissue	0.00139		0.273	CD200,CSF1,MLKL,MOG,PRF1,QKI,TNFRSF1B	7
Cell-To-Cell Signaling and Interaction,Hematological System Development and Function	Interaction of lymphocytes	0.0014		-1.765	APOA1,BTLA,CCL20,CCR7,CCR9,CD2,CD3E,CD4,CD44,CX3CL1,DEPTOR,FASLG,FYB1,HLA-DMA,IFNGR1,IL6R,IL7R,JAM3,LTBR,NT5E,PECAM1,RAPGEF1,SELPLG,SPN,TAC1,VCAM1	26
Cell-To-Cell Signaling and Interaction,Cellular Growth and Proliferation,Hematological System Development and Function	Stimulation of T lymphocytes	0.0014		-1.645	BTLA,CD2,CD3E,CD4,CD5,CD83,FASLG,IL12B,IL15,IL21,IL27RA,IL33,KLRD1,MBP,PDCD1,SPN,TGFBR2,TMIGD2,TNFRSF1B	19
Cancer,Organismal Injury and Abnormalities,Reproductive System Disease	Genital tract cancer	0.00143		0	AAAS,AASDHPPT,ABCE1,ABHD2,ACOT13,ACP5,ADCY9,ADGRG7,AGGF1,AGTR1,AKAP11,AKAP12,ALDH18A1,ALG5,ALPK1,AMER1,AMIGO1,ANAPC4,ANAPC5,ANKH,ANKRD27,ANLN,APOA1,APTX,ARFGEF3,ARHGAP19,ARHGAP39,ARHGEF17,ARHGEF25,ARMC12,ARMT1,ASPM,ATAD5,AVL9,B2M,BAG4,BCL2L11,BEND7,BICC1,BIK,BLMH,BORA,BPTF,BRCA1,BRCA2,BSDC1,BTLA,BUD23,C12orf4,C12orf43,C19orf47,C1orf112,C20orf194,C2CD3,C2CD5,C3AR1,C3orf70,C4BPA,C6orf89,C9orf78,CAL…	602
Cancer,Hematological Disease,Immunological Disease,Organismal Injury and Abnormalities	Indolent systemic mastocytosis	0.00144			CD63,POLA1,POLE,POLE2,RRM1	5
Connective Tissue Disorders,Developmental Disorder,Hereditary Disorder,Organismal Injury and Abnormalities,Skeletal and Muscular Disorders	Microcephalic primordial dwarfism	0.00144			CEP152,DONSON,RBBP8,TRAIP,WDR4	5
Cancer,Hereditary Disorder,Organismal Injury and Abnormalities,Reproductive System Disease	Susceptibility to breast cancer	0.00144			BRCA1,BRCA2,CHEK2,HMMR,XRCC3	5
DNA Replication, Recombination, and Repair	Condensation of mitotic chromosomes	0.00144			CDCA5,NCAPD2,NCAPD3,NCAPG,NUSAP1	5
Hematological System Development and Function,Lymphoid Tissue Structure and Development,Tissue Morphology	Quantity of gamma-delta T lymphocytes	0.00145		-1.064	B2M,BTLA,CCR7,CCR9,CD4,CD8A,GPR18,IL15,IL15RA,IL2RB,IL7R	11
Cell-mediated Immune Response,Cellular Function and Maintenance,Hematological System Development and Function	T cell homeostasis	0.00149		-0.96	ADA,AHR,B2M,BATF,BCL2L11,BIK,BMF,BRCA1,C3AR1,CBFB,CCR7,CCR9,CD2,CD226,CD247,CD3E,CD4,CD5,CD79A,CD79B,CD83,CD8A,CYLD,DCAF1,DNMT1,EED,FLT3LG,FYB1,HLA-DMA,HS1BP3,HSPD1,IFNAR2,IFNGR1,IFNGR2,IGF2R,IL10RA,IL12B,IL15,IL15RA,IL21,IL27RA,IL2RB,IL33,IL4R,IL6R,IL7R,KLRD1,LAT,LAT2,MBP,MOG,NBR1,NCAPH2,NHEJ1,PDCD1,POU2AF1,PPP2R3C,RGCC,SKP2,SPN,TAC1,TGFBR2,TK1,TNFRSF1B,TNFRSF9,TPP2,TSC1,TYROBP,UBE2N,XBP1	70
Cellular Development,Cellular Growth and Proliferation,Hematological System Development and Function,Hematopoiesis,Lymphoid Tissue Structure and Development,Tissue Development	Leukopoiesis	0.00149		-1.101	ADA,AHR,B2M,BATF,BATF2,BATF3,BCL2L11,BIK,BLNK,BRCA1,C3AR1,CAST,CBFB,CCR7,CCR9,CD19,CD2,CD226,CD247,CD3E,CD4,CD44,CD5,CD72,CD79A,CD79B,CD83,CD8A,CFP,CHAF1A,CSF1,CSF2RB,CYLD,DCAF1,DEK,DNMT1,ECSCR,EED,EMP1,EVI2B,FANCA,FASLG,FLT3LG,FYB1,HLA-DMA,HS1BP3,HSPD1,IFNAR2,IFNGR1,IFNGR2,IGF2R,IL10RA,IL12B,IL15,IL15RA,IL21,IL27RA,IL2RB,IL33,IL4R,IL6R,IL7R,KLRD1,LAT,LAT2,LTBR,MBP,MFAP2,MOG,MS4A1,MZB1,NBR1,NCAPH…	102
Cancer,Hematological Disease,Immunological Disease,Organismal Injury and Abnormalities	B-lymphoblastic leukemia/lymphoma with recurrent genetic abnormalities	0.0015			BRCA1,BRCA2,CD19,CD247,CD3E,IL7R,PDCD1,POLA1,POLE,PPAT,PRIM1,RET,RRM1,TYMS	14
Cell Death and Survival,Embryonic Development	Cell death of embryonic tissue	0.00152		0.128	AMER1,DAD1,GINS1,MAD2L1,METAP2,NCAPG2,NUSAP1,PRPF19,RET,SLC25A19,UGCG,XBP1	12
Connective Tissue Disorders,Developmental Disorder,Organismal Injury and Abnormalities,Skeletal and Muscular Disorders	Congenital microcephaly	0.00155			NUP133,OSGEP,RBBP8,THOC6,TPRKB,WDR4	6
Cancer,Hematological Disease,Immunological Disease,Organismal Injury and Abnormalities	Lymphoplasmacytic lymphoma	0.00157			CALD1,CD19,CD247,CD5,CD79A,CD79B,CDC27,CHAF1A,CHGA,CHRNB1,CRBN,ELOC,F11R,FYB1,HAT1,MS4A1,NUTF2,ORC5,PCNA,POLA1,POLE,POLE2,PRF1,PRIM1,PSMB2,RAD50,RRM1,SRP54	28
Cell-To-Cell Signaling and Interaction,Cellular Movement,Hematological System Development and Function,Immune Cell Trafficking,Inflammatory Response	Recruitment of phagocytes	0.00158		-1.784	ACKR1,AHR,APOA1,C3AR1,CAT,CCL20,CCR7,CCRL2,CD19,CD4,CD44,CD8A,CDH5,CSF1,CX3CL1,FASLG,FLT3LG,GPR132,IL21,IL33,IL6R,MOG,OGG1,PDCD1,PECAM1,PIK3R5,PLA2G6,RARRES2,SELPLG,SLC17A9,TGFBR2,TIMELESS,TIRAP,TNFRSF1B,VCAM1	35
Cancer,Hematological Disease,Immunological Disease,Organismal Injury and Abnormalities	Adult T cell leukemia	0.00161			B2M,CCDC7,CCR7,CD2,CD247,CD4,CD5,COPS4,FANCA,IFNAR2,IL6R,JAM3,KMO,LTBR,PDCD1,POLA1,PPP2R3C,PRIM1,RRM1,TARP	20
Cancer,Hematological Disease,Immunological Disease,Organismal Injury and Abnormalities	Plasma cell neoplasm	0.00164			ACP5,B2M,BCL2L11,BRCA1,BRCA2,CALD1,CAT,CD19,CD247,CD44,CD5,CD79A,CDC27,CEP41,CHAF1A,CHEK2,CHGA,CHRNB1,CRBN,CSF2RB,DEK,ELOC,EPSTI1,F11R,FDPS,FYB1,GRHPR,HAT1,IFNAR2,IGF2R,IL15,IL6R,KIF11,MGLL,MS4A1,NAE1,NDC80,NUTF2,ORC5,PCNA,PDCD1,PDIA6,PNRC1,POLA1,POLE,POLE2,PPP4R2,PRF1,PRIM1,PRPF19,PSMB2,RAD50,RET,RRM1,SMARCB1,SNCAIP,SRP54,TARP,TGFBR2,TYMS,XBP1	61
Cancer,Hematological Disease,Immunological Disease,Organismal Injury and Abnormalities	High-risk precursor B-cell acute lymphoblastic leukemia	0.00165			CD19,CD247,CD3E,POLA1,POLE,PPAT,PRIM1,PSMB2,RET,RRM1,TYMS	11
Immunological Disease	Abnormal morphology of immune system	0.00166			AHR,B2M,BATF,BCL2L11,BLNK,BMF,CCDC86,CCR10,CCR9,CD19,CD200,CD247,CD3E,CD4,CD5,CD79A,CD79B,CD8A,CSF1,CYLD,EBI3,FASLG,FLT3LG,GBA,HLA-DMA,IFNGR1,IL15,IL21,IL2RB,IL4R,IL7R,LAT,LTBR,NAGLU,NGFR,NPC2,POU2AF1,TCIM,TNFRSF9,TPP2	40
Cell Death and Survival	Cytolysis of lymphocytes	0.00166			BATF3,CD226,CD247,CD4,CD44,CD8A,FASLG,IFNAR2,IL12B,IL15,IL15RA,IL21,PRF1,TYROBP	14
Hematological System Development and Function,Humoral Immune Response	Class switching of B lymphocytes	0.00167			AICDA,ATAD5,BATF,EXO1,IFNGR2,IL15,IL21,UNG	8
Endocrine System Disorders,Gastrointestinal Disease,Immunological Disease,Metabolic Disease,Organismal Injury and Abnormalities	Insulin-dependent diabetes mellitus	0.0017		-1.334	AGTR1,B2M,C3AR1,CCR7,CCR9,CD19,CD226,CD3E,CD4,CD5,CD79B,CD96,CTSB,CXCL16,CXCR6,EVI2A,GPNMB,GPR18,GPR65,HLA-DMA,IFNGR1,IFNGR2,IL10RA,IL12B,IL2RB,IL7R,KMO,LAT,LIN9,LYRM4,MDC1,MOG,MS4A1,MZB1,NELFE,NGFR,NT5E,NUP155,OGG1,P2RY13,PDCD1,PDCD4,PPT2,PRF1,RAMP2,SH2D2A,SPN,TCF19,TGFBR2,TMEM140,TMEM71,TNFRSF1B,TNFRSF9,TSFM,TYROBP,VCAM1	56
Humoral Immune Response,Protein Synthesis	Quantity of IgG	0.00171		0.7	AICDA,B2M,BATF,BCL2L11,BLNK,BTLA,C3AR1,CCR7,CD19,CD83,CSF2RB,CYLD,DAPP1,FASLG,IFNAR2,IFNGR1,IL15,IL21,IL2RB,IL4R,NHEJ1,PDCD1,POU2AF1,PTTG1,SH3BP2,TIRAP,TNFRSF1B,TNFRSF9,TYROBP,UNG	30
Cell Death and Survival	Cell death of melanoma cell lines	0.00171		-1.095	APMAP,AVPI1,BCL2L11,BIK,BMF,BUD23,CDT1,CENPI,CLSPN,DEK,DTL,EIF3G,EMG1,FANCM,FASLG,ILF2,INCENP,MDC1,MPHOSPH9,NUP205,NUP58,NUP93,PAWR,PBK,PCNA,PPAT,RAD50,RBM43,RNASEH2A,SFR1,TK1,TMEM69,WDR4,XRCC1	34
Cancer,Hematological Disease,Immunological Disease,Organismal Injury and Abnormalities	Refractory FLT3 internal tandem duplication positive acute myeloid leukemia	0.00172			DNMT1,POLA1,POLE,POLE2,PRIM1,RET,RRM1	7
Cell-mediated Immune Response,Cellular Movement,Hematological System Development and Function,Immune Cell Trafficking	Cellular infiltration by CD8+ T lymphocyte	0.00172		-1.854	IFNGR1,IL15,IL15RA,IL33,LTBR,PDCD1,TMEM173	7
Cell Morphology,Hematological Disease,Hematological System Development and Function,Immunological Disease,Lymphoid Tissue Structure and Development	Lack of T lymphocytes	0.00172			B2M,CD247,CD3E,CD4,CD8A,IL7R,LAT	7
Cancer,Dermatological Diseases and Conditions,Hematological Disease,Immunological Disease,Organismal Injury and Abnormalities	Non-Hodgkin cutaneous lymphoma	0.00179			ADA,CCR7,CD2,CD4,CD5,CD79B,FPGS,IFNAR2,IL15,IL2RB,MS4A1,PDCD1,POLA1,PRF1,PRIM1,PSMB2,RFXAP,RRM1,SECTM1,SELPLG,SMARCB1,TARP,TNFRSF1B,TYMS	24
Cell-To-Cell Signaling and Interaction,Cellular Growth and Proliferation,Hematological System Development and Function	Stimulation of lymphocytes	0.00181		-1.216	BCL2L11,BTLA,CD2,CD3E,CD4,CD5,CD83,FASLG,IL12B,IL15,IL21,IL27RA,IL33,KLRD1,MBP,PDCD1,SPN,TGFBR2,TMIGD2,TNFRSF1B,TNFRSF9	21
Cellular Function and Maintenance	Homeostasis of leukocytes	0.00181		-1.284	ADA,AHR,B2M,BATF,BCL2L11,BIK,BMF,BRCA1,C3AR1,CBFB,CCR7,CCR9,CD2,CD226,CD247,CD3E,CD4,CD5,CD79A,CD79B,CD83,CD8A,CSF2RB,CYLD,DCAF1,DNMT1,EED,FLT3LG,FYB1,HLA-DMA,HS1BP3,HSPD1,IFNAR2,IFNGR1,IFNGR2,IGF2R,IL10RA,IL12B,IL15,IL15RA,IL21,IL27RA,IL2RB,IL33,IL4R,IL6R,IL7R,JAM3,KLRD1,LAT,LAT2,LTBR,MBP,MOG,NBR1,NCAPH2,NHEJ1,PDCD1,POU2AF1,PPP2R3C,RGCC,SKP2,SLC40A1,SPN,TAC1,TGFBR2,TK1,TNFRSF1B,TNFRSF9,TPP2,TSC1…	74
Cellular Movement	Cell movement of lymphoma cell lines	0.00184		-1.069	ACKR1,CCL20,CCR7,CCR9,CD44,CX3CL1,FASLG,GCSAM,GPR132,HVCN1,MOSPD2,PECAM1,RARRES2,SELPLG	14

## Sheet: tox_function
Categories	Diseases or Functions Annotation	p-value	Predicted Activation State	Activation z-score	Molecules	# Molecules
Nephrosis	Familial nephrotic syndrome	2.14e-05			ANKS6,EMP2,INCENP,INVS,IQCB1,NUP133,NUP160,NUP205,NUP93,OSGEP,SDCCAG8,TMEM67,TPRKB,TSFM,WDR4	15
Liver Hyperplasia/Hyperproliferation	Liver carcinoma	5.49e-05		1.782	AAAS,ACP1,ADA,AFDN,AGGF1,AHR,AICDA,ALG5,ALPK1,AMER1,AMN,ANAPC16,ANAPC5,ANKRD27,ANKS6,ANLN,APMAP,ARFGEF3,ARV1,ASF1B,ASPM,ATAD5,ATP5PF,ATRIP,AVL9,B2M,BAG2,BCL2L11,BEND7,BICC1,BLNK,BPTF,BRCA1,BRCA2,BRD8,BSDC1,BTBD7,BUD23,C12orf4,C12orf43,C17orf53,C1orf112,C20orf194,C2CD5,C2orf49,C3AR1,C3orf70,C9orf78,CABCOCO1,CACFD1,CASD1,CASP8AP2,CAST,CAT,CAVIN1,CCDC112,CCDC146,CCDC3,CCDC32,CCDC92,CCL20,CCP110,CCR1…	442
Liver Hyperplasia/Hyperproliferation	Liver cancer	9.87e-05	Increased	2.488	AAAS,ACP1,ADA,AFDN,AGGF1,AHR,AICDA,ALG5,ALPK1,AMER1,AMN,ANAPC16,ANAPC5,ANKRD27,ANKS6,ANLN,APMAP,APOA1,ARFGEF3,ARV1,ASF1B,ASPM,ATAD5,ATP5PF,ATRIP,AVL9,B2M,BAG2,BCL2L11,BEND7,BICC1,BLNK,BPTF,BRCA1,BRCA2,BRD8,BSDC1,BTBD7,BUD23,C12orf4,C12orf43,C17orf53,C1orf112,C20orf194,C2CD5,C2orf49,C3AR1,C3orf70,C4BPA,C9orf78,CABCOCO1,CACFD1,CASD1,CASP8AP2,CAST,CAT,CAVIN1,CCDC112,CCDC146,CCDC3,CCDC32,CCDC92,CCL20…	455
Liver Hyperplasia/Hyperproliferation	Liver tumor	0.000115	Increased	2.4	AAAS,ACP1,ADA,AFDN,AGGF1,AHR,AICDA,AKAP11,ALG5,ALPK1,AMER1,AMN,ANAPC16,ANAPC5,ANKRD27,ANKRD46,ANKS6,ANLN,APMAP,APOA1,ARFGEF3,ARV1,ASF1B,ASPM,ATAD5,ATOH8,ATP5PF,ATRIP,AVL9,B2M,BAG2,BCL2L11,BEND7,BICC1,BLNK,BPTF,BRCA1,BRCA2,BRD8,BSDC1,BTBD7,BUD23,C12orf4,C12orf43,C17orf53,C1orf112,C20orf194,C2CD3,C2CD5,C2orf49,C3AR1,C3orf70,C4BPA,C9orf78,CABCOCO1,CACFD1,CASD1,CASP8AP2,CAST,CAT,CAVIN1,CCDC112,CCDC14…	522
Hepatocellular carcinoma,Liver Hyperplasia/Hyperproliferation	Hepatocellular carcinoma	0.000306	Increased	2.178	ADA,AICDA,ANLN,ASF1B,ASPM,ATAD5,BAG2,BCL2L11,BRCA1,BRCA2,BRD8,BUD23,C3orf70,CASD1,CAT,CCDC32,CCL20,CD247,CD4,CD44,CDC27,CDC7,CDCA8,CENPF,CENPH,CENPU,CEP152,CEP41,CFP,CLSPN,CNOT9,CRBN,CSE1L,CSF1,CTSB,DEPDC5,DLGAP5,DPP3,EXO1,EXOSC4,FAM83D,FGFR1OP,GCH1,GLG1,GLUL,GPR19,GPR55,GRHPR,GRN,HSPD1,IFNAR2,IFT57,IGF2R,IL2RB,ILF2,INCENP,KMO,LTBR,LYVE1,MARCO,MAT2B,MED30,MGLL,NAE1,NASP,NCAPG,NCR3LG1,NENF,NUSAP1,…	110
Nephrosis	Galloway Mowat syndrome	0.00131			NUP133,OSGEP,TPRKB,WDR4	4
Cardiac Hyperplasia/Hyperproliferation	Hyperplasia of heart	0.00311		0.277	AGTR1,AHR,CXADR,IGF2R	4
Renal Inflammation,Renal Nephritis	Infantile nephropathic cystinosis	0.00365			CTNS,MTHFR	2
Nephrosis	Autosomal recessive nephronophthisis	0.00365			INVS,IQCB1	2
Liver Cirrhosis	Alcoholic cirrhosis	0.00383			AGTR1,FASLG,NOSTRIN	3
Liver Hematopoiesis	Hematopoiesis of liver	0.00578		1.342	AHR,CBFB,CIAPIN1,FH,XBP1	5
Liver Hyperplasia/Hyperproliferation	Hepatosplenic T-cell lymphoma	0.00811			CD2,CD4,CD5,FPGS,MS4A1,RRM1,TYMS	7
Liver Failure	Acute liver failure	0.00814			FASLG,GSS,NCR3,PDCD1	4
Nephrosis	Nephrosis	0.00925			ANKS6,EMP2,INCENP,INVS,IQCB1,MS4A1,NUP133,NUP160,NUP205,NUP93,OSGEP,SDCCAG8,SYNPO,TMEM67,TPRKB,TSFM,WDR4	17
Nephrosis	Nephronophthisis	0.00962			ANKS6,INCENP,INVS,IQCB1,SDCCAG8,TMEM67	6
Liver Inflammation/Hepatitis	Susceptibility to hepatitis B virus	0.0105			IFNAR2,IFNGR1	2
Liver Damage	Liver Damage	0.013		0.389	C3AR1,CD44,CTSB,EBI3,FASLG,GCLC,GSS,IFNGR1,IL27RA,IL4R,IL6R,KLRD1,KMO,MTHFR,NT5E,PAWR,PDCD1,PRF1,RIPK1,SDC4,SMAD4,TGFBR2,TNFRSF1B,TNFRSF9,XBP1	25
Liver Inflammation/Hepatitis	Inflammation of liver	0.0163		1.156	ACKR1,AGTR1,AKAP12,APOA1,BTLA,CCL20,CCR10,CCR7,CD44,CSF1,CSF2RB,FASLG,GSS,IFNAR2,IFNGR1,IFNLR1,IL12B,IL27RA,IL2RB,IL4R,IL6R,IL7R,LAT,LTBR,NAGLU,PDCD1,PECAM1,PHYH,POLA1,PPAT,PRF1,RIPK1,TARP,TIGIT,TK1,TMEM173,TNFRSF1B,TNFRSF9,TYROBP,VSIR,XBP1	41
Liver Hyperplasia/Hyperproliferation	Liver metastasis	0.0172		1.342	APOA1,CD200,CD44,HMMR,IL15,IL15RA,MTHFR,PDCD1,RET,TYMS	10
Liver Hyperplasia/Hyperproliferation	Quantity of liver tumor	0.0197			BRCA1,BRCA2,CD200,SMAD4,TGFBR2,TSC1	6
Liver Inflammation/Hepatitis	Hepatitis A	0.0202			CSF1,IL2RB	2
Liver Hyperplasia/Hyperproliferation	Unresectable liver cholangiocarcinoma	0.0252			PDCD1,RRM1,TYMS	3
Hepatocellular carcinoma,Liver Hyperplasia/Hyperproliferation	Quantity of hepatocellular carcinoma	0.0296			BRCA1,BRCA2,SMAD4,TGFBR2	4
Hepatocellular carcinoma,Liver Hyperplasia/Hyperproliferation	Child-Pugh class B advanced hepatocellular carcinoma	0.0321			PDCD1,RET,TYMS	3
Liver Cirrhosis,Liver Failure	Acute-on-chronic liver failure	0.0323			FASLG,NCR3	2
Liver Hyperplasia/Hyperproliferation	Hepatic adenocarcinoma	0.0338			AHR,BRCA1,BRCA2,PDCD1,PSMB2,RRM1,SMAD4,TSC1,TYMS	9
Cardiac Arrythmia	Familial atrial fibrillation	0.0348			KCNE3,NUP155,SCN3B,SCN4B	4
Liver Cirrhosis	Cirrhosis of liver	0.0462			AGTR1,APOA1,B2M,CCR7,F2R,FASLG,GLG1,GRHPR,IFNAR2,IFNGR2,IL15,IL7R,MGLL,NCR3,NOSTRIN,NT5E,PCNA,POLA1,RET,TARP,VKORC1,XBP1	22
Renal Hypoplasia	Familial renal agenesis or hypodysplasia	0.0465			DSTYK,RET	2
Liver Hyperplasia/Hyperproliferation	Locally advanced liver cholangiocarcinoma	0.0465			PDCD1,RRM1	2
Hepatocellular carcinoma,Liver Hyperplasia/Hyperproliferation	Child-Pugh class A metastatic hepatocellular carcinoma	0.0486			PDCD1,RET,TYMS	3
Renal Dysplasia	Dysplasia of kidney	0.0536			AGTR1,BICC1,DSTYK,RET	4
Liver Hyperplasia/Hyperproliferation	Liver cholangiocarcinoma	0.0556			BRCA1,BRCA2,PDCD1,PSMB2,RRM1,SMAD4,TSC1,TYMS	8
Cardiac Damage,Cardiac Degeneration	Degeneration of cardiomyocytes	0.0581			CX3CL1,PDCD1,PDCD4	3
Glomerular Injury	Focal segmental glomerulosclerosis type 8	0.0604			ANLN	1
Renal Inflammation,Renal Nephritis	Atypical nephropathic cystinosis	0.0604			CTNS	1
Liver Fibrosis,Nephrosis	Nephronophthisis type 11	0.0604			TMEM67	1
Renal Damage,Renal Tubule Injury	Injury of proximal tubule cells	0.0604			CAT	1
Cardiac Arrythmia	Chronic atrial and intestinal dysrhythmia	0.0604			SGO1	1
Liver Hyperplasia/Hyperproliferation	Metastatic malignant colorectal neoplasm to the liver	0.0604			TYMS	1
Cardiac Arrythmia	Familial atrial fibrillation type 15	0.0604			NUP155	1
Nephrosis	Autosomal recessive Senior-Loken syndrome 5	0.0604			IQCB1	1
Liver Inflammation/Hepatitis	Persistent chronic hepatitis B	0.0604			CSF1	1
Cardiac Arrythmia	Brugada syndrome type 6	0.0604			KCNE3	1
Cardiac Arrythmia,Congenital Heart Anomaly	Long-QT syndrome 10	0.0604			SCN4B	1
Increased Levels of Albumin	Increased synthesis of albumin	0.0604			AHR	1
Hepatocellular carcinoma,Liver Hyperplasia/Hyperproliferation	Grade 2 hepatocellular carcinoma	0.0604			THOC5	1
Nephrosis	Nephrotic syndrome type 12	0.0604			NUP93	1
Nephrosis	Autosomal recessive nephronophthisis type 2	0.0604			INVS	1
Hepatocellular carcinoma,Liver Hyperplasia/Hyperproliferation	BCLC stage C metastatic hepatocellular carcinoma	0.0604			PDCD1	1
Kidney Failure,Renal Inflammation,Renal Nephritis	Progressive hereditary glomerulonephritis without deafness	0.0604			AGTR1	1
Liver Necrosis/Cell Death	Necrosis of Kupffer cells	0.0604			RIPK1	1
Glomerular Injury,Renal Inflammation,Renal Nephritis	Glomerulitis	0.0604			PDCD1	1
Liver Inflammation/Hepatitis	Persistent chronic hepatitis C	0.0604			CSF1	1
Renal Hyperplasia/Hyperproliferation	Hyperplasia of proximal tubule cells	0.0604			LGMN	1
Cardiac Inflammation	Mycotic endocarditis	0.0604			TYMS	1
Cardiac Dilation,Cardiac Enlargement	Autoimmune dilated cardiomyopathy	0.0604			PDCD1	1
Nephrosis	Nephronophthisis type 16	0.0604			ANKS6	1
Cardiac Infarction	Type 1 myocardial infarction	0.0604			APOA1	1
Cardiac Stenosis	Keutel syndrome	0.0604			MGP	1
Liver Failure	Infantile liver failure syndrome type 1	0.0604			LARS1	1
Liver Cirrhosis	Indian childhood cirrhosis	0.0604			UTP4	1
Nephrosis	Nephrotic syndrome type 13	0.0604			NUP205	1
Liver Inflammation/Hepatitis	Early stage acute hepatitis B	0.0604			PDCD1	1
Nephrosis	Senior-Loken syndrome 7	0.0604			SDCCAG8	1
Nephrosis	Nephrotic syndrome type 10	0.0604			EMP2	1
Liver Inflammation/Hepatitis	High grade chronic hepatitis C	0.0604			CCR7	1
Congenital Heart Anomaly	Vertebral, cardiac, renal, and limb defects syndrome 2	0.0604			KYNU	1
Liver Hyperplasia/Hyperproliferation	Hereditary liver cancer	0.0604			BRCA2	1
Nephrosis	RHYNS syndrome	0.0604			TMEM67	1
Cardiac Arrythmia	Familial arrhythmogenic right ventricular dysplasia type 5	0.0604			TMEM43	1
Hepatocellular carcinoma,Liver Hyperplasia/Hyperproliferation	Grade 3 hepatocellular carcinoma	0.0604			THOC5	1
Increased Levels of Albumin	Increased export of albumin	0.0604			RAN	1
Cardiac Arrythmia	Brugada syndrome type 7	0.0604			SCN3B	1
Hepatocellular carcinoma,Liver Hyperplasia/Hyperproliferation	Metastatic hepatocellular carcinoma	0.0609			PDCD1,RET,RRM1,TYMS	4
Liver Inflammation/Hepatitis	Acute hepatitis C	0.0625			CSF1,IFNAR2	2
Liver Damage	Hepatotoxicity	0.0636			FASLG,GSS,MTHFR,TNFRSF1B,XBP1	5
Hepatocellular carcinoma,Liver Hyperplasia/Hyperproliferation	BCLC stage C advanced hepatocellular carcinoma	0.0683			PDCD1,RET,TYMS	3
Liver Inflammation/Hepatitis	Acute hepatitis	0.0768			CD44,CSF1,IFNAR2,NAGLU,PDCD1	5
Nephrosis	Monogenic nephrotic syndrome	0.0794			EMP2,NUP205,NUP93	3
Liver Hyperplasia/Hyperproliferation	Hyperplasia of liver	0.0794			AHR,IGF2R,SKP2	3
Liver Cirrhosis	Decompensated cirrhosis of liver	0.0801			APOA1,POLA1	2
Liver Fibrosis	Experimentally-induced hepatic fibrosis	0.0801			FASLG,TGFBR2	2
Renal Dysplasia,Renal Hypoplasia	Hypodysplasia of kidney	0.0801			DSTYK,RET	2
Liver Hyperplasia/Hyperproliferation	Hepatosplenic gamma-delta T-cell lymphoma	0.0912			CD2,CD4,CD5	3
Liver Hyperplasia/Hyperproliferation	Benign neoplasm of liver	0.0915			AHR,GLUL,RAD50,TSC1,XPA	5
Liver Damage	Hepatic injury	0.0935		-0.571	CTSB,EBI3,FASLG,GCLC,IFNGR1,IL27RA,KLRD1,KMO,NT5E,RIPK1,SDC4,SMAD4,TGFBR2,TNFRSF1B	14
Renal Necrosis/Cell Death	Cell death of kidney cell lines	0.0961		-1.02	AATF,AMER1,BAG4,BCL2L11,BCL2L14,BIK,BOK,BRCA1,BRCA2,CAT,CD2,CD44,CENPF,DAP3,DAXX,EMP1,EMP2,FASLG,GAS7,MLKL,MZB1,NAMPT,NGFR,NLRC4,PAWR,RIPK1,SRXN1,SSRP1,STRA6,STRAP,TARDBP,TNFRSF1B	32
Nephrosis	Renal dysplasia and retinal aplasia	0.099			IQCB1,SDCCAG8	2
Liver Necrosis/Cell Death	Necrosis of liver	0.111		-0.144	ADA,AHR,BCL2L11,BMF,BTLA,CAT,CTSB,DAXX,FASLG,HSPD1,IFNGR1,IL15,IL27RA,IL33,IL6R,NGFR,PDCD1,RIPK1,SELENOP,SIGIRR,TNFRSF1B,TYROBP,UGCG,VSIR,XBP1	25
Liver Fibrosis	Fibrosis of liver	0.113		-1.374	AGTR1,AHR,CTSB,F2R,FASLG,GCLC,GOLM1,IFNAR2,IL33,NAGLU,NT5E,POLA1,PRF1,TGFBR2,TMEM67,XBP1	16
Liver Inflammation/Hepatitis	Experimental hepatitis	0.117			BTLA,FASLG,IL12B	3
Cardiac Stress Response	Oxidative stress response of cardiomyocytes	0.117			IL33	1
Renal Dysplasia,Renal Hypoplasia	Nonsyndromic renal hypodysplasia 1	0.117			DSTYK	1
Liver Inflammation/Hepatitis	Chronic hepatitis D	0.117			IFNAR2	1
Liver Fibrosis	Fibrosis of liver portal space	0.117			AHR	1
Liver Fibrosis	Severe hepatic fibrosis	0.117			IL33	1
Cardiac Enlargement	Hypertrophy of ventricular myocardium	0.117			IL6R	1
Liver Hyperplasia/Hyperproliferation	Beta-catenin activating mutation positive hepatocellular adenoma	0.117			GLUL	1
Cardiac Damage,Cardiac Degeneration	Injury of ventricular myocytes	0.117			PDCD4	1
Liver Inflammation/Hepatitis	Chronic inflammation of liver	0.117			VSIR	1
Renal Hydronephrosis	Autoimmune hydronephrosis	0.117			PDCD1	1
Liver Hyperplasia/Hyperproliferation	Cancer of liver cells	0.117			TGFBR2	1
Liver Hyperplasia/Hyperproliferation	Resectable liver metastasis	0.117			TYMS	1
Kidney Failure,Pulmonary Hypertension	Hyperuricemia, pulmonary hypertension, renal failure, and alkalosis	0.117			MRPS12	1
Glomerular Injury	Congestion of glomerular capillary	0.117			PECAM1	1
Nephrosis	Childhood nephrotic syndrome	0.117			MS4A1	1
Liver Inflammation/Hepatitis	Chronic phase hepatitis B	0.117			IFNAR2	1
Heart Failure	Symptomatic stage chronic heart failure	0.117			AGTR1	1
Liver Damage	Acetaminophen overdose	0.117			GSS	1
Liver Hyperplasia/Hyperproliferation	Relapsed hepatosplenic T-cell lymphoma	0.117			RRM1	1
Cardiac Inflammation	Postmyocardial infarction syndrome	0.117			AGTR1	1
Liver Hyperplasia/Hyperproliferation	Refractory hepatosplenic T-cell lymphoma	0.117			RRM1	1
Glomerular Injury,Renal Inflammation,Renal Nephritis	Recurrent IgA nephropathy	0.117			MS4A1	1
Liver Fibrosis,Liver Proliferation	Proliferation of hepatic stellate cells/myofibroblasts	0.117			CTSB	1
Glomerular Injury	Glomerular cyst	0.117			LGMN	1
Kidney Failure	Progressive myoclonic epilepsy type 4 with renal failure	0.117			GBA	1
Glomerular Injury,Renal Hyperplasia/Hyperproliferation	Hyperplasia of juxtaglomerular cells	0.117			AGTR1	1
Degeneration of liver	Degeneration of hepatocytes	0.117			FASLG	1
Renal Damage	Drug toxicity-related nephropathy	0.117			GSS	1
Liver Inflammation/Hepatitis	Low grade chronic hepatitis C	0.117			CCR7	1
Renal Dysplasia	Cystic renal dysplasia	0.117			BICC1	1
Liver Necrosis/Cell Death	Apoptosis of hepatocytes	0.126		-0.533	AHR,BCL2L11,BMF,CAT,CTSB,DAXX,FASLG,IFNGR1,IL6R,NGFR,RIPK1,SELENOP,TNFRSF1B,XBP1	14
Liver Inflammation/Hepatitis	Chronic hepatitis B	0.128			CSF1,CSF2RB,IFNAR2,IL2RB,PDCD1,POLA1	6
Glomerular Injury,Renal Inflammation,Renal Nephritis	Autoimmune glomerulonephritis	0.129			AGTR1,BCL2L11,BMF,IL27RA,MS4A1,PPAT,PSMB2	7
Congenital Heart Anomaly	Situs inversus totalis	0.145			BICC1,IFT122,INVS	3
Increased Levels of Albumin	Increased Levels of Albumin	0.145			AHR,B2M,RAN	3
Renal Necrosis/Cell Death	Cell death of kidney cells	0.146		-1.257	AATF,AGTR1,AMER1,BAG4,BCL2L11,BCL2L14,BIK,BOK,BRCA1,BRCA2,CAT,CD2,CD44,CENPF,CSF1,DAP3,DAXX,EMP1,EMP2,FASLG,GAS7,KMO,MLKL,MZB1,NAMPT,NGFR,NLRC4,PAWR,RIPK1,SRXN1,SSRP1,STRA6,STRAP,TARDBP,TNFRSF1B,UBD	36
Liver Hyperplasia/Hyperproliferation	Hepatocellular adenoma	0.147			AHR,GLUL,RAD50,XPA	4
Liver Proliferation	Proliferation of hepatocytes	0.151		0.882	AGTR1,AHR,CSF2RB,FASLG,IFNGR1,IL4R,IL6R,MGAT3,NGFR,PIK3IP1,SKP2,SMARCB1,TGFBR2,TNFRSF1B,XBP1	15
Liver Hyperplasia/Hyperproliferation	Advanced liver cholangiocarcinoma	0.159			PDCD1,PSMB2,RRM1,TYMS	4
Renal Necrosis/Cell Death	Apoptosis of renal tubular epithelial cells	0.159			AATF,FASLG,UBD	3
Glomerular Injury	Progressive glomerulopathy	0.161			SMAD4,VCAM1	2
Liver Necrosis/Cell Death	Cell death of hepatocytes	0.163		-0.436	AHR,BCL2L11,BMF,CAT,CTSB,DAXX,FASLG,IFNGR1,IL33,IL6R,NGFR,RIPK1,SELENOP,TNFRSF1B,UGCG,XBP1	16
Glomerular Injury,Renal Inflammation,Renal Nephritis	Systemic lupus erythematosus nephritis	0.17			BCL2L15,EPSTI1,MS4A1,PPT2	4
Glomerular Injury,Renal Inflammation,Renal Nephritis	IgA nephropathy	0.17			AGTR1,MS4A1,PPAT,PSMB2	4
Liver Inflammation/Hepatitis	Chronic non-A, non-B hepatitis	0.171			IFNAR2	1
Heart Failure	Stable disease stage heart failure	0.171			AGTR1	1
Renal Dysplasia,Renal Hypoplasia	Renal hypodysplasia/aplasia type 1	0.171			RET	1
Cardiac Dysfunction,Heart Failure	Chronic systolic heart failure	0.171			AGTR1	1
Renal Dysfunction	Dysfunction of podocytes	0.171			AGTR1	1
Liver Hematopoiesis	Hematopoiesis of liver cells	0.171			XBP1	1
Cardiac Hyperplasia/Hyperproliferation	Hyperplasia of cardiomyocytes	0.171			AGTR1	1
Heart Failure	New York Heart Association class II heart failure	0.171			AGTR1	1
Liver Necrosis/Cell Death	Initiation of apoptosis of liver cell lines	0.171			FASLG	1
Renal Necrosis/Cell Death	Quantity of apoptotic kidney cell lines	0.171			STRA6	1
Liver Fibrosis	COACH syndrome	0.171			TMEM67	1
Heart Failure	New York Heart Association class IV heart failure	0.171			AGTR1	1
Congenital Heart Anomaly	Double inlet heart left ventricle	0.171			TGFBR2	1
Liver Proliferation	Arrest in growth of hepatocytes	0.171			SKP2	1
Liver Cholestasis	Obstructive jaundice	0.171			CAT	1
Liver Proliferation	Expansion of hepatic progenitor cells	0.171			CSF2RB	1
Liver Hyperplasia/Hyperproliferation	Advanced liver cancer	0.171			PDCD1	1
Liver Steatosis	Advanced stage hepatic steatosis	0.171			CD44	1
Renal Inflammation,Renal Nephritis	Hereditary nephritis	0.174			AGTR1,CTNS,MTHFR	3
Liver Cirrhosis	Compensated cirrhosis	0.183			APOA1,PCNA	2
Hepatocellular carcinoma,Liver Hyperplasia/Hyperproliferation	Recurrent hepatocellular carcinoma	0.19			IFNAR2,RET,RRM1	3
Liver Proliferation	Proliferation of liver cells	0.193		0.511	AGTR1,AHR,C3AR1,CSF2RB,CTSB,FASLG,IFNGR1,IL4R,IL6R,MGAT3,NGFR,PIK3IP1,SKP2,SMARCB1,TGFBR2,TNFRSF1B,XBP1,XPA	18
Cardiac Inflammation	Carditis	0.2			AGTR1,F2R,IFNGR1,IL33,PPAT,PRF1,TYMS	7
Liver Inflammation/Hepatitis	Chronic hepatitis C	0.2			AGTR1,CCR7,CSF1,IFNAR2,IFNLR1,IL7R,PDCD1	7
Renal Necrosis/Cell Death	Cell death of tubular cells	0.204		-1.387	AATF,CAT,CSF1,FASLG,UBD	5
Glutathione Depletion In Liver,Liver Fibrosis	Production of reactive oxygen species in liver	0.206			CAT,FASLG	2
Renal Enlargement	Hypertrophy of mesangial cells	0.206			CAT,DEPTOR	2
Glomerular Injury	Glomerular endotheliosis	0.221			AGTR1	1
Cardiac Infarction	Fatal myocardial infarction	0.221			NGFR	1
Cardiac Necrosis/Cell Death	Quantity of apoptotic cardiomyocytes	0.221			APOA1	1
Glomerular Injury,Renal Inflammation,Renal Nephritis	Progressive crescentic glomerulonephritis	0.221			VCAM1	1
Liver Inflammation/Hepatitis	Chronic infection by hepatitis B virus	0.221			POLA1	1
Cardiac Transformation	Transformation of endocardial cells	0.221			PECAM1	1
Cardiac Infarction	Recurrent myocardial infarction	0.221			VKORC1	1
Liver Hyperplasia/Hyperproliferation	Inoperable liver metastasis	0.221			TYMS	1
Renal Dysplasia	Autosomal recessive renal tubular dysgenesis	0.221			AGTR1	1
Cardiac Arrythmia	Non-valvular atrial fibrillation	0.221			VKORC1	1
Cardiac Dilation	Dilation of left ventricle	0.222			CAST,F2R,KLF15	3
Liver Inflammation/Hepatitis	Chronic hepatitis	0.223			AGTR1,CCR10,CCR7,CSF1,CSF2RB,IFNAR2,IFNLR1,IL2RB,IL7R,LTBR,PDCD1,POLA1,PPAT	13
Liver Cirrhosis	Cirrhosis	0.224			ADA,AGTR1,APOA1,B2M,CCR7,CSF1,F2R,FASLG,GLG1,GRHPR,IFNAR2,IFNGR2,IL15,IL7R,MGLL,NCR3,NOSTRIN,NT5E,PCNA,POLA1,RET,TARP,UTP4,VKORC1,XBP1	25
Cardiac Stenosis	Stenosis of semilunar valve	0.227			AGTR1,FGFRL1,KLF15,TNFRSF1B,VCAM1,VKORC1	6
Hepatocellular carcinoma,Liver Hyperplasia/Hyperproliferation	BCLC stage B advanced hepatocellular carcinoma	0.229			PDCD1,RET	2
Cardiac Arteriopathy	Abnormal morphology of coronary artery	0.229			AHR,TDG	2
Liver Inflammation/Hepatitis	Chronic viral hepatitis	0.231			AGTR1,CCR7,CSF1,CSF2RB,IFNAR2,IFNLR1,IL2RB,IL7R,PDCD1,POLA1	10
Liver Necrosis/Cell Death	Cell death of liver cells	0.232		-0.297	AHR,BCL2L11,BMF,CAT,CTSB,DAXX,FASLG,HSPD1,IFNGR1,IL15,IL27RA,IL33,IL6R,NGFR,RIPK1,SELENOP,TNFRSF1B,UGCG,XBP1	19
Renal Necrosis/Cell Death	Apoptosis of kidney cell lines	0.233		-0.506	AATF,BCL2L11,BCL2L14,BIK,BOK,BRCA1,CAT,CD2,CD44,CENPF,DAP3,DAXX,FASLG,GAS7,MZB1,NGFR,NLRC4,PAWR,RIPK1,SRXN1,STRA6,STRAP	22
Liver Inflammation/Hepatitis	Infection by hepatitis B virus	0.244			CSF1,CSF2RB,IFNAR2,IFNGR1,IL2RB,PDCD1,POLA1	7
Cardiac Dysfunction	Remodeling of left ventricle	0.251			AGTR1,FASLG	2
Cardiac Hypoplasia	Hypoplasia of myocardium	0.251			NAE1,TDG	2
Liver Hyperplasia/Hyperproliferation	Metastatic liver cholangiocarcinoma	0.254			PDCD1,RRM1,TYMS	3
Liver Damage	Histopathological change of liver	0.268			TNFRSF9	1
Liver Necrosis/Cell Death	Apoptosis of oval cells	0.268			BMF	1
Liver Hyperplasia/Hyperproliferation	Resectable liver cholangiocarcinoma	0.268			RRM1	1
Liver Hyperplasia/Hyperproliferation	Liver hemangioma	0.268			TSC1	1
Liver Hyperplasia/Hyperproliferation	Unresectable liver metastasis	0.268			TYMS	1
Liver Inflammation/Hepatitis	Chronic phase hepatitis C	0.268			IFNAR2	1
Liver Inflammation/Hepatitis	Relapsed chronic hepatitis C	0.268			IFNAR2	1
Liver Damage	Drug-induced hepatotoxicity	0.268			GSS	1
Heart Failure	New York Heart Association class III heart failure	0.268			AGTR1	1
Glomerular Injury,Renal Inflammation,Renal Nephritis	Systemic lupus erythematosus nephritis class III	0.268			MS4A1	1
Liver Inflammation/Hepatitis	Chronic infection by Hepatitis C virus genotype 1	0.268			IFNAR2	1
Glomerular Injury,Renal Inflammation,Renal Nephritis	Systemic lupus erythematosus nephritis class V	0.268			MS4A1	1
Liver Hyperplasia/Hyperproliferation	Stage IV liver cholangiocarcinoma	0.268			PSMB2	1
Renal Damage	Damage of nephron	0.271			B2M,CAT,IL12B	3
Renal Necrosis/Cell Death	Apoptosis of tubular cells	0.274		-1.982	AATF,CSF1,FASLG,UBD	4
Renal Hypoplasia	Agenesis of kidney	0.274			AMER1,FGFRL1,GLCE,RET	4
Cardiac Dilation,Cardiac Enlargement	Idiopathic dilated cardiomyopathy	0.288			APLNR,SUCLG1,TPI1	3
Liver Hyperplasia/Hyperproliferation	Progressive liver metastasis	0.297			RET,TYMS	2
Renal Proliferation	Proliferation of tubular cells	0.297			CSF1,SKP2	2
Liver Hemorrhaging	Bleeding of liver	0.305			RAMP2,RIPK1,TDG	3
Cardiac Stenosis	Stenosis of aortic valve	0.308			AGTR1,KLF15,TNFRSF1B,VCAM1,VKORC1	5
Cardiac Inflammation	Inflammation of myocardium	0.312			APOA1	1
Liver Adhesion	Adhesion of hepatocytes	0.312			VCAM1	1
Renal Transformation	Transformation of kidney cells	0.312			EIF2S1	1
Cardiac Fibrosis	Fibrosis of atrium	0.312			AGTRAP	1
Hepatocellular Peroxisome Proliferation,Liver Hyperplasia/Hyperproliferation	Development of hepatocellular adenoma	0.312			RAD50	1
Biliary Hyperplasia	Development of cholangiocarcinoma	0.312			SMAD4	1
Cardiac Hemorrhaging	Bleeding of heart	0.312			TAB1	1
Glomerular Injury,Renal Inflammation,Renal Nephritis	Membranoproliferative glomerulonephritis	0.312			MS4A1	1
Cardiac Inflammation	Inflammatory cardiomyopathy	0.312			PPAT	1
Decreased Levels of Albumin	Decreased localization of albumin	0.312			AMN	1
Nephrosis	Steroid-resistant nephrotic syndrome	0.312			MS4A1	1
Liver Inflammation/Hepatitis	Infection by Hepatitis C virus genotype 4	0.312			IFNAR2	1
Glutathione Depletion In Liver,Liver Fibrosis	Generation of reactive oxygen species in liver	0.312			FASLG	1
Renal Damage,Renal Tubule Injury	Injury of renal tubule	0.32			CAT,SIGIRR	2
Cardiac Inflammation	Myocarditis	0.33			AGTR1,F2R,IFNGR1,PRF1	4
Renal Necrosis/Cell Death	Apoptosis of kidney cells	0.338		-1.404	AATF,AGTR1,BCL2L11,CSF1,FASLG,KMO,TNFRSF1B,UBD	8
Cardiac Dysfunction	Dysfunction of left ventricle	0.338			CAST,CSF1,TGFBR2	3
Cardiac Inflammation	Pericarditis	0.343			AGTR1,IL33	2
Liver Inflammation/Hepatitis	Infection by Hepatitis C virus	0.352			AGTR1,CCL20,CCR7,CSF1,IFNAR2,IFNLR1,IL7R,PDCD1,TIGIT	9
Liver Inflammation/Hepatitis	Chronic hepatitis C virus genotype 4	0.354			IFNAR2	1
Cardiac Arteriopathy	Early-onset premature coronary artery disease	0.354			APOA1	1
Glomerular Injury,Renal Fibrosis	Progressive renal fibrosis	0.354			SMAD4	1
Renal Proliferation	Proliferation of renal tubular epithelial cells	0.354			SKP2	1
Cardiac Inflammation	Inflammation of heart	0.358		0	AHR,APOA1,B2M,TNFRSF1B	4
Renal Damage	Reperfusion injury of kidney	0.372			C3AR1,CD44,CFP	3
Liver Inflammation/Hepatitis	Viral hepatitis	0.377			AGTR1,CCL20,CCR7,CSF1,CSF2RB,IFNAR2,IFNGR1,IFNLR1,IL2RB,IL7R,PDCD1,POLA1,TIGIT	13
Liver Necrosis/Cell Death	Apoptosis of hepatic stellate cells	0.387			FASLG,NGFR	2
Liver Necrosis/Cell Death	Apoptosis of liver cell lines	0.389			BCL2L11,FASLG,IL15	3
Liver Enlargement	Hepatomegaly	0.391			AHR,FASLG,GBA,IGF2R,PDCD1,PPT2,TNFRSF9	7
Renal Necrosis/Cell Death	Anoikis of kidney cell lines	0.393			DAP3	1
Liver Damage	Reperfusion injury of liver	0.393			RIPK1	1
Cardiac Dysfunction	Left ventricular diastolic dysfunction	0.393			AGTR1	1
Glomerular Injury,Renal Inflammation,Renal Nephritis	Acute phase crescentic glomerulonephritis	0.393			VCAM1	1
Cardiac Fibrosis	Fibrosis of heart chamber	0.405			AGTRAP,APOA1,PDCD1	3
Hepatocellular carcinoma,Liver Hyperplasia/Hyperproliferation	Growth of hepatocellular carcinoma	0.409			NCAPG,TPX2	2
Liver Fibrosis	Migration of hepatic stellate cells	0.409			CCR7,CD44	2
Renal Hyperplasia/Hyperproliferation	Hyperplasia of kidney cells	0.409			AGTR1,LGMN	2
Liver Cirrhosis	Primary biliary cirrhosis	0.411			B2M,CCR7,F2R,GLG1,IFNGR2,IL15,IL7R	7
Renal Enlargement	Nephromegaly	0.417			AMER1,CAT,DEPTOR,GRN,IGF2R	5
Liver Inflammation/Hepatitis	Fulminant hepatitis	0.429			FASLG	1
Pulmonary Hypertension	Primary pulmonary hypertension 1	0.429			SMAD4	1
Nephrosis	Idiopathic nephrosis	0.429			MS4A1	1
Liver Regeneration	Liver Regeneration	0.43		-0.728	AHR,C3AR1,IL4R,IL6R,MGAT3,UPF2	6
Glomerular Injury	Formation of glomerular crescent	0.43			BCL2L11,IL12B	2
Cardiac Arrythmia	Familial arrhythmia	0.431			KCNE3,NUP155,SCN3B,SCN4B,SGO1,TGFBR2,TMEM43	7
Liver Hyperplasia/Hyperproliferation	Development of liver tumor	0.438		0.479	AHR,AICDA,CD4,CDCA8,FANCM,LTBR,MTDH,RAD50,TSC1,XPA	10
Renal Inflammation,Renal Nephritis	Nephritis	0.44		-0.066	AGTR1,BCL2L11,BCL2L15,BMF,CCR7,CD19,CD2,CD72,CD79A,CD79B,CD8A,CSF1,CTNS,CXCL16,EPSTI1,FASLG,GRN,IFNGR1,IL27RA,IL33,LSM1,MS4A1,MTHFR,PDCD1,PPAT,PPT2,PSMB2,SH2D2A,SMAD4,TYMS,VCAM1	31
Renal Dysfunction	Dysfunction of kidney	0.451			AGTR1,TNFRSF1B	2
Cardiac Pulmonary Embolism	Pulmonary embolism	0.451			GGCX,VKORC1	2
Renal Necrosis/Cell Death	Cell viability of kidney cell lines	0.463		-1.709	BRCA1,EXO5,RET,SLC40A1,THOC1,USP14	6
Renal Inflammation,Renal Nephritis	Nephrotoxic nephritis	0.464			CD8A	1
Hepatocellular carcinoma,Liver Hyperplasia/Hyperproliferation	BCLC stage C primary hepatocellular carcinoma	0.464			RET	1
Hepatocellular Peroxisome Proliferation	Formation of peroxisomes	0.464			PEX26	1
Hepatocellular carcinoma,Liver Hyperplasia/Hyperproliferation	BCLC stage B primary hepatocellular carcinoma	0.464			RET	1
Increased Levels of Albumin	Increased localization of albumin	0.464			B2M	1
Hepatocellular carcinoma,Liver Hyperplasia/Hyperproliferation	Local hepatocellular carcinoma	0.464			RET	1
Renal Atrophy	Atrophy of renal medulla	0.464			AGTR1	1
Glomerular Injury,Renal Atrophy	Atrophy of renal glomerulus	0.464			AGTR1	1
Liver Hyperplasia/Hyperproliferation	Polycystic liver disease	0.464			BICC1	1
Hepatocellular carcinoma,Liver Hyperplasia/Hyperproliferation	Hepatitis C virus-related hepatocellular carcinoma	0.471			CAT,HSPD1	2
Glomerular Injury,Renal Inflammation,Renal Nephritis	Membranous glomerulonephritis	0.471			IL27RA,MS4A1	2
Liver Hyperplasia/Hyperproliferation	Advanced liver tumor	0.477			PDCD1,PSMB2,RET,RRM1,TYMS	5
Liver Failure	Failure of liver	0.477			FASLG,GSS,LARS1,NCR3,PDCD1	5
Renal Hypoplasia	Hypoplasia of kidney	0.477			AMER1,DSTYK,FGFRL1,GLCE,RET	5
Glomerular Injury	Abnormal morphology of podocytes	0.486			NAGLU,PPT1,SYNPO	3
Cardiac Fibrosis	Fibrosis of cardiac muscle	0.491			AHR,DAG1	2
Hepatocellular carcinoma,Liver Hyperplasia/Hyperproliferation	Primary hepatocellular carcinoma	0.491			ILF2,RET	2
Cardiac Stenosis	Stenosis of pulmonary valve	0.496			FGFRL1	1
Liver Hematopoiesis	Erythropoiesis of liver	0.496			FH	1
Hepatocellular carcinoma,Liver Hyperplasia/Hyperproliferation	Size of hepatocellular carcinoma	0.496			TGFBR2	1
Hepatocellular carcinoma,Liver Hyperplasia/Hyperproliferation	Inoperable hepatocellular carcinoma	0.496			RET	1
Heart Failure	Heart failure with preserved ejection fraction	0.496			AGTR1	1
Glomerular Injury,Renal Inflammation,Renal Nephritis	Diffuse proliferative lupus nephritis	0.496			MS4A1	1
Cardiac Thrombosis	Thrombosis of atrium	0.527			AHR	1
Cardiac Stenosis	Non-rheumatic aortic stenosis	0.527			VCAM1	1
Renal Atrophy	Atrophy of renal cortex	0.527			LGMN	1
Renal Inflammation,Renal Nephritis	Pyelonephritis	0.527			TYMS	1
Cardiac Pulmonary Embolism	Acute pulmonary embolism	0.527			VKORC1	1
Cardiac Arrythmia	Brugada syndrome type 1	0.53			KCNE3,SCN3B	2
Glomerular Injury,Renal Damage	Damage of renal glomerulus	0.53			B2M,IL12B	2
Hepatocellular carcinoma,Liver Hyperplasia/Hyperproliferation	Hepatitis B virus-related hepatocellular carcinoma	0.546			CAT,HSPD1,POLA1	3
Renal Hydronephrosis	Hydronephrosis	0.547		1.067	AGTR1,AHR,FSTL1,LGMN,PDCD1,XCR1	6
Nephrosis	Steroid dependent nephrotic syndrome	0.555			MS4A1	1
Cardiac Arrythmia,Congenital Heart Anomaly	Long QT syndrome 1	0.555			SCN4B	1
Decreased Levels of Albumin	Decreased excretion of albumin	0.555			BDKRB1	1
Cardiac Infarction	Susceptibility to myocardial infarction	0.555			GCLC	1
Liver Inflammation/Hepatitis	Chronic autoimmune hepatitis	0.555			PPAT	1
Hepatocellular carcinoma,Liver Hyperplasia/Hyperproliferation	Progressive hepatocellular carcinoma	0.567			PDCD1,RET	2
Hepatocellular carcinoma,Liver Hyperplasia/Hyperproliferation	Hepatitis B surface antigen-negative hepatitis C virus negative hepatocellular carcinoma	0.567			CTSB,HSPD1	2
Cardiac Damage	Cardiotoxicity	0.575			CAT,POLA1,PPAT	3
Renal Damage,Renal Tubule Injury	Damage of renal tubule	0.575			CAT,CSF1,SIGIRR	3
Cardiac Arrythmia	Inherited primary arrhythmia syndrome	0.575			KCNE3,SCN3B,SCN4B	3
Hepatocellular carcinoma,Liver Hyperplasia/Hyperproliferation	Child-Pugh class A primary hepatocellular carcinoma	0.582			RET	1
Liver Hyperplasia/Hyperproliferation	Symptomatic stage iodine-refractory liver metastasis	0.582			RET	1
Glomerular Injury,Renal Inflammation,Renal Nephritis	Primary glomerulonephritis	0.582			MS4A1	1
Cardiac Fibrosis	Fibrosis of heart ventricle	0.601			APOA1,PDCD1	2
Hepatocellular carcinoma,Liver Hyperplasia/Hyperproliferation	Locally advanced hepatocellular carcinoma	0.607			RET	1
Cardiac Arrythmia,Tachycardia	Catecholaminergic polymorphic ventricular tachycardia type 1	0.607			SCN4B	1
Renal Necrosis/Cell Death	Cell death of proximal tubule cells	0.607			CAT	1
Liver Regeneration	Regeneration of liver cells	0.631			IL6R	1
Increased Levels of AST	Increased localization of AST	0.631			FASLG	1
Heart Failure	Sudden cardiac death	0.631			SCN3B	1
Kidney Failure	Failure of kidney	1	Increased	2.236	ADA,AGTR1,BICC1,CHRNB1,F2R,FDPS,GBA,GSS,IFNAR2,IL2RB,LGMN,MRPS12,SIGIRR,SKP2,TNFRSF1B,VKORC1	16
Cardiac Necrosis/Cell Death	Apoptosis of cardiomyocytes	1		1.279	AGTR1,APOA1,BCL2L11,BRCA2,CAT,CXADR,DAXX,FASLG,FSTL1,HSPD1,IL33,NAMPT,NDUFA13,PLRG1	14
Cardiac Arrythmia	Arrhythmia	1		0.371	AGTR1,AGTRAP,GRHPR,KCNE3,METTL11B,NUP155,PLA2G6,SCN3B,SCN4B,SGO1,TAC1,TGFBR2,TMEM43,VCAM1,VKORC1	15
Glomerular Injury,Renal Inflammation,Renal Nephritis	Glomerulonephritis	1		0.017	AGTR1,BCL2L11,BCL2L15,BMF,CD19,CD2,CD72,CXCL16,EPSTI1,FASLG,IFNGR1,IL27RA,IL33,LSM1,MS4A1,PDCD1,PPAT,PPT2,PSMB2,SH2D2A,VCAM1	21
Liver Steatosis	Hepatic steatosis	1		-0.265	ACOT13,AGTR1,AHR,ARV1,CAT,CCDC3,CD44,CRBN,IFNAR2,MTHFR,NUCKS1,PHYH,PNRC2,RGCC,STARD10,SUCNR1,TARP,UPF2,XBP1,XPA	20
Glomerular Injury	Glomerulosclerosis	1		-0.478	AGTR1,ANLN,BDKRB1,KLF15,LGMN,SKP2,SMAD4,TK1,TNFRSF1B	9
Increased Levels of Red Blood Cells	Increased Levels of Red Blood Cells	1		-0.896	AICDA,CIAPIN1,FGFRL1,LGMN,PRF1,SLC40A1	6
Renal Damage,Renal Tubule Injury	Proximal tubular toxicity	1			GSS	1
Cardiac Enlargement	Hypertrophy of heart	1			ADA,AGTR1,AHR,APLNR,CHGA,CTSB,F2R,FASLG,FXYD1,IGF2R,IL33,IL6R,KLF15,NT5E,PRMT5,SMAD4,TAB1,TNFRSF1B	18
Cardiac Enlargement	Ventricular hypertrophy	1			ADA,AGTR1,CHGA,F2R,IL6R,KLF15,NT5E,PRMT5	8
Cardiac Arrythmia	Atrial fibrillation	1			AGTR1,AGTRAP,GRHPR,KCNE3,METTL11B,NUP155,SCN3B,SCN4B,VCAM1,VKORC1	10
Cardiac Dysfunction	Left ventricular dysfunction	1			AGTR1,APOA1,CHGA,F2R,FASLG,IGF2R,KLF15,MGP,NT5E,TGFBR2,TMEM43	11
Renal Atrophy	Atrophy of kidney	1			AGTR1,LGMN	2
Renal Damage	Acute kidney injury	1			B2M,FYB1,GSS,NAGLU	4
Cardiac Arteriopathy	Coronary artery disease	1			ADA,AGTR1,ANKRD27,APOA1,BDKRB1,BPTF,CCDC92,LRPAP1,LRRC20,PELP1,PSRC1,SNX29,VCAM1	13
Glomerular Injury,Kidney Failure,Renal Fibrosis	Interstitial fibrosis of kidney	1			LGMN,SKP2,TNFRSF1B	3
Cardiac Enlargement	Enlargement of heart	1			ADA,AGTR1,AHR,AKAP12,AMER1,APLNR,CAST,CHGA,CTSB,DAG1,DDIAS,DOT1L,F2R,FASLG,FXYD1,IFT122,IGF2R,IL33,IL6R,KLF15,MGLL,NDUFS6,NT5E,PDCD1,PRMT5,SCN4B,SMAD4,SUCLG1,TAB1,TGFBR2,TMEM43,TNFRSF1B,TPI1,TSC1,TSFM	35
Cardiac Arteriopathy	Disorder of coronary artery	1			ADA,AGTR1,AHR,ANKRD27,APOA1,BDKRB1,BPTF,CCDC92,F2R,GSS,LRPAP1,LRRC20,PELP1,PSRC1,SNX29,TDG,VCAM1	17
Cardiac Dysfunction,Cardiac Enlargement	Hypertrophy of left ventricle	1			AGTR1,CHGA,F2R,KLF15,NT5E	5
Heart Failure	Failure of heart	1			AGTR1,GSS,IGF2R,KLF15,NAE1,SCN3B,VKORC1	7

## Sheet: upstream_regul
Upstream Regulator	Expression Log Ratio	Molecule Type	Predicted Activation State	Activation Z-score	Flags	P-value of overlap	Target Molecules in Dataset	Mechanistic Network
l-asparaginase		biologic drug	Inhibited	-6.008		7.92e-20	CDC7,CDCA5,CENPF,CENPH,CENPL,CENPM,CENPN,CENPS/CENPS-CORT,CLSPN,DSN1,EXO1,FANCD2,FANCI,FDPS,GINS2,INCENP,KIF11,KIF15,KIF22,KNL1,KNTC1,MAD2L1,MIS18BP1,MVD,NCAPD2,NCAPG,NDC80,NSL1,NUF2,OIP5,POLE,POLE2,PRIM1,PSAT1,RAD51AP1,RMI2,SGO1,SPC25,SPDL1,UBE2C
HNF4A		transcription regulator		-1.95		1.55e-13	ABCE1,ACOT13,APOA1,ARMC6,ARMT1,ATAD5,AVPI1,BAG4,BCCIP,BLVRB,BPHL,BRD8,BSDC1,BUD23,C2orf49,CAT,CCNH,CCP110,CDC23,CDC45,CDCA5,CDIPT,CENPO,CENPU,CHEK2,CLDN12,CNOT9,COX17,CREBL2,CRYZ,CSPG5,CTSB,CUTC,CWC15,CXADR,CYLD,DAD1,DAG1,DCAF13,DNAJC28,DNAL1,DPAGT1,DPM1,DSN1,DTL,EED,ELP5,EMC2,EMG1,EPHX1,ERG28,EXO1,EXO5,EXOSC2,F11R,FAM53C,FDPS,FH,GGCX,GINS2,GINS3,GLCE,GRHPR,GSS,GSTCD,GTF2H3,GUF1,HIRIP3,IFNGR1,IFT…
2-(4-amino-1-isopropyl-1H-pyrazolo[3,4-d]pyrimidin-3-yl)-1H-indol-5-ol		chemical reagent	Inhibited	-5.538		8.35e-12	AHR,ASF1B,CCNF,CD44,CDC23,CDC45,CLSPN,DEPTOR,DTL,EXO1,FANCI,FANCL,FANCM,GINS1,GINS2,GINS3,GMNN,HAUS1,IL6R,KNL1,MASTL,MCM10,NCAPG,ORC6,PCNA,POLA2,POLD3,POLE2,RGCC,RRM1,SDC4,SGO2,SKP2,TK1,TROAP,TYMS,UBE2T,UNG,XRCC2
E2F4		transcription regulator				1.42e-11	ALG5,ANLN,ASF1B,BCL2L11,BRCA1,CCDC77,CDCA3,CENPE,CENPO,CHEK2,CSTF1,DUT,FANCD2,GINS1,GMNN,HMMR,KIF22,MAD2L1,MCM10,MRTO4,NASP,NDC80,OIP5,PCLAF,PCNA,POLA1,POLA2,PRC1,PSAT1,PTTG1,RAD51AP1,RBBP8,RPA3,RRM1,SNRPC,SUZ12,TK1,TMEM126A,TPX2,TTK,UBE2C,UBE2T,UNG,WDR76
MITF		transcription regulator	Activated	3.281	bias	2.54e-10	ACP5,BRCA1,CCNF,CD44,CDCA3,CDCA8,CDT1,CENPF,CENPH,CENPM,CENPO,CEP55,CHAF1A,DSN1,DSTYK,ESPL1,FANCA,GPNMB,HMBS,IL6R,MBP,MDC1,MGP,NCAPD2,NCAPD3,NGFR,NUF2,ORC6,PIF1,PIR,POLE2,PRF1,PSMC3IP,RMI1,RPA3,SPAG5,SPC24,SPC25,TDG,TPX2,UBE2C,UBL3,XRCC3
CDK4		kinase				4.22e-09	BCL2L11,BRCA1,CCDC32,CDC45,CDCA8,CENPF,CENPH,CENPK,CENPN,CEP55,CIP2A,DDIAS,DONSON,DTL,ENDOD1,FAM83D,HJURP,KIF11,KNL1,LNP1,MED30,MFSD6,NT5E,PCLAF,PDCD4,POLD3,PSMC3IP,SPC25,TPX2,TRIP13	275 (9)
E2f		group	Activated	2.55		1.1e-08	ALG5,BRCA1,CDC45,CDC7,CENPO,FANCD2,GINS2,GMNN,KNTC1,MAD2L1,MCM10,MFAP1,NASP,NUSAP1,OIP5,PCNA,POLA1,POLA2,PRR11,RPA3,SNRPC,TMEM126A,TPX2,TTK,TYMS,UBE2C,WDR76	267 (7)
ZBTB17		transcription regulator				1.99e-08	ANLN,ASPM,CDCA8,CENPF,CEP55,HMMR,KIF11,KIF22,NDC80,NGFR,NUF2,NUSAP1,PBK,PIMREG,PRC1,PSRC1,RACGAP1,SGO1,SGO2,TPX2,UBE2C	290 (9)
PHF12		transcription regulator	Inhibited	-3.606	bias	3.62e-08	BRIX1,DIMT1,EIF3A,GTPBP4,PA2G4,PES1,RNASEL,RRP9,RRS1,TBL3,TFB2M,UTP20,WDR12
RABL6	0.055	other	Activated	3.771		5.49e-08	BIK,CENPF,CHEK2,CX3CL1,DUT,HMMR,MAD2L1,MCM10,NCAPG,NDC80,PBK,POLA1,POLE2,PRC1,PRIM1,TPX2,TTK,UBE2C	258 (7)
CDKN1A		kinase		-1.464		1.03e-07	ACP1,ANLN,ASPM,BRCA1,CD44,CENPF,CEP55,CTSB,DLGAP5,DPP3,DTL,ECSIT,EIF2S1,EXO1,FANCI,GRN,HJURP,IFNGR1,KNSTRN,KNTC1,MAD2L1,MIS18BP1,NCAPD3,NUSAP1,PBK,PCLAF,PCNA,PRC1,RACGAP1,RPA3,RRM1,SPAG5,SPDL1,TPX2,TRIM44,TTK,TYMS,UBE2C,UBE2S,UBE2T,VGLL4	289 (9)
CCND1		transcription regulator	Activated	2.466		1.47e-07	ASPM,BRCA1,CCDC32,CD44,CDC45,CDCA8,CENPF,CENPH,CENPK,CENPN,CEP55,CIP2A,CLSPN,DDIAS,DNMT1,DONSON,DTL,ENDOD1,FAM83D,HJURP,KIF11,KNL1,LNP1,MCM10,MED30,MFSD6,NIBAN2,NT5E,PCLAF,PCNA,PDCD4,POLD3,PSMC3IP,PSRC1,QKI,RACGAP1,RMI2,SELENBP1,SPC25,TAPT1,TGFBR2,TPI1,TPX2,TRAIP,TRIP13,TSC1,TYMS	278 (9)
dextran sulfate		chemical drug				1.69e-07	ADA,AGTR1,AHR,ANLN,CCNF,CD83,CDCA3,CDCA5,CDCA8,CENPE,CENPH,CHAF1A,CHGA,EXO1,FANCA,FANCB,FANCL,HJURP,IL12B,IL33,KIF11,KNTC1,NCAPD2,NUSAP1,PCNA,PECAM1,POLE,PRC1,RACGAP1,SGO1,SKA1,SKA3,SPAG5,SPC25,TGFBR2,TICRR,TNFRSF1B,TPX2,TRIP13,UBD,UBE2C,VCAM1
CST5		other	Inhibited	-2.579		2.31e-07	AKAP12,BRIX1,CBY1,CD44,CTSB,DCAF1,DKC1,DNAJB11,EIF2B1,EVA1C,GAR1,GEMIN7,GTF2H3,INTS1,KIF11,LYAR,MAK16,MRTO4,MVP,NCBP1,NDUFB1,NHP2,NIFK,NOP53,NT5E,NUP155,NUP188,NUP205,PCLAF,PPL,RPF2,RRS1,RSL1D1,SNF8,SSRP1,TARDBP,TBL3,TOMM22,UTP18,WDR3,WDR77
TP53		transcription regulator	Inhibited	-4.112		2.53e-07	AATF,ADA,AGTR1,AKAP12,ALDH18A1,ANAPC4,ANKH,ANLN,APOA1,ASF1B,ASL,ASPM,ATP5F1C,BCL2L11,BIK,BMF,BOK,BOP1,BRCA1,BRCA2,C9orf116,CAT,CCNF,CD247,CD44,CDC16,CDC7,CDT1,CENPE,CENPF,CEP55,CHEK2,CLUH,COQ5,CSF1,CSTF1,CTSB,CX3CL1,CXCR6,DDIAS,DEK,DLGAP5,DNAJC11,DNMT1,DNTTIP1,DSN1,DTYMK,DUT,EIF2B1,EPHX1,ESPL1,ETFA,EXO1,F11R,F2R,FAM83D,FANCI,FASLG,FDPS,FH,FSTL1,GAS7,GLUL,GMNN,GPHN,GPR19,GTSE1,HJURP,HMMR,HSPD1,IKB…	338 (11)
PTGER2		G-protein coupled receptor	Activated	3.273		2.53e-07	ASPM,CCR7,CENPE,CENPF,CEP55,CFP,KIF11,KIF15,KIF22,KLRD1,MASTL,NUF2,NUSAP1,PBK,PRC1,RACGAP1,SPAG5,STIL,TBL3,TPX2,TROAP,TTK	218 (3)
TCF3		transcription regulator		-0.219		2.73e-07	AATF,ADA,AFDN,AICDA,ANLN,ASF1B,BCL2L11,BIK,BLNK,CCR9,CD2,CD3E,CD4,CD5,CD79A,CD79B,CDC45,CDCA3,CDH5,CEP55,CIP2A,CNOT9,CXCR6,DUT,FLT3LG,HMMR,IL2RB,IL7R,IQCB1,KIF11,LEPROTL1,MAD2L1,MZB1,NCAPG,NDC80,NUF2,NUSAP1,PDIA6,POU2AF1,PRC1,RACGAP1,SELENOP,SLC66A3,SPC24,SPC25,TAPBPL,TTK,TYMS,VSIR,XBP1	70 (2)
CASR		G-protein coupled receptor	Activated	3.922		3.17e-07	ANLN,CD44,CDC45,CDT1,CENPH,CENPS/CENPS-CORT,CHAF1A,CSF1,DCTPP1,INCENP,KIF11,KIF22,MAD2L1,NASP,NCAPD2,NDC1,NUSAP1,PRC1,PTTG1,RAD51AP1,RAPGEF1,RGCC,SPAG5,TK1,TPX2,TYMS
RB1		transcription regulator		-0.182		5.63e-07	ALG5,ASF1B,BCL2L11,BRCA1,C9orf116,CD44,CDCA5,CDT1,CENPK,CHAF1A,CHRNB1,COQ5,COQ7,COX17,CXCR6,DEK,DNAJC11,DNMT1,DONSON,DPP3,EED,EIF2S1,FANCA,FANCL,FXYD1,GMNN,GPR19,HAUS1,IFNGR1,MCM10,MFAP1,MRPL55,MRPS23,NDUFA10,NDUFA13,NDUFA5,NDUFB8,NDUFS7,PCLAF,PCNA,POLD3,PPT2,PTTG1,RAD51AP1,RAMP2,RMI1,RRM1,RSL1D1,SH3BP2,SKP2,SLBP,SUZ12,TCF19,TIMM50,TOMM22,TYMS,UBE2C,UBR7,UQCRFS1	306 (9)
NUPR1		transcription regulator	Inhibited	-6.018		5.72e-07	ADCY9,AKAP12,ASPM,ATAD5,AVPI1,BRCA1,BRI3BP,C1orf112,CCDC77,CCNF,CD63,CDC23,CDCA3,CDCA8,CENPI,CENPL,CXADR,DEPTOR,DNTTIP1,DSN1,ESPL1,EXO1,FANCD2,FCF1,GCH1,GINS1,GTSE1,HJURP,IL6R,KIF11,KNL1,LARS2,LHFPL2,MCM10,MGLL,MGME1,MMS22L,NAA40,NGFR,NSL1,NUCKS1,NUP50,POLA2,POLE2,RMI1,RTN4IP1,SKP2,SPAG5,SPC24,SPC25,SPDL1,STIL,TARDBP,TCEANC2,TICRR,TLCD5,TMEM268,WDR76,WDR91,XBP1,XRCC2
let-7		microRNA	Inhibited	-3.81	bias	1.22e-06	ANKH,BOP1,BRCA1,BRCA2,CBFB,CCNF,CCR7,CD44,CDC16,CDC23,CDC45,CDCA3,CDCA5,CDCA8,CDT1,CLUH,FANCD2,GALE,GMNN,IL6R,LSM6,MAD2L1,MCM10,MRTO4,NOLC1,NUF2,ORC6,PA2G4,RRM1,SKP2,SMAD4,SNRPC,STYK1,XRCC3
CDKN2A		transcription regulator	Inhibited	-5.093		1.62e-06	ANAPC5,ASF1B,BCL2L11,CCR7,CCR9,CDCA5,CENPK,CHAF1A,CX3CL1,DEK,DONSON,EED,FANCA,FANCL,GAS7,GRN,GTF3C1,GTSE1,HAUS1,IL15,LIN9,MAD2L1,MS4A1,PCNA,POLD2,POLD3,POLK,POU2AF1,RAD51AP1,RMI1,RRM1,SAE1,SH3BP2,SKP2,SLBP,SUZ12,TCF19,TK1,TNFRSF1B,UBR7,XCR1	283 (8)
calcitriol		chemical drug	Inhibited	-5.232		2.37e-06	AAAS,ADCY9,AHR,ANLN,APOA1,BATF,BRCA1,CAVIN1,CCL20,CDC45,CDCA5,CDCA8,CDT1,CENPH,CENPM,CENPQ,CENPS/CENPS-CORT,CHAF1A,CHGA,COX17,CSE1L,CSF1,DCTPP1,ESPL1,EXO1,FDPS,GUF1,HSPD1,IL10RA,IL12B,IL21,INCENP,KIF22,LSM3,MAD2L1,MMS22L,NASP,NCAPD2,NDC1,NDUFB2,NRM,NUP37,NUP43,NUP93,NUSAP1,PBK,PCLAF,PCNA,PDCD4,POLE,POLE2,PRC1,PRIM1,RACGAP1,RAD50,RAD51AP1,RGCC,SKP2,SPAG5,TCF19,TIMM50,TK1,TPX2,TRIT1,TSKU	302 (11)
TCF4		transcription regulator	Activated	3.787		2.55e-06	ADA,AICDA,ASF1B,BAG2,BYSL,CD2,CDCA3,CEP55,CIP2A,DIMT1,DUT,FASLG,GEMIN6,HMMR,HSPBP1,IL15,IQCB1,LEPROTL1,MAD2L1,MRTO4,MVP,MZB1,NCAPG,NCBP1,NDC80,NGFR,NIFK,NUF2,NUFIP1,PDIA6,PFDN6,PRC1,RACGAP1,RRS1,SDC2,SELENOP,SHISA5,SLC66A3,SMAD4,SPC24,SPC25,SQSTM1,TAPBPL,TMEM140,TRMT10C,VSIR,WARS1,WDR12,WLS,XBP1
Vegf		group		0.02		3.11e-06	AHR,AKAP12,APLNR,ARHGEF17,BAG2,BCL2L11,CCDC15,CCNF,CD44,CDC45,CDH5,CENPF,CSE1L,CYYR1,DKC1,DTYMK,EDA,EMP1,EMP2,GMNN,HID1,HMMR,HTR7,IL12B,IL15RA,IL17RC,IL27RA,JAM2,KIAA1671,KIF11,KIF15,KIF22,LYVE1,MAD2L1,MGP,MPHOSPH10,NAMPT,NDC80,NOLC1,NOSTRIN,PKDCC,PLVAP,PPP1R1B,PRC1,PSMC3IP,RECK,RGCC,SKP2,STIL,TGFBR2,TNFRSF9,TPX2,TRAIP,TRIP13,TTK,UBE2C,UGCG,VCAM1,XCR1	284 (6)
TLE3		other				4.81e-06	ATP5F1C,ATP5MF,ATP5PF,ECSIT,ETFA,NDUFA10,NDUFA12,NDUFA13,NDUFA5,NDUFA7,NDUFAF4,NDUFB2,NDUFB6,NDUFC1,NDUFS6,NDUFS7,NDUFV3,UQCRFS1
ITK		kinase		0.116		1.65e-05	AHR,BIK,CCR10,CD4,CD44,F2R,FASLG,IFNGR1,IL10RA,IL21,IL2RB,KLRD1,LAT2,SAMD3,SCIMP,STYK1,TIRAP	143 (5)
FOXO3		transcription regulator		-1.808		2e-05	AHR,BCL2L11,CAT,CDC45,CDCA8,CDH5,CDT1,CEP55,CHCHD4,CTSB,DLGAP5,EXO1,FASLG,GCLC,GLUL,GMNN,KIF15,LARS1,NAMPT,NCAPD2,NCAPG2,NOLC1,NT5E,PAWR,PBK,PCNA,PECAM1,PIK3IP1,PTTG1,SKA1,SKP2,SLC40A1,SMAD4,SPAG5,TCIM,TIPIN,TNFRSF1B,TPX2,TSC1,UBE2C,VCAM1,ZWINT	344 (12)
bardoxolone		chemical drug		-0.552		2.84e-05	CRYZ,EPHX1,GCLC,MDH2,PCNA,RGPD4 (includes others),SQSTM1,UBE2H,UGDH,UQCRFS1
IL4		cytokine	Activated	2.67		2.96e-05	ACP5,AHR,AICDA,ARMC6,BOP1,CAT,CBFB,CCDC86,CCL20,CCR7,CCR9,CD2,CD200,CD44,CD5,CD72,CD79A,CD79B,CD83,CD8A,CKAP5,CLNS1A,CLUH,CMPK2,CNRIP1,CSF1,CSF2RB,CTNS,CX3CL1,CXCL16,DARS2,EIF2S1,EIF3G,EPHX1,F2R,FASLG,FGFR1OP,FLT3LG,GCN1,GNPNAT1,GTSE1,HDDC2,HLA-DMA,IFNAR2,IFNGR2,IFNLR1,IGF2R,IL10RA,IL12B,IL15,IL15RA,IL21,IL27RA,IL2RB,IL33,IL4R,IL7R,IPO4,KLRD1,KMO,LACC1,MARCO,MPHOSPH9,MS4A1,MTDH,MVK,NCBP1,NCR3LG1,…	307 (7)
E2F1		transcription regulator	Activated	2.284		3.52e-05	ALG5,ATG14,BCL2L11,BOK,BRCA1,CALD1,CCNF,CD44,CDC45,CHEK2,CSE1L,CTSB,DNMT1,DUT,EED,EIF3I,ERH,FANCD2,GINS1,GMNN,HSPD1,MAD2L1,MCM10,MDC1,MFAP1,NDC80,NDUFC1,NUSAP1,PA2G4,PAWR,PCLAF,PCNA,PDCD5,POLA1,POLA2,PPP1R26,PPT2,PSAT1,PTTG1,QKI,RACGAP1,RAN,RBBP8,RPA3,RRM1,RSL1D1,SIVA1,SMARCB1,SNRPC,TK1,TYMS,UGDH,UNG,VCAM1,XRCC1	312 (11)
CSF2		cytokine	Activated	3.513		3.89e-05	ACP5,ADA,ANLN,BCL2L11,CCNF,CCR7,CCRL2,CD5,CD63,CD83,CD8A,CDCA3,CDCA5,CDCA8,CENPE,CENPH,CHAF1A,CSF1,CSF2RB,EXO1,F2R,FANCA,FANCL,GCH1,HJURP,HSPD1,IFNLR1,IL12B,IL15,KIF11,KNTC1,MARCO,NCAPD2,NUSAP1,PECAM1,POLE,PRC1,RACGAP1,RGCC,SCIMP,SGO1,SKA1,SKA3,SNRPD1,SPAG5,SPC25,SQSTM1,TARP,TICRR,TNFRSF1B,TNFRSF9,TPI1,TPX2,TRIP13,UBD,UBE2C,XBP1	409 (13)
cephaloridine		chemical drug	Activated	2.231		4.21e-05	CCL20,CD72,CDC45,CDT1,EXO1,GINS2,GPNMB,KNTC1,MRPS36,NGFR,NUP93,PCLAF,PIR,POLA2,POLE,PSMD11,STRA6,TONSL
FOXO1		transcription regulator	Activated	2.306		4.92e-05	AICDA,ANLN,ASPM,ATG14,ATP5PF,BCL2L11,BLNK,CAT,CCL20,CCNF,CCR7,CD79B,CDH5,CENPF,DLGAP5,FASLG,FBXO21,FDPS,GRHPR,GRN,HSPD1,IL15,IL7R,KIF11,LTBR,MRPL55,MRPS12,MRPS14,MRPS18C,MRPS22,MRPS30,MVD,NAMPT,NCAPG,NDUFA12,NDUFA7,NDUFAF4,NUSAP1,PBK,PDCD1,PIK3IP1,PRC1,PRF1,RPIA,SLC25A19,SMAD4,SPC25,TIMM44,TIMM50,TNFRSF9,VCAM1	293 (8)
ID2		transcription regulator	Inhibited	-3.806		6.84e-05	AICDA,BATF,BCL2L11,CCR10,CCR7,CCR9,CD19,CD44,CD79A,CD83,CSF1,CSF2RB,CXCR6,FLT3LG,IFNGR1,IFNGR2,IL10RA,IL20RB,IL21,IL2RB,IL4R,IL6R,IL7R,NGFR,PAWR,PDCD1,PIK3IP1,PIK3R5,VCAM1	72 (3)
H1-6		other		0.5		7.33e-05	AGTR1,B2M,CCDC58,CSTF1,DOT1L,FANCI,FDPS,GLUL,GPHN,HIRIP3,MARS1,PPT2,RRM1,TEX2,TMEM246,TSC1
H1f1		other		0.5		7.33e-05	AGTR1,B2M,CCDC58,CSTF1,DOT1L,FANCI,FDPS,GLUL,GPHN,HIRIP3,MARS1,PPT2,RRM1,TEX2,TMEM246,TSC1
CCNK		kinase	Activated	2.377	bias	8.02e-05	BRCA1,CBY1,FANCD2,FANCI,MDC1,ORC3,POLA2,TIMELESS,UBE2T
1,2-dithiol-3-thione		chemical reagent	Activated	3.015		0.000102	COQ7,DAD1,DNAJB11,EIF2S1,EIF3G,EPHX1,FXYD1,GCLC,HMBS,MCFD2,MGLL,MRPS18B,NBR1,PDIA6,PSAT1,PSMB2,PSMD11,PSMD12,PSMD3,PSMD5,PSMD8,RAN,RRS1,SRXN1,TBRG1,TPI1,USP14,XBP1
discodermolide		chemical drug				0.000104	BRCA1,BRCA2,CDC7,ESPL1,FANCB,FANCD2,FANCM,KIF11,PRC1,PTTG1	261 (7)
ID3		transcription regulator	Inhibited	-2.912		0.000117	BATF,BCL2L11,CCR10,CCR7,CCR9,CD44,CD72,CD79A,CD83,CSF1,CSF2RB,CXCR6,FLT3LG,IFNGR1,IFNGR2,IL10RA,IL20RB,IL21,IL2RB,IL4R,IL6R,IL7R,PAWR,PDCD1,PIK3IP1,PIK3R5,VCAM1	70 (2)
IL15	-0.535	cytokine		-0.513		0.000141	AHR,BCL2L11,CCR9,CD2,CD226,CD44,CD5,CD83,CD8A,CSF1,CXCR6,DARS2,ELOC,FASLG,FLT3LG,FYB1,HAT1,IL12B,IL15,IL15RA,IL21,IL2RB,IL7R,KLRD1,NCR3,OGN,PA2G4,PCNA,PDCD1,PDCD4,PDCD5,PFDN4,POLR2K,PRF1,RBBP8,RPIA,SELPLG,SPN,SRGN,SYAP1,SYNPO,TGFBR2,TNFRSF9,TPI1,TYROBP,VBP1,VCAM1,XBP1	151 (4)
TOB1		transcription regulator	Inhibited	-2.111		0.000142	CDT1,GMNN,HJURP,IKBIP,MIS18A,MIS18BP1,NBR1,RBBP6,SCN3B,SPDL1,UBE2T
Hbb-b1		transporter		1.414		0.000191	ATP5F1C,ATP5MF,BCL2L11,CD44,CXCR6,IL10RA,IL2RB,NDUFA13,NDUFA5,NDUFA7,NDUFB8,NDUFC1,NDUFS7,PECAM1,RET,VCAM1
EP400		other	Activated	2.975	bias	0.000202	CCNF,CDCA3,CENPF,INCENP,NCAPG2,PCNA,PSRC1,SGO1,SKA1,SKP2
HGF		growth factor	Activated	2.249		0.000213	AHR,AKAP12,BAG2,CCNF,CD44,CDC45,CENPF,CSE1L,CSF1,DKC1,DTYMK,EDA,EMP1,EMP2,FASLG,GBA,GMNN,HMMR,HTR7,IL12B,IL15RA,IL17RC,IL27RA,KIF11,KIF15,KIF22,LGMN,LSM1,LYVE1,MAD2L1,MPHOSPH10,NAMPT,NDC80,NOLC1,ORC2,PCNA,PNRC1,PRC1,PSMC3IP,PTTG1,RAD50,RARRES2,SKP2,STIL,TGFBR2,TPX2,TRAIP,TRIP13,TTK,UBE2C,VCAM1,XCR1	317 (9)
mir-21		microRNA	Inhibited	-2.802		0.00022	ANLN,ASPM,CD19,CD226,CDH5,CKAP5,CSE1L,DDIAS,DLGAP5,FASLG,FLT3LG,GTSE1,IL6R,KNTC1,MARCO,MIS18A,NCAPD2,NIFK,NUCKS1,NUSAP1,PBK,PDCD4,PECAM1,PPP4R2,PRC1,RACGAP1,RAD51AP1,RECK,STRAP,TNFRSF9,TRIM37,TRMT10C,VCAM1,ZWILCH
RPS15	-0.129	other				0.000252	CDC45,EIF2S1,EIF3G,EIF3I,EXOSC2,EXOSC4,GINS1,PCNA,PDCD4,POLD3,RPA3
AIFM1	0.001	enzyme	Activated	2.202	bias	0.000315	CHCHD4,COX17,NDUFA13,NDUFB6,NDUFS7
NLRP3		other	Inhibited	-3.606		0.000378	BRCA1,CCL20,CDCA8,ESPL1,GPR132,IL21,MDC1,OGG1,PRIM1,PTTG1,RAD50,TTK,TYMS,UBE2N,XRCC1
E2F6		transcription regulator	Inhibited	-2.333		0.000389	BRCA1,CDC45,CDC7,CHEK2,GINS2,GMNN,MFAP1,PCLAF,POLA2,RAD51AP1,RBBP8,UNG	267 (7)
VDR		transcription regulator	Activated	4.124		0.000435	AGTR1,ANLN,BRCA1,CD44,CDC45,CDT1,CENPH,CENPS/CENPS-CORT,CHAF1A,CSF1,DCTPP1,IL12B,INCENP,KIF11,KIF22,MAD2L1,NASP,NCAPD2,NDC1,NUSAP1,PODXL,PRC1,RAD50,RAD51AP1,RAPGEF1,RGCC,SPAG5,TK1,TPX2	147 (4)
Irgm1		other	Inhibited	-2.53	bias	0.000446	CDCA3,DTL,GINS1,GRN,NCAPG,SPAG5,SQSTM1,STIL,TK1,UBE2C
CD3		complex		1.421		0.000629	AHR,ATP5F1C,BATF,BCL2L11,CCL20,CCNH,CCR9,CD2,CD226,CD247,CD3E,CD4,CD44,CD5,CD83,CD8A,CENPF,CXCR6,DAD1,EBI3,FASLG,FDPS,FYB1,GTPBP4,HAT1,IFNGR1,IL12B,IL15RA,IL21,IL27RA,IL2RB,IL4R,IL7R,ILF2,MDH2,NAIP,NAMPT,NASP,NDUFB6,OGN,PA2G4,PCNA,PDCD1,PDCD5,PFDN4,POLR2K,PRF1,PSMD12,PSMF1,PUM3,RBBP8,RPP30,SELPLG,SH2D2A,SNRPC,SRGN,SYAP1,SYNPO,TARDBP,TNFRSF9,VBP1	179 (7)
CD40LG		cytokine		0.279	bias	0.000682	AHR,AICDA,ARMC6,B2M,BATF,BATF3,CAST,CCL20,CCR7,CD44,CD63,CD83,CD8A,CFP,CLNS1A,CLUH,CSF1,DAPP1,EBI3,EIF2S1,FASLG,GCH1,HDDC2,IL10RA,IL12B,IL15,IL2RB,IL4R,IL7R,MPHOSPH9,NAMPT,NOC2L,ORC5,PAWR,POLA1,PSMG1,RAD50,SELPLG,SNX4,SYMPK,UBD,VCAM1	306 (8)
imipramine blue		chemical drug	Inhibited	-2.753		0.000766	CCNF,CENPE,CENPF,CENPK,EXO1,PCNA,SKP2,XRCC3
TBX2		transcription regulator	Activated	3.606		0.000786	ANLN,ASF1B,CDCA3,CDCA5,CDT1,DNMT1,HAUS1,MAD2L1,NCAPD2,NCAPG2,PRC1,SGO1,TIPIN
I kappa b kinase		complex	Inhibited	-2.224		0.000791	BRCA1,BRCA2,FANCA,FANCD2,FANCL
bortezomib		chemical drug		0.192		0.000849	ASF1B,BCL2L11,BIK,BRCA1,BRCA2,CBY1,CSF2RB,CXCR6,FANCA,FANCD2,FANCL,FASLG,GPNMB,IL12B,IL33,LTBR,MS4A1,PCNA,PSMD11,PSMD12,PSMD3,PSMD6,RPA3,SH3BP2,SQSTM1,SRXN1,UFD1,VCAM1,XBP1
USP1	0.66	peptidase				0.000924	FANCD2,FANCI,USP1
BNIP3L		other		-1.508		0.00108	BLNK,CD19,CD79B,CENPE,CENPF,FANCD2,IL2RB,KIF11,NUF2,PRIM1,SGO1
miR-16-5p (and other miRNAs w/seed AGCAGCA)		mature microRNA		-1.151	bias	0.00111	ANAPC16,ANLN,CAPRIN1,CCNF,CLDN12,CREBL2,DTD1,ECHDC1,GRN,IGF2R,IPO4,LDAH,PDCD4,PNN,PRIM1,PSAT1,RECK,RFT1,RNASEL,SHOC2,SQSTM1,TMEM43,TPI1,UBE2S,UGDH
IL12 (complex)		complex	Inhibited	-2.882		0.00127	AHR,CCL20,CCR7,CD226,CD44,CD63,CSF1,EBI3,FASLG,GLG1,IFNGR1,IFNGR2,IL12B,IL15,IL21,IL7R,KLRD1,MARCO,PDCD1,PDCD4,PRF1,RPA3,SELPLG,TGFBR2,TNFRSF9	308 (7)
RICTOR	-0.187	other	Inhibited	-3.898		0.00133	ATP5F1C,ATP5MF,ATP5PF,BCL2L11,CD4,CDC42EP5,COX17,DAXX,IL7R,MRPL13,NDUFA10,NDUFA5,NDUFA7,NDUFB2,NDUFB6,NDUFB8,NDUFC1,NDUFS6,NDUFS7,NDUFV3,POMP,PSMB2,PSMD11,PSMD12,PSMD3,PSMD6,PSMD8,PSMF1,SUCNR1,UQCRFS1,VCAM1
HBA1/HBA2		transporter	Activated	2.333		0.00136	ATP5F1C,ATP5MF,NDUFA13,NDUFA5,NDUFA7,NDUFB8,NDUFC1,NDUFS7,RET
ERBB2		kinase	Activated	5.37		0.00136	ASPM,BAG2,CAVIN1,CCL20,CD34,CDC16,CDC23,CDC27,CDC45,CDC7,CDCA3,CDCA5,CDCA8,CDT1,CENPE,CENPF,CSE1L,CTSB,DAG1,EMP1,EPSTI1,ESPL1,F2R,FSTL1,GINS1,GINS2,GINS3,GINS4,IGF2R,IL6R,JAM2,MCM10,MFAP2,MPHOSPH9,NCAPD2,NCAPG,NDC80,NPC2,ORC2,ORC6,PCNA,PDCD4,PHYH,POLA1,POLA2,POLD2,POLD3,POLD4,POLDIP2,POLE,POLE2,POLK,POLR2D,POLR2E,POLR2G,POLR3H,PPAT,PRC1,PRIM1,PSMD8,QKI,RAD51AP1,RECK,RRM1,SKP2,SPAG5,SPINT1,SPINT2,…	333 (10)
TCOF1	0.513	transporter				0.00138	BPHL,CAPRIN1,DNAJC11,GRHPR,MFAP1,NUP155,RGPD4 (includes others),RMI1,TBRG4,THOC1,UPF2,UTP4
SMARCE1	0.104	transcription regulator		0		0.0014	BRCA1,BRCA2,CENPE,CENPF,CYLD,NPC2
E2F3		transcription regulator	Activated	3.357		0.00169	BOK,CCL20,CDC45,CDCA3,DAG1,DEK,EED,HSPD1,JAM2,MAD2L1,MCM10,NCAPG2,NUCKS1,PCLAF,PCNA,POLA1,POLA2,PTTG1,RRM1,TK1,TPX2,UBE2C	283 (8)
IL7		cytokine		0.811		0.00202	AHR,BCL2L11,BLNK,BTLA,CCR9,CD19,CD2,CD247,CD8A,CSF1,DARS2,FLT3LG,IL21,IL7R,PDCD1,PIK3IP1,SELPLG,TNFRSF9,XBP1	137 (4)
FOLR1		transporter				0.00202	ABCE1,ADA,CAT,CENPK,COQ7,CSTF1,DTD1,GBA,PDCD4,SNRPF,SORD,TAC1,TPI1,TYMS
CAB39L		kinase	Activated	2.828	bias	0.00204	ATP5MF,COX17,NDUFA12,NDUFA13,NDUFB2,NDUFB8,NDUFC1,NDUFS6
CDK12		kinase				0.0022	BRCA1,FANCD2,FANCI
PFDN2	0.284	other				0.0022	PFDN4,PFDN6,VBP1
fulvestrant		chemical drug	Inhibited	-3.407		0.00222	ADCY9,APOA1,BIK,CAST,CCDC34,CENPF,CHAF1A,CRYZ,CSF1,F2R,GTSE1,KIF11,NGFR,PCNA,PDCD4,POLA2,POLE,PPME1,PRIM1,PTTG1,RNASEH2A,RRM1,SELENOP,SKP2,SQSTM1,TIMELESS,TK1,UBE2C,VCAM1,XBP1	271 (7)
thioacetamide		chemical toxicant		-1.698	bias	0.00235	AACS,ACP5,AKAP12,BRCA1,BRCA2,CD200,CD44,CHAF1A,CPQ,EMP1,EPHX1,F2R,FANCB,FSTL1,GPNMB,GTPBP4,HAT1,LYVE1,MBD4,PECAM1,POLE,POLE2,PPT1,PTGFRN,RGCC,RRM1,TMEM173,UBLCP1
metribolone		chemical reagent	Activated	4.186		0.00275	AKAP12,ANKH,ATP5F1C,ATP5MF,ATP5PF,B2M,CCDC58,CENPN,COX17,CRYZ,ETFA,FDPS,FGFRL1,FH,GALE,GRHPR,GTSE1,KMT5A,MARS1,MDH2,MGLL,MPC2,MRPS22,MRPS30,NCAPD3,NDUFA7,NDUFB1,NDUFB2,NDUFB8,NDUFC1,NDUFS7,NDUFV3,PAXIP1,PHYH,SELENOP,SORD,STYK1,SUCLG1,TARP,TOMM22,TPI1,UGDH,UQCRFS1	54 (2)
CD24		other	Activated	2.53	bias	0.00287	ASPM,BIK,CDC27,HMMR,IRAK1BP1,KNTC1,LAT2,N4BP3,OGG1,RAD50,RBBP6,TPP2,TPR,TUFT1,UPF2
BCL6		transcription regulator		1.367		0.00295	ADCY9,AICDA,BLNK,CCR7,CD19,CD2,CD44,CD72,CD79B,CSF1,DNAJB11,EBI3,GOLM1,IL12B,IL2RB,IL4R,IL6R,IL7R,KLHL23/PHOSPHO2-KLHL23,MGP,PDCD4,PFDN4,RAD50,RNASEL,SH3D19,XBP1
TRB		transmembrane receptor		0.634		0.00307	CD4,CD44,CD79A,CD8A,FASLG,NT5E,SELPLG	135 (4)
EIF2AK4		kinase		-0.478		0.00307	CAT,CD247,IL12B,MBP,MOG,PSAT1,PSPH
CD40		transmembrane receptor		-1.183		0.00311	AGTR1,AICDA,BCL2L11,BIK,CD44,CD83,CD8A,CSF1,CX3CL1,DAPP1,FASLG,FLT3LG,IL10RA,IL12B,IL15,IL15RA,IL2RB,IL4R,IL6R,LTBR,PDCD1,POU2AF1,TNFRSF9,VCAM1,XBP1	341 (9)
TBX21		transcription regulator		-1.425		0.00345	FASLG,IL21,IL2RB,IL6R,IL7R,KLRD1,NKG7,PDCD1,PRF1,SELPLG,TGFBR2	135 (4)
IL21	1.312	cytokine		0.722		0.00348	AICDA,BATF,BCL2L11,CCL20,CCR10,CCR7,CCRL2,CD2,CMPK2,FASLG,IL21,IL2RB,IL7R,KLRD1,NCR3,PCNA,PDCD1,PRF1,TIRAP,TYROBP,XBP1	116 (3)
YY1		transcription regulator		-0.594		0.00358	ABCE1,AICDA,BCL2L11,BIK,BLNK,BRCA1,BTLA,CDCA3,CENPE,CENPH,FDPS,INCENP,KIF11,MAD2L1,NCAPD2,NGFR,PAWR,PCNA,PNRC2,POLA1,POLK,PPP4R2,PRC1,PSRC1,QKI,RAD18,RAD51AP1,RRM1,UNG,USP14	279 (8)
DTD1	0.173	enzyme				0.00389	CDC45,TICRR
ERCC6		transcription regulator				0.00389	MBP,OGG1
telapristone acetate		chemical drug				0.00405	CENPF,KIF11,PTTG1,SPC25,TPX2
PFDN5	-0.163	transcription regulator				0.0042	PFDN4,PFDN6,VBP1
mir-28		microRNA				0.0042	BTLA,MAD2L1,PDCD1
TRAP1		enzyme		-1.763		0.00458	C1QBP,CD44,CLDN12,EARS2,ECSIT,GRN,HSPD1,MARS1,MRPL18,PECAM1,RMI1,SMAD4,TMA16
LCK		kinase		0.853		0.00482	CD2,CD4,CD5,DKC1,EMG1,FASLG,IL2RB,NHP2,SKP2,TCOF1,UTP4	186 (9)
FMN2		other		1		0.00498	NDUFA5,NDUFA7,NDUFS7,NDUFV3
HNF1A-AS1		other	Activated	2.236		0.00522	CEP55,HJURP,KIF22,NCAPG,UBE2C
HOXD10		transcription regulator		-0.632		0.00535	CD44,DAPP1,DOT1L,ERP44,HEBP1,LSM5,LSM6,NUDT5,SELENON,USP14
NKX2-3		transcription regulator		1.473		0.00553	ANLN,BATF2,CD34,CENPW,CEP55,CMPK2,CX3CL1,CXADR,CXCL16,GCH1,HMMR,IL7R,LGMN,LYPD1,MADCAM1,MTURN,PAWR,PSAT1,SLC40A1,SNCAIP,TCIM,UNC93B1,VCAM1,ZNFX1
IL2		cytokine		-0.655		0.00572	ADCY9,AHR,AICDA,BCCIP,CCR7,CCR9,CD2,CD247,CD44,CD5,CD83,CD8A,CFP,CLSPN,CSF1,CSF2RB,CXCR6,DARS2,DKC1,EMP1,FASLG,FLT3LG,GRN,HSPD1,IFNGR1,IFNGR2,IL10RA,IL12B,IL27RA,IL2RB,IL4R,IL7R,KLRD1,NCR3,NDUFA12,NIFK,NT5E,PCNA,PDCD1,PDCD4,PECAM1,POLE2,POLR2D,PPAT,PRF1,RGCC,RGPD4 (includes others),SELPLG,STC2,TIGIT,TNFRSF1B,TNFRSF9,TPI1,WDR3,WLS,XBP1	301 (5)
Tcf7		transcription regulator		0.033		0.00585	BATF,BRCA1,C3orf70,CCR9,CD200,CD3E,CD4,CD83,EPHX1,FASLG,FDPS,IFNGR1,IL15RA,IL27RA,IL2RB,IL7R,JAM2,KIF11,MVD,PDCD1,PECAM1,PPT2,PRF1,TIGIT
miR-483-3p (miRNAs w/seed CACUCCU)		mature microRNA		-1.263	bias	0.00613	BRCA1,CENPF,CREBL2,MDC1,MGME1,RAN,SMAD4,SPC25
5-O-mycolyl-beta-araf-(1->2)-5-O-mycolyl-alpha-araf-(1->1')-glycerol		chemical - endogenous non-mammalian		0	bias	0.00635	CCL20,CCR7,CD44,CD83,EBI3,KYNU,MGLL,NAIP,NAMPT,NT5E,SDC4,VCAM1
CDKN1B		kinase		-0.839		0.00665	AGTRAP,B2M,BLNK,CPSF2,FLT3LG,MRRF,PALD1,PCNA,PDCD1,PES1,PPT2,SELENOP,SKP2,TK1,TWISTNB
copper gluconate		chemical drug	Inhibited	-2.425	bias	0.0067	BRCA1,FANCL,FANCM,RAD50,UNG,USP1
disulfiram		chemical drug	Inhibited	-2.425	bias	0.0067	BRCA1,FANCL,FANCM,RAD50,UNG,USP1
FIRRE		other				0.00701	CSF1,IL12B,VCAM1
ZNF423		transcription regulator				0.00701	BRCA1,CD79A,CD79B
KDM5A		transcription regulator	Inhibited	-3.5	bias	0.00705	CHRNB1,COQ5,COQ7,COX17,DNAJC11,FXYD1,MRPL55,MRPS23,NDUFA10,NDUFA13,NDUFA5,NDUFB8,NDUFS7,TIMM50,TOMM22,UQCRFS1
CD4	-0.597	transmembrane receptor		-0.239		0.00715	CD4,CD79A,CXCR6,FASLG,IL15,PDCD1,TAC1	183 (8)
AGN194204		chemical drug		-1.789		0.00767	AHR,ANAPC5,CD3E,CD5,EED,EMP1,FDPS,GGCT,GPR65,IL2RB,IL33,IL4R,IL7R,MAD2L1,NPC2,PALM3,PDCD4,PPL,PRC1,SPN,STRA6,SYNPO,TIGIT,XBP1
STK11		kinase	Activated	3.666		0.00797	ATP5F1C,ATP5MF,BCL2L11,CREBL2,DCTPP1,DNMT1,DUT,EIF3A,ENOPH1,IL2RB,IL33,MDH2,MED26,NDUFA10,NDUFA13,NDUFS7,NT5E,PDCD1,POLA2,POLD2,POLD4,POLR2E,PSAT1,RPIA,RRM1,SRM,STARD10,TPI1,TYMS
LONP1		peptidase		-1.516		0.00804	ATP5PF,C1QBP,EARS2,ECSIT,HSPD1,IMMT,MARS1,MDH2,MRPL18,MRPS22,UQCRFS1
TNFRSF13B	0.334	transmembrane receptor		-0.899		0.00824	AICDA,BCL2L11,CD19,FASLG,XBP1
CD28		transmembrane receptor		1.578		0.00907	AHR,ATP5F1C,CCR9,CD226,CD247,CD3E,CENPF,CXCR6,DAD1,EBI3,FASLG,FDPS,FYB1,GTPBP4,HAT1,IFNGR1,IL10RA,IL15RA,IL21,IL27RA,IL7R,ILF2,NAIP,NAMPT,PDCD1,PRMT5,PSMD12,PSMF1,PUM3,SH2D2A,SNRPC,SRGN,TNFRSF1B,VBP1	184 (9)
brodalumab		biologic drug		0	bias	0.00911	CCL20,CD3E,CD83,IL4R
CD 437		chemical drug		-1.706	bias	0.00923	ARPC2,ATP5F1C,ATP5PF,EIF3G,EIF3I,ERH,FLT3LG,ILF2,LSM3,PCLAF,PHYH,POLR2G,PSMD3,PSMF1,ROBO4,SNRPF,SRGN,SSR2,STOML2,TMEM258,UBE2N,UGCG
ZNF281		transcription regulator	Activated	2.39		0.00949	CXCR6,FANCA,FANCD2,MDC1,XRCC2,XRCC3
SET		phosphatase	Inhibited	-2.236		0.00959	BRCA1,CHEK2,DTYMK,FDPS,MRPS14,MRPS30,SRP72
PLX5622		chemical drug	Inhibited	-2.111	bias	0.00972	B2M,CCL20,CCR10,CSF1,CX3CL1,IL10RA,IL15,IL2RB,IL33,IL6R,NAMPT
uric acid		chemical - endogenous mammalian	Inhibited	-3.564		0.01	BRCA1,CDCA8,ESPL1,IL12B,MDC1,OGG1,PRIM1,PTTG1,RAD50,TTK,TYMS,UBE2N,XRCC1
CCX771		chemical reagent				0.0107	CD44,PECAM1,SELPLG
miR-291a-3p (and other miRNAs w/seed AAGUGCU)		mature microRNA		-0.971	bias	0.0108	C9orf78,CD44,CD83,CENPF,NUP58,PBK,PRC1,RECK,RPIA,SLC35F6,TEX30,TGFBR2
KDM1A		enzyme	Activated	2.144		0.0108	ACP1,ASF1B,BRCA1,BRCA2,CENPF,CENPK,CENPU,CLDN12,CXADR,DAPP1,DNMT1,IL27RA,MPC2,PSAT1,PTTG1,SELENOP,SYNPO,TCF19,TIMELESS,TRIM37,TRIP13,UBE2H
daporinad		chemical drug		-1.633		0.0112	ASPM,BRCA1,CD44,MCM10,TARDBP,TRIP13
istradefylline		chemical drug				0.0112	PPP1R1B,TAC1
afatinib		chemical drug				0.0112	AICDA,TYMS
SH3GLB1		enzyme				0.0112	GRN,SQSTM1
NU 1025		chemical toxicant				0.0112	BRCA2,IL12B
GKT137831		chemical drug				0.0112	CD44,XBP1
tretinoin tocoferil		chemical reagent				0.0112	CAT,GCLC
N(1)-guanyl-1,7-diaminoheptane		chemical reagent				0.0112	CD83,MVK
GATA3		transcription regulator		0.385		0.0113	BATF,BIK,BLVRB,BMF,BOK,CCDC7,CD3E,CD4,CXCR6,GLUL,IL2RB,IL7R,NKG7,PCNA,PDCD1,PPL,RAD50,RET,RGCC,SELPLG,TNFRSF9,TWISTNB,VCAM1,VSIR,XBP1
valproic acid		chemical drug		-1.573		0.0114	AACS,APOA1,BAG2,BCL2L11,CAT,CD44,CD83,CENPM,CRYL1,CTSB,CXADR,DAG1,DNAJB11,EIF2S1,FASLG,FDPS,GINS3,GLUL,MAMLD1,MS4A1,MTHFR,MVD,MVK,NCR3LG1,NPC2,PDIA6,POMP,PSMB2,PSMD11,PSMD12,PSMD3,PSMD6,PSMD8,PSMF1,RBBP8,RHNO1,RHOBTB3,SELENOP,SMARCB1,SQSTM1,TMEM258,UBE2H,XBP1
IFN alpha/beta		group		-0.451		0.0116	BCL2L11,CCR7,CCRL2,CD83,CX3CL1,CXCL16,DAXX,GAS7,IL15,IL15RA,IL20RB
CLCN5		ion channel		-0.686		0.0118	B2M,CTSB,IL12B,PCNA
(-)-norephedrine		chemical drug		1	bias	0.0118	FDPS,MVD,MVK,NPC2
RAG1		enzyme				0.0123	CD2,CD4,CD5,CD79A,NT5E
MYOD1		transcription regulator				0.013	BRCA1,CDCA3,CENPE,CENPF,CEP55,DAG1,DLGAP5,FAM83D,FSTL1,GINS2,HDAC11,HJURP,KNL1,NCAPG,NDC80,NUSAP1,PBK,PCLAF,RACGAP1,RECK,SDC2,SPC24,TPX2,TRIP13,TROAP
FOXM1		transcription regulator	Activated	2.355	bias	0.0131	BRCA2,CAT,CCNF,CDCA8,CENPE,CENPF,GTSE1,PCNA,PECAM1,PRC1,PTTG1,RMI1,SKP2,SQSTM1,TGFBR2,XRCC1
KDM3B		enzyme		-1.414	bias	0.0136	CDH26,COLEC12,DLGAP5,GTSE1,HJURP,KNL1,NCAPG,RACGAP1,SPAG5,TXNDC16
ESR1		ligand-dependent nuclear receptor	Activated	5.706		0.0138	AATF,ABHD2,ADA,AFMID,AGGF1,ANAPC5,ANLN,APOA1,ASPM,BCCIP,BCL2L11,BRCA1,BRCA2,BYSL,CALD1,CASP8AP2,CCL20,CCNH,CCP110,CCPG1,CD83,CDC27,CDCA8,CENPE,CENPF,CENPK,CENPL,CENPM,CENPN,CENPQ,CENPU,CEP70,CHEK2,CLSPN,CTNS,CTSB,CXADR,DNAJC1,EEF2K,ENY2,FGFR1OP,FLT3LG,GAS7,HDAC11,HEBP1,HSPD1,INCENP,ITGB1BP1,KNL1,KPNB1,LYPD1,MAD2L1,MND1,MPHOSPH9,MRPL52,NCAPG,NDC1,NENF,NGFR,NUP160,NUP205,NUP88,OIP5,PBK,PCNA,PDCD4,P…
EIF4E		translation regulator	Activated	3.357	bias	0.014	ANAPC4,BIK,CDT1,DAXX,IL15RA,ILF2,LSM1,LSM5,LSM6,NHP2,PA2G4,PCNA,PHF5A,PNKP,SIVA1,SKP2,SRXN1,UBE2C
Immunoglobulin		complex		0.096		0.0143	AICDA,APLNR,ATP5PF,BATF,BATF3,BLVRB,C3AR1,CCL20,CCR7,CD44,CD63,CD72,CD83,CD8A,CFP,CSF1,CSF2RB,CXCL16,EBI3,FASLG,GAS7,IFNGR2,IL10RA,IL12B,IL21,IL2RB,IL33,IL4R,IL7R,KLRD1,MDH2,MZB1,NAIP,NAMPT,NDUFA10,NDUFA7,NDUFS6,NDUFS7,NDUFV3,NT5E,P2RY13,PDCD1,PDIA6,PIKFYVE,PPAT,PRF1,PRMT5,RPIA,SUCLG1,TIGIT,TNFRSF1B,TTK,UBD,UQCRFS1,VCAM1,WLS,XBP1
mibolerone		chemical drug	Activated	2.528		0.0148	AHR,ALDH18A1,DAD1,DNAJB11,EIF2S1,FDPS,GMNN,GPNMB,IFNGR1,INCENP,ISYNA1,NANS,PCNA,SRM,TK1,UFM1
concanamycin A		chemical drug		-0.988		0.015	DAXX,FASLG,GRN,VCAM1
prostaglandin J2		chemical - endogenous mammalian	Activated	2.433		0.0151	PSMB2,PSMD12,PSMD3,PSMD6,PSMD8,UBE2H
BMS-690514		chemical drug		-1.633		0.0151	BAG2,BCL2L11,BRCA1,DNAJC9,MCM10,PCNA
BCKDK		kinase				0.0153	CAT,MBP,MOG
NFE2L2		transcription regulator	Activated	2.576		0.0157	AHR,BRCA1,CAT,COQ7,DAD1,DNAJB11,EIF2S1,EIF3G,EPHX1,FXYD1,GCLC,GSS,HMBS,IFNGR2,MCFD2,MGLL,MRPS18B,NBR1,NSMF,PDIA6,POMP,PSAT1,PSMB2,PSMD11,PSMD12,PSMD3,PSMD5,RAMP2,RAN,RRS1,SQSTM1,SRGN,SRXN1,TBRG1,TPI1,UGDH,USP14,VCAM1,XBP1
phenethyl isothiocyanate		chemical drug				0.0158	BCL2L11,CASD1,EEF2K,GSS,HMMR,LARS1,PCLAF,PCNA,RBBP6,RPL5,SH2D2A,UBXN4,USP14
Ige		complex		-0.127		0.0165	BCL2L11,CD34,CDC42EP5,CMPK2,COQ7,CX3CL1,CXADR,CXCL16,EBI3,ENOPH1,F2R,HLA-DMA,HSPD1,IL12B,IL15,IL33,IL7R,NGFR,PECAM1,PIK3IP1,RAPGEF1,RNF180,SCIMP,SNRPD1,SNRPD3,SRM,TMEM71,TNFRSF1B,TNFRSF9,UGCG,VCAM1
SATB1		transcription regulator		-0.07		0.0167	BLNK,BTLA,CD8A,DSTYK,EBI3,EPSTI1,EVI2A,FASLG,GPR18,HVCN1,IL10RA,IL4R,IL7R,PDCD1,PIK3IP1,RIPK1,TMEM117,WARS1
doxorubicin		chemical drug	Inhibited	-2.537		0.0174	BCL2L11,BIK,BRCA1,BRCA2,C9orf116,CAT,CD44,CHEK2,CTSB,DDIAS,DNMT1,DPAGT1,EXO1,FASLG,GCLC,GPNMB,GPR132,GSS,GTPBP4,IQCB1,KMT5A,MAD2L1,MVP,NLRC4,NT5E,PCLAF,PCNA,PRC1,PSRC1,PTTG1,RRM1,SCN3B,SDC2,SMAD4,TK1,UBE2N,UBE2S,UGCG,UQCRFS1
ZBED6		transcription regulator		1		0.0174	BOP1,DLGAP5,NASP,PPAT,PRPF19,TTK
EWSR1		other		1.342	bias	0.0174	CHEK2,DLGAP5,KCNE3,NUSAP1,PBK,PCLAF
NMU		other				0.0175	BRCA1,CDCA3,CHAF1A,KNTC1,SPAG5
TCR		complex		1.112		0.018	BATF,BCL2L11,BTLA,CCR7,CCR9,CD200,CD4,CD44,CD5,CTSB,DKC1,FASLG,HSPD1,IFNGR1,IL4R,IL7R,LAT,LSM3,MDH2,NDUFA10,NHP2,PA2G4,PDCD1,PDCD4,PFDN6,PRF1,PRMT5,RIPK1,RPL5,RRS1,SNRPD3,TNFRSF1B,TPI1,ZNFX1
miR-146a-5p (and other miRNAs w/seed GAGAACU)		mature microRNA		-1.086	bias	0.0188	ATOH8,BLMH,BRCA1,CAT,KIF22,MBP,MCM10,MCPH1,PA2G4,POLE2,PRF1,TIMELESS
alefacept		biologic drug	Activated	2.804	bias	0.02	ATG14,CD2,CD8A,IL12B,IL2RB,IL7R,KLRD1,PRF1
CHI3L1		enzyme				0.0206	AKAP11,CALD1,EMP1,NAMPT,TGFBR2
MTA3		transcription regulator		0.927		0.0206	BLNK,CD19,CD79B,TWISTNB,XBP1
PLK2		kinase		-0.447		0.0206	CMPK2,IL15,IL15RA,MARCO,RGCC
genistein		chemical drug	Inhibited	-3.87		0.0208	ACP5,APOA1,BDKRB1,C16orf54,CAT,CD4,CD44,CD8A,CDC73,CHEK2,CLN5,CTNS,CTSB,CX3CL1,DNMT1,EVI2A,FASLG,GALC,GBA,GCLC,GLCE,IGF2R,KDSR,KLRD1,LGMN,MDC1,NAGLU,NPC2,PCNA,PDCD4,PPT1,PXMP4,SGSH,SQSTM1,VCAM1,VPS11
infliximab		biologic drug		-0.563	bias	0.0209	BATF,CCL20,EED,IL15,MAD2L1,NAMPT,PRF1,TNFRSF9,TTK
6-mercaptopurine		chemical drug				0.0209	CCR7,PCNA,VCAM1
JMJD6	0.192	transmembrane receptor				0.0209	GRN,HS1BP3,IL12B
ATMIN	0.079	other				0.0214	MUTYH,OGG1
NEDD8		enzyme				0.0214	ETFA,TK1
mir-32		microRNA				0.0214	BCL2L11,TSC1
miR-342-3p (miRNAs w/seed CUCACAC)		mature microRNA				0.0214	MTDH,TGFBR2
APOC3		transporter				0.0214	APOA1,VCAM1
diamide		chemical reagent				0.0214	CD247,SDC4
SMARCB1	0.596	transcription regulator	Inhibited	-3.03		0.0218	BCL2L11,CD44,CDC7,CDT1,CENPE,CSF1,F11R,GMNN,IFNAR2,IL12B,IL15RA,KIF11,MCM10,POLA1,PRIM1,RAD51AP1,SKP2,SMARCB1
E. coli B5 lipopolysaccharide		chemical - endogenous non-mammalian		-1.686		0.022	ACKR1,APOA1,B2M,CAT,CCL20,CCR10,CCR7,CCR9,CD44,CD83,CX3CL1,CXCR6,GCLC,GNPNAT1,IL12B,IL15,IL15RA,IL6R,IL7R,SELENBP1,SELENOP,SPINT2,TGFBR2,TIRAP,XCR1
KDM5B		transcription regulator	Inhibited	-2.956		0.0226	BRCA1,CDCA3,CDIPT,DLGAP5,HMMR,ITGB1BP1,NDC80,OIP5,PBK,PIR,RNASET2,SNRPD1,TTK,UBR7,XBP1
ATP-gamma-S		chemical reagent				0.0228	CCR7,CD72,CD83,CD8A,CSF1,IL15,IL15RA,IL7R,WARS1
FLT3LG	-0.533	cytokine		0.342	bias	0.0228	CCR7,CCR9,CD19,CD79A,CD83,IL15RA,IL2RB,IL7R,SPN
IL12A		cytokine		-0.997		0.0229	CXCR6,EBI3,FASLG,IL12B,PRF1,SELPLG,VCAM1
TRIM37	0.592	enzyme		0.447		0.024	CD63,CDT1,DNMT1,PAWR,SELENON
Igm		complex		0.169		0.0249	BCL2L11,BIK,CD44,CD5,CX3CL1,DAXX,PDCD4,UGCG,XBP1
CUL4B		other	Inhibited	-2.236		0.0257	CCNH,DARS1,EIF3I,FANCB,NDUFB1,TPI1
L-serine		chemical - endogenous mammalian				0.0274	PCNA,PSAT1,PSPH
APOL1		transporter				0.0274	IFNGR1,IFNGR2,UBD
Fcor		enzyme				0.0274	BCL2L11,CAT,FASLG
miR-142-3p (and other miRNAs w/seed GUAGUGU)		mature microRNA				0.0274	ADCY9,IL12B,TARDBP
KLRD1	-1.875	transmembrane receptor				0.0274	CD3E,NCR3,TYROBP
vitamin K2		chemical drug		-1.98	bias	0.0275	AGTR1,CSF1,MGP,TSKU
MALP-2s		chemical reagent	Inhibited	-2.213	bias	0.0277	CAST,CYLD,IL12B,IL15,IL15RA
26s Proteasome		complex		0.757		0.028	AHR,BCL2L11,BRCA2,CENPE,CTSB,EXO1,GCH1,MAD2L1,POLA1,PSMD6,SQSTM1,TK1,UBD,UBE2H,UBFD1,VPS11
Rb		group	Inhibited	-2.415		0.0288	CDT1,DNMT1,EED,GMNN,MAD2L1,PA2G4,PCNA,PTTG1,RBBP8,TYMS
USF1		transcription regulator		-1.455		0.0288	ACP5,AGTRAP,AKAP12,B2M,BRCA2,CAT,CD2,IGF2R,MS4A1,SYNPO
FOXP3		transcription regulator		-0.8		0.0305	BCL2L11,BRCA1,CHAF1A,FASLG,IL21,IL7R,NT5E,PAXIP1,PDCD4,POLD3,SKP2,TONSL
TCF12		transcription regulator		1.238		0.0305	AATF,BLNK,CCR9,CD4,CNOT9,CXCR6,FLT3LG,IL10RA,IL2RB,IL7R,MVD,NGFR
nilotinib		chemical drug		-1.504	bias	0.0313	ANAPC4,BCL2L11,CDC27,MAD2L1,ORC2,ORC5,TTK
guanidinopropionic acid		chemical - endogenous non-mammalian	Activated	2.646	bias	0.0313	ATPAF1,NDUFA12,NDUFA5,NDUFA7,NDUFB2,NDUFB8,NDUFS7
ritonavir		chemical drug				0.0318	ABHD2,CEP70,EEF1AKMT2,FDPS,HMMR,MVK,NUF2,PFAS,PNRC2,RACGAP1,SKA3,STIL,TMEM140,TSN,VCAM1
L-arginine		chemical - endogenous mammalian		-0.577		0.0319	AGTR1,ASL,CD247,DAG1,PCNA
SH3TC2		other		1.342	bias	0.0319	AACS,FDPS,MBP,MVD,MVK
lipoteichoic acid		chemical - endogenous non-mammalian		0.188	bias	0.0319	AGTR1,BCL2L11,CAST,CD83,EBI3,IL12B,PDCD1,POU2AF1,TIRAP
TNFSF13		cytokine				0.0325	AICDA,BCL2L11,PCNA,POLE2,RPA3,XBP1
MMP3		peptidase	Activated	2.887		0.0325	CAPRIN1,GEMIN6,LSM1,PNN,PRPF38A,RBM8A,SF3A3,SLBP,SQSTM1,TARDBP,THOC1,THOC6
GABPB1		transcription regulator				0.0327	BRCA1,IL7R,ROBO4,SKP2
HCFC1		transcription regulator				0.0343	KMT5A,RRM1
inositol		chemical drug				0.0343	GCH1,PAM
Hbb		other				0.0343	PECAM1,VCAM1
CpG ODN 1555		chemical reagent				0.0343	IL15,IL15RA
PFDN6	0.561	other				0.0343	PFDN4,VBP1
ERN2		kinase				0.0343	MTHFR,XBP1
LSP1		other				0.0343	BCL2L11,PECAM1
VBP1	0.447	other				0.0343	PFDN4,PFDN6
PFN1		other				0.0343	SQSTM1,VCAM1
VCAM1	-0.963	transmembrane receptor				0.0343	CD44,VCAM1
CDC27	0.33	other				0.0343	SKP2,UBE2C
floxuridine		chemical drug				0.0343	TYMS,UNG
fluocinolone acetonide		chemical drug		-1.134		0.0345	CDCA3,CXADR,KLF15,OIP5,PIR,RGCC,UBR7
lenalidomide		chemical drug	Inhibited	-3.026		0.0346	APTX,BLNK,BTBD7,C2orf68,CD226,CRBN,DFFA,FANCI,GINS4,GNPNAT1,HINT3,LHFPL2,MGLL,NUP43,ORC5,RAD18,RRM1,SETD7,SHISAL1,WDR4,XBP1,ZNF706,ZWILCH
DEPTOR	-1.32	other				0.0349	CCL20,CX3CL1,VCAM1
miR-375-3p (miRNAs w/seed UUGUUCG)		mature microRNA				0.0349	C1QBP,CIP2A,USP1
levodopa		chemical - endogenous mammalian		1.066		0.0363	ACKR1,AGGF1,BICC1,C12orf43,C18orf21,CD200,CD63,CTSB,CYLD,DIXDC1,DNAJC2,F11R,FAM210B,FDPS,FGFR1OP,GAS7,HVCN1,IFNAR2,ITGB1BP1,LAT2,LDAH,LYAR,LYPD1,MAK16,MBP,MRPL48,MYORG,NAGLU,NASP,NCBP1,NDUFA5,NPC2,NT5E,PA2G4,PDCD4,PLEKHO2,PPP1R1B,PSMC3IP,RENBP,SCN4B,SELENON,SERAC1,SKP2,SLC8B1,SMIM14,SRM,TAC1,TCEANC2,TIRAP,TRAPPC1,TSPAN3,TTC17,UBFD1,UBL3
BAK1		other		-0.391	bias	0.0363	BCL2L11,IFNAR2,IL15,PDIA6,XBP1
TEAD2		transcription regulator	Inhibited	-2.236	bias	0.038	CALD1,CCNF,FIBIN,FILIP1L,POLA1,SDC2,SH3D19
miR-145-5p (and other miRNAs w/seed UCCAGUU)		mature microRNA		-0.43	bias	0.0381	CBFB,DFFA,DTD1,F11R,FBXO28,PODXL,ROBO4,UNG
TYROBP	-0.745	transmembrane receptor		-1.067		0.0381	CCR7,CD83,IL10RA,KLRD1,LHFPL2,NPC2,TNFRSF1B,TYROBP
medroxyprogesterone acetate		chemical drug	Inhibited	-2.279		0.0381	ANLN,ASPM,CD44,CENPF,DLGAP5,GCH1,IL12B,IL15,IL6R,KIF11,NCAPG,NUSAP1,PBK,PRC1,RARRES2,SPC25
ULK4		kinase		0		0.0385	CEP152,DNAL1,NEDD1,TMEM67
LIN9	0.413	other		1.982	bias	0.0385	CENPE,CEP55,DLGAP5,UBE2C
imatinib		chemical drug	Inhibited	-2.268		0.0398	ANAPC4,BCL2L11,BCL2L14,BLNK,BRCA1,CCNH,CDC45,CDC7,DNAJB11,HAT1,KIF11,MAD2L1,NDUFA12,NDUFA13,NDUFA7,NDUFB2,NDUFB6,NDUFB8,NDUFC1,PCNA,PDIA6,PTTG1,RAPGEF1,SKP2,SNRPD3,SNRPE,SNRPF,TADA3,UQCRFS1
E. coli lipopolysaccharide		chemical - endogenous non-mammalian		-1.358	bias	0.0402	BCL2L11,CCR7,CD83,EBI3,FDPS,IL12B,IL15,MVD,VCAM1
RNF31		enzyme		1.667		0.0402	APOA1,CCL20,CXCL16,IL10RA,IL15RA,IL17RC,IL33,IL4R,IL6R
ATP7B		transporter		-0.816		0.0403	AACS,CENPQ,FDPS,MAD2L1,PTTG1,TRIP13
RUVBL1		transcription regulator		1.342	bias	0.0403	FAM53C,NAE1,NUCKS1,NUDCD2,PCNA,QKI
beta-estradiol		chemical - endogenous mammalian	Activated	2.663		0.0407	ACP5,ADA,ADCY9,ADIRF,AGTR1,AHR,AKAP12,ALDH18A1,ANAPC4,ANKH,APOA1,ARHGEF39,ARMT1,BATF,BCL2L11,BIK,BLNK,BOP1,BRCA1,BRCA2,BYSL,C17orf53,C1QBP,CAST,CCDC146,CCL20,CD44,CDC23,CDC42EP4,CDC45,CDC73,CDT1,CENPF,CENPM,CHAF1A,CHGA,CLDN11,COLEC12,CRYZ,CSE1L,CTSB,CXADR,DLGAP5,DNAJC1,EIF2S1,EIF3A,EIF3G,EIF3J,ELOC,EMG1,EMP1,ERH,EXO1,FASLG,FSTL1,GCH1,GCLC,GINS3,HDAC11,HMMR,HS1BP3,HSPD1,IFNGR2,IFT122,IGF2R,IGSF6,I…
NR4A1		ligand-dependent nuclear receptor		-0.738		0.041	ATP5PF,BCL2L11,CDH5,CSF1,DFFA,FASLG,IL12B,IL21,MDH2,NDUFA10,NDUFA7,NDUFS6,NDUFS7,NDUFV3,NT5E,PCNA,PDCD1,RPIA,SPINT2,STARD10,SUCLG1,TNFRSF9,UBE2C,UQCRFS1,VCAM1
arsenic trioxide		chemical drug		-0.464		0.0411	ANAPC4,BCL2L14,BLVRB,CCNH,CD44,CDC45,CDC7,DNAJB11,DNMT1,FASLG,FDPS,GCLC,HAT1,KIF11,NDUFA12,NDUFA13,NDUFA7,NDUFB2,NDUFB6,NDUFB8,NDUFC1,PCNA,PDIA6,PIR,PTTG1,TADA3,TYMS,UQCRFS1,XBP1
PTTG1	1.171	transcription regulator		-1.667		0.0432	CD44,MBD4,POLE,POLK,RAD18,RAD50,TDG,UNG,XPA
mir-373		microRNA				0.0433	CD44,RECK,TGFBR2
FZR1		kinase				0.0433	SGO1,SKP2,TK1
LAMA2		other				0.0433	CDH5,MBP,PLVAP
cytochalasin B		chemical toxicant				0.0433	CD63,PTTG1,SELPLG
hormone		chemical drug				0.0433	ESPL1,MAD2L1,PTTG1
MIF		cytokine	Inhibited	-2.939		0.0433	C3AR1,CD44,CXCL16,CXCR6,F2R,IL12B,IL15,IL15RA,IL4R,IL7R,LTBR,RAMP2,VCAM1
SPARC		other	Inhibited	-2.887		0.044	BRCA1,BRCA2,CHAF1A,FANCB,HAT1,LYVE1,MBD4,POLE,POLE2,RRM1,TSKU,UBLCP1
CD2	-0.801	transmembrane receptor				0.0446	CCR7,CD4,CD44,CD8A,FASLG,HLA-DMA
ATF6		transcription regulator	Activated	2.132		0.0448	DNAJB11,FDPS,GPBAR1,HMMR,RAN,TROAP,UBE2C,XBP1
CD247	-0.576	transmembrane receptor	Activated	2.121	bias	0.0448	CD3E,ETFA,HTATSF1,MTHFS,NASP,NDUFB6,RPP30,TARDBP
Tnf receptor		group		-0.254		0.0448	CCL20,FASLG,RIPK1,UBD
EIF4G1		translation regulator	Activated	2	bias	0.0448	ATRIP,BRCA1,BRCA2,RAD50
GRN	-0.652	growth factor				0.0448	GBA,GRN,IL12B,TARDBP
SMYD1		transcription regulator				0.0454	FH,NAMPT,NDUFA10,NDUFA13,NDUFA5,TPI1,UQCRFS1
ST1926		chemical drug		-1.5	bias	0.0462	ARPC2,ATP5PF,EIF3G,EIF3I,ILF2,LSM3,PCLAF,POLR2G,PSMD3,PSMF1,ROBO4,SNRPF,SRP72,SSR2,TMEM258,UGCG
CpG oligonucleotide		chemical drug		0.928		0.0462	AHR,AICDA,CD34,CD63,CD83,CSE1L,DNMT1,FASLG,GPR84,IL12B,IL33,MARCO,PCNA,PDCD1,POU2AF1,SLC40A1
SOX10		transcription regulator		-1.953	bias	0.0464	DAG1,GAS7,MBP,NGFR,RET
ATG7	-0.089	enzyme		-0.256		0.0465	BCL2L11,BMF,CD44,CDH5,CTSB,MARCO,PECAM1,SQSTM1,TGFBR2
halofuginone		chemical drug				0.047	AACS,ACP5,AKAP12,CD200,CD44,CPQ,EMP1,EPHX1,F2R,FSTL1,PPT1,PTGFRN,RGCC,TGFBR2
rifampin		chemical drug		-1.982		0.0479	ABHD2,AGTR1,CEP70,CSF1,EEF1AKMT2,HMMR,MGP,NUF2,PFAS,PNRC2,RACGAP1,SKA3,STIL,TSKU,TSN
12-(3-adamantan-1-yl-ureido) dodecanoic acid		chemical reagent		0.378		0.0484	BCL2L11,BIK,BOK,CASP8AP2,DAD1,FASLG,LTBR,TNFRSF1B
CSF1	-0.999	cytokine		0.599		0.0486	ACP5,BCL2L11,CFP,CSF1,F2R,FASLG,FDPS,GAS7,GPNMB,GPR34,IFNGR1,IL10RA,IL12B,MARCO,MVD,MVK,PCNA,RIPK1,TNFRSF1B,TPI1,TRAIP,VCAM1,XBP1
RARA		ligand-dependent nuclear receptor	Activated	3.233		0.0491	ABHD2,APOA1,ASPM,CCPG1,CCR9,CD44,CENPF,CENPM,CENPN,CENPU,CREBL2,ENY2,FASLG,IL21,IL6R,KNL1,LYPD1,MAD2L1,MGP,MND1,NCAPG,PBK,PIMREG,PTTG1,RET,SLC17A9,STRA6,UBE2T,UBL3,XBP1,XK
Rhox4b (includes others)		transcription regulator				0.0493	CD34,CDH5
KCNK2		ion channel				0.0493	PECAM1,VCAM1
HMG20A		transcription regulator				0.0493	CLDN12,CXADR
TRAT1		kinase				0.0493	CD3E,CD5
FUT7		enzyme				0.0493	GLG1,SELPLG
13-hydroxyoctadecadienoic acid		chemical - endogenous mammalian				0.0493	CAT,IL12B
KIT		transmembrane receptor				0.0493	ANKH,BCL2L11,C3AR1,CD44,CD63,CSF2RB,DNMT1,GPR34,IL15,IL15RA,IL4R,SH3BP2
L-methionine		chemical - endogenous mammalian				0.0495	AGTR1,BRCA1,CDCA8,FANCL,NUSAP1,PRC1,TYMS
SAFB		other		1.89		0.0495	B2M,BCCIP,CX3CL1,PFDN4,RBM8A,TCIM,UBD
