# Supplementary material for: Transcriptomic Analysis of Ovine Hepatic Lymph Node Following Fasciola hepatica Infection – Inhibition of NK Cell and IgE-Mediated Signaling
Source: Front Immunol. 2021 May 28;12:687579. doi: 10.3389/fimmu.2021.687579 (PMC8194261; doi:10.3389/fimmu.2021.687579)
Supplement: Supplementary file 11 [file Table_4.xlsx]

## Sheet: GO
Category	Term	Count	Percentage (%)	P value	Genes
GOTERM_BP_DIRECT	GO:0006954~inflammatory response	55	1.11517	0.000673352	100145859, 101107699, 101123000, 101102750, 101121821, 101108750, 100240715, 101103842, 101121145, 101109462, 101114035, 101112071, 554259, 101117706, 554258, 101104138, 101117971, 101121207, 780466, 767628, 101103461, 100135698, 554263, 554262, 101117453, 554261, 100036757, 101122283, 101118153, 101104966, 101113851, 101115553, 442997, 100034669, 443229, 101110725, 101104200, 101107671, 10110526…
GOTERM_BP_DIRECT	GO:0002437~inflammatory response to antigenic stimulus	8	0.162206	0.00119261	101122003, 101120892, 101111837, 101115020, 101106722, 101113034, 101107196, 101105504
GOTERM_BP_DIRECT	GO:0045954~positive regulation of natural killer cell mediated cytotoxicity	8	0.162206	0.00398349	101117307, 101120971, 101122313, 101122961, 101107354, 100862657, 101116896, 101105504
GOTERM_BP_DIRECT	GO:0050853~B cell receptor signaling pathway	14	0.283861	0.00647117	101105904, 101110806, 101102485, 101117693, 101104586, 101105681, 101111510, 101102950, 100302103, 100286738, 101105303, 101111167, 101122126, 101114839
GOTERM_BP_DIRECT	GO:0001779~natural killer cell differentiation	8	0.162206	0.00987578	101111348, 101120971, 101122961, 101102750, 443056, 443419, 101118263, 101116151
GOTERM_BP_DIRECT	GO:0007159~leukocyte cell-cell adhesion	8	0.162206	0.00987578	101115553, 494433, 443140, 101104657, 101119731, 101116406, 101105804, 101115330
GOTERM_BP_DIRECT	GO:0043277~apoptotic cell clearance	7	0.14193	0.0106114	443143, 101111074, 101123140, 101120928, 101102750, 101118263, 101116151
GOTERM_BP_DIRECT	GO:0032825~positive regulation of natural killer cell differentiation	7	0.14193	0.0106114	101122961, 101120928, 101107377, 780525, 101102750, 443056, 101105504
GOTERM_BP_DIRECT	GO:0071222~cellular response to lipopolysaccharide	27	0.547445	0.0130649	101107699, 101120892, 100505388, 101102750, 101118545, 101107132, 101116896, 100240715, 442997, 443472, 101103056, 101115032, 101111722, 100381267, 101103365, 100174903, 101109745, 101116762, 101122054, 443295, 101109408, 101116880, 101123366, 100286738, 101119015, 101122097, 101117453
GOTERM_BP_DIRECT	GO:0008283~cell proliferation	47	0.95296	0.0156324	101109969, 101115313, 101116239, 101106584, 101103193, 100145859, 101107825, 780479, 101113014, 101106293, 101108005, 101115742, 101102790, 100913160, 780454, 101112032, 101113205, 101115209, 101109218, 100216432, 101108272, 101118663, 101111480, 443062, 101112342, 101103481, 101109624, 101116341, 101106006, 101108015, 101103916, 101117220, 101106958, 101109815, 101115602, 101102999, 101106317, 1…
GOTERM_BP_DIRECT	GO:0090026~positive regulation of monocyte chemotaxis	9	0.182482	0.0169314	101121889, 101115553, 442997, 101108825, 101117706, 101114243, 100381267, 101117971, 101121145
GOTERM_BP_DIRECT	GO:0032733~positive regulation of interleukin-10 production	10	0.202758	0.0237741	443472, 101105675, 101122254, 101116533, 443204, 443075, 101113034, 554263, 767628, 101103355
GOTERM_BP_DIRECT	GO:0032695~negative regulation of interleukin-12 production	7	0.14193	0.0238672	101106021, 101103843, 101116533, 101121821, 100820744, 101112493, 101115273
GOTERM_BP_DIRECT	GO:2000406~positive regulation of T cell migration	6	0.121655	0.0273821	101119957, 101121889, 442997, 100423047, 101104302, 101121145
GOTERM_BP_DIRECT	GO:2000353~positive regulation of endothelial cell apoptotic process	6	0.121655	0.0273821	443232, 101108825, 100135696, 767628, 101118322, 101106232
GOTERM_BP_DIRECT	GO:0051092~positive regulation of NF-kappaB transcription factor activity	32	0.648824	0.0506247	443232, 554321, 101107699, 101110186, 101122207, 101117567, 101107132, 101114170, 101118367, 101120990, 101107364, 101105574, 101105263, 101106731, 101118322, 101102721, 100307035, 101104138, 554258, 101109745, 780484, 780465, 767628, 101115273, 101101844, 101118490, 101116052, 101106605, 101115978, 554263, 554262, 101118842
GOTERM_BP_DIRECT	GO:0043011~myeloid dendritic cell differentiation	11	0.223033	0.00649354	443417, 101115558, 105607156, 101108308, 101110146, 101111234, 494191, 101119756, 101107196, 101107132, 101114509
GOTERM_BP_DIRECT	GO:0006260~DNA replication	35	0.709651	1.01425e-07	443155, 101116239, 101117838, 101106622, 101107399, 101116959, 101112489, 101116171, 101108399, 101109557, 101116498, 101116176, 101110382, 101105452, 101105931, 101118187, 101117296, 101105096, 101104173, 101103005, 101112103, 101106146, 101106958, 101108584, 101109450, 101118743, 101109740, 101109663, 101103719, 101107235, 101123086, 101106192, 101123667, 101121087, 101121088
GOTERM_BP_DIRECT	GO:0007229~integrin-mediated signaling pathway	33	0.6691	0.000155852	101105128, 101116297, 101123626, 101113656, 101107424, 654333, 101114307, 101105303, 101117377, 101110725, 443204, 101118038, 443208, 101115796, 443143, 101110218, 101110688, 101109956, 494433, 443140, 100423047, 101102485, 443141, 101117693, 101115445, 101115330, 101109832, 641296, 101107075, 101121444, 101105872, 101107354, 101115719
GOTERM_BP_DIRECT	GO:0035556~intracellular signal transduction	89	1.80454	0.000355731	101119259, 101113294, 101109393, 101117731, 101106525, 105610737, 105602258, 101110000, 101108657, 443165, 101103244, 101117893, 101113776, 101108320, 101105590, 101122126, 101105283, 101120998, 100302080, 101118322, 101113909, 101105904, 101122537, 101102372, 101110716, 101119139, 101112667, 101102485, 101111789, 101115754, 101121208, 101105735, 100302103, 101120033, 101110651, 101115893, 443171…
GOTERM_BP_DIRECT	GO:0007160~cell-matrix adhesion	29	0.587997	0.00050771	101103280, 101116297, 101117717, 101123626, 101113656, 654333, 101114307, 101120990, 101105550, 101106307, 101117377, 101111740, 101117375, 101114944, 101107656, 101119127, 101107101, 443143, 101109956, 101117471, 494433, 443141, 101102901, 100423047, 100294600, 641296, 101102336, 100505402, 105601932
GOTERM_BP_DIRECT	GO:0006281~DNA repair	30	0.608273	0.000610459	101123503, 101122527, 101113802, 101118019, 101104983, 101104415, 101102431, 101117134, 101106800, 101105531, 101105931, 101103510, 101123639, 101115462, 101117296, 101116563, 101114968, 101118988, 101119103, 101119002, 100307033, 101120550, 101104085, 101109450, 101116123, 101119007, 101119628, 101111403, 101120211, 101117606
GOTERM_BP_DIRECT	GO:0007059~chromosome segregation	21	0.425791	0.000635976	101117344, 101116341, 101110982, 101113820, 101106525, 101117037, 101115894, 101114418, 101108584, 101123060, 101108466, 101108762, 101117252, 101111929, 101102961, 101121445, 101116064, 101121749, 101115521, 101109473, 101111159
GOTERM_BP_DIRECT	GO:0030335~positive regulation of cell migration	41	0.831306	0.000910217	101109969, 101115039, 101105743, 780479, 101117858, 443431, 101117567, 101106156, 101106232, 101114326, 101108755, 443161, 780521, 101106875, 101111722, 101105263, 101116917, 101106012, 101120629, 101104604, 100127220, 443143, 101116184, 443334, 101110683, 101105757, 101105836, 101115939, 101115330, 101118556, 101121455, 443417, 100302103, 101111756, 101116052, 101107075, 101115020, 443116, 44307…
GOTERM_BP_DIRECT	GO:0032496~response to lipopolysaccharide	25	0.506894	0.00112052	101111428, 101118996, 101118871, 101120892, 101117717, 100820744, 100196903, 101112992, 101113851, 101103842, 101106731, 101122126, 101120328, 101109462, 101118200, 100820736, 101105757, 101110841, 101115273, 101118490, 101102400, 443365, 101114854, 101106722, 101118842
GOTERM_BP_DIRECT	GO:0007052~mitotic spindle organization	13	0.263585	0.00126963	101107307, 100216431, 101106636, 101106356, 101122644, 101119007, 101102961, 101107254, 101104623, 101121749, 101113439, 101120694, 101122133
GOTERM_BP_DIRECT	GO:0007051~spindle organization	9	0.182482	0.00145822	101122630, 101115651, 101114173, 101102003, 101115521, 105608916, 101106525, 443284, 101109828
GOTERM_BP_DIRECT	GO:0000082~G1/S transition of mitotic cell cycle	18	0.364964	0.00183023	101111426, 443141, 101123454, 101109224, 443524, 101122661, 101108447, 101107124, 101116176, 101120206, 443161, 100216433, 101102961, 101110822, 101112730, 100127219, 100302083, 101117941
GOTERM_BP_DIRECT	GO:0006935~chemotaxis	16	0.324412	0.00266409	101104226, 101113281, 678671, 101117706, 101117971, 101110214, 101122003, 101118552, 101103843, 101117199, 101107671, 101106012, 101118482, 101102850, 101117453, 678667
GOTERM_BP_DIRECT	GO:0035023~regulation of Rho protein signal transduction	32	0.648824	0.00291701	101117050, 101113294, 101107803, 101102732, 101116432, 101103280, 101103192, 101113014, 101106069, 101118115, 101112992, 101120167, 101114961, 101103244, 101104090, 101107664, 101121531, 101106096, 101115939, 101120620, 101118430, 101104295, 101122356, 101108644, 101110561, 101120033, 101115893, 101123259, 101101993, 101107354, 101110137, 101104043
GOTERM_BP_DIRECT	GO:0034446~substrate adhesion-dependent cell spreading	18	0.364964	0.00294241	101115796, 443143, 101109956, 101105588, 101121625, 101107720, 101105743, 101101932, 101102750, 101115330, 497272, 101116151, 101118263, 101109764, 101121444, 101105624, 101104347, 101106389
GOTERM_BP_DIRECT	GO:0060021~palate development	28	0.567721	0.00353276	101105828, 101112282, 101106422, 101110806, 101102632, 101122928, 101106293, 101116218, 101104900, 101121742, 101122574, 780521, 101119637, 101106012, 494191, 101114019, 101106389, 101103559, 100127220, 101109288, 101122580, 101114231, 101109745, 443524, 100286738, 101118195, 443171, 554326
GOTERM_BP_DIRECT	GO:0006335~DNA replication-dependent nucleosome assembly	7	0.14193	0.0035473	101114588, 101120166, 101123293, 101112053, 101116195, 100307033, 101112378
GOTERM_BP_DIRECT	GO:0007169~transmembrane receptor protein tyrosine kinase signaling pathway	17	0.344688	0.00358378	101109969, 101112331, 101102081, 101119877, 443431, 101119612, 100302103, 101103044, 101116015, 101115032, 101104200, 443076, 780504, 101120347, 101119787, 101103481, 780519
GOTERM_BP_DIRECT	GO:0006270~DNA replication initiation	10	0.202758	0.0036835	101104435, 101107536, 101103786, 101109811, 101105420, 101108015, 101107124, 101104055, 101121376, 101115602
GOTERM_BP_DIRECT	GO:0000122~negative regulation of transcription from RNA polymerase II promoter	117	2.37226	0.003726	101109807, 101109391, 101123623, 443513, 101109397, 101107132, 101120343, 780521, 101106797, 101123554, 443068, 101102328, 101107515, 101111783, 101121179, 101110196, 101117143, 101122374, 101111832, 100125623, 101109727, 443171, 101102508, 101106605, 100135696, 101102998, 101118545, 101109375, 101119270, 100174984, 101118541, 101105624, 101114590, 780507, 443228, 443226, 101105713, 101113522, 10…
GOTERM_BP_DIRECT	GO:0043044~ATP-dependent chromatin remodeling	14	0.283861	0.00384968	101116565, 101107708, 101109874, 100820752, 101111909, 101110622, 101119536, 101121808, 101108709, 101116398, 101111404, 101117325, 494443, 101112378
GOTERM_BP_DIRECT	GO:0000281~mitotic cytokinesis	14	0.283861	0.00384968	101109352, 101105713, 101121357, 101114023, 101113793, 101104542, 101105362, 101102133, 101112734, 101116045, 101109101, 101108844, 101107510, 101120998
GOTERM_BP_DIRECT	GO:0007264~small GTPase mediated signal transduction	79	1.60178	0.00496725	101119818, 101118792, 101122169, 101108752, 101113014, 100302306, 101113058, 101123187, 100158235, 101105202, 101110040, 101112406, 101116850, 101119694, 101102369, 101120796, 101112342, 101123556, 101104998, 101114119, 100302314, 100302313, 100302312, 101112211, 101120386, 101116740, 101107599, 101122039, 101117491, 101117205, 101120983, 101113584, 101109979, 101118025, 101107354, 101102438, 101…
GOTERM_BP_DIRECT	GO:0051301~cell division	21	0.425791	0.00536756	101104782, 101112636, 101107536, 101107720, 101105670, 443284, 101105830, 101113439, 101117037, 101122604, 101113974, 101123060, 101119996, 101109404, 100216432, 101113225, 100144756, 101112180, 101115515, 101111159, 101116393
GOTERM_BP_DIRECT	GO:0016477~cell migration	36	0.729927	0.00643729	101112261, 101104160, 101103280, 101110388, 101114255, 101113323, 101119486, 443472, 101108272, 101105624, 101104347, 101114944, 101106560, 100034667, 101106389, 101111145, 101116939, 101110646, 101114586, 443143, 101105908, 101116184, 101105588, 101121004, 101106679, 101117418, 443417, 101117205, 101103341, 101116380, 101112579, 101122010, 101108186, 443116, 101111135, 101110137
GOTERM_BP_DIRECT	GO:0045766~positive regulation of angiogenesis	32	0.648824	0.00653207	101104226, 101107545, 443519, 100820751, 101110506, 497272, 101107460, 443087, 101114095, 101105675, 100158235, 101115367, 101111885, 101119927, 100381267, 101107364, 101105263, 101103484, 494191, 101123539, 101109745, 101116418, 101105172, 101115754, 101121207, 101108584, 101117553, 101103341, 101118296, 101105318, 101113869, 100037685
GOTERM_BP_DIRECT	GO:0007155~cell adhesion	44	0.892133	0.00710121	101102077, 101111323, 101109984, 101117424, 101106905, 101113656, 101102453, 101111181, 101120460, 101106232, 101120588, 654333, 443371, 101107949, 101106213, 100158235, 443127, 101113175, 101118038, 101106560, 101114586, 443143, 101110688, 101103009, 101109959, 101106006, 101112093, 101113649, 443509, 780487, 101120886, 101123346, 100141299, 101102761, 101107969, 101109832, 641296, 101120218, 10…
GOTERM_BP_DIRECT	GO:0031623~receptor internalization	15	0.304136	0.00840886	101104195, 101109893, 101103193, 494433, 443141, 101105172, 100141299, 101122439, 101105303, 443204, 101115511, 101118341, 101121425, 101102850, 101117366
GOTERM_BP_DIRECT	GO:0007165~signal transduction	69	1.39903	0.00849526	101121569, 101121992, 101109800, 101109357, 101110186, 101110406, 101111779, 101116668, 101108614, 101103077, 101107899, 101106270, 101123183, 101105509, 101122439, 101119369, 101118462, 101119898, 101119794, 101119180, 101111290, 101120591, 101109975, 101109262, 101113027, 101120417, 101109764, 101102234, 101111871, 101119358, 101102336, 101119007, 101115590, 101114027, 101103762, 101109277, 101…
GOTERM_BP_DIRECT	GO:0030574~collagen catabolic process	8	0.162206	0.00987578	101116410, 101122041, 780470, 101110364, 443116, 443115, 101108972, 780472
GOTERM_BP_DIRECT	GO:0048469~cell maturation	14	0.283861	0.0103296	101105725, 101106455, 101102017, 443513, 100294600, 101102750, 101115489, 101115341, 101104900, 780507, 101104773, 443056, 101106560, 100862657
GOTERM_BP_DIRECT	GO:0071479~cellular response to ionizing radiation	14	0.283861	0.0103296	100127220, 101117951, 101109275, 101113294, 101107186, 101109893, 100158235, 101115240, 101107310, 101106096, 101118432, 101119002, 100302083, 101112216
GOTERM_BP_DIRECT	GO:0006897~endocytosis	19	0.385239	0.0114599	101114899, 101103193, 443333, 101107865, 101120623, 101113356, 101114539, 101113793, 101121484, 101118911, 101108644, 101111833, 101115463, 101102302, 101116850, 101111593, 105601863, 101103177, 101116939
GOTERM_BP_DIRECT	GO:0070979~protein K11-linked ubiquitination	11	0.223033	0.0116129	101115053, 101117916, 101115335, 101120352, 101105914, 101121276, 101104415, 101117773, 101109612, 101121069, 101102840
GOTERM_BP_DIRECT	GO:0006298~mismatch repair	11	0.223033	0.0116129	443155, 101117884, 101123623, 101107944, 101108344, 101115595, 101121679, 101121087, 101120258, 101107426, 101105746
GOTERM_BP_DIRECT	GO:0090307~mitotic spindle assembly	10	0.202758	0.0140538	101107307, 101118967, 101113367, 101120390, 101118973, 101122383, 101105095, 101104295, 101105532, 101102658
GOTERM_BP_DIRECT	GO:0048008~platelet-derived growth factor receptor signaling pathway	12	0.243309	0.0156361	101112165, 101121742, 101112600, 101115463, 101110806, 101121292, 100423047, 101117693, 654403, 101123225, 101117784, 101121164
GOTERM_BP_DIRECT	GO:0045190~isotype switching	9	0.182482	0.0169314	101116239, 101103056, 101107944, 101108344, 101110146, 101104007, 101120258, 767628, 101107426
GOTERM_BP_DIRECT	GO:0043407~negative regulation of MAP kinase activity	15	0.304136	0.0186761	101114722, 443154, 100307047, 101117379, 443502, 101102179, 101106525, 101121208, 101112138, 101115273, 100302103, 101117962, 101121292, 101122097, 101118209
GOTERM_BP_DIRECT	GO:0008285~negative regulation of cell proliferation	71	1.43958	0.0190334	101113535, 101106420, 101117833, 101117835, 101107462, 101108618, 101123183, 101104900, 101114307, 101109116, 101114820, 101108816, 100302342, 100302083, 100302636, 101112408, 101114722, 101110557, 101109266, 101112499, 101117801, 101109224, 443524, 101105469, 101106987, 101108956, 101103044, 101108806, 443171, 101103040, 101120942, 443074, 443136, 101121899, 101109969, 101119778, 100126573, 1011…
GOTERM_BP_DIRECT	GO:0006310~DNA recombination	11	0.223033	0.0192695	101116239, 101104085, 105613361, 101122527, 101113802, 101113915, 101104173, 101107310, 101117606, 101107029, 101123035
GOTERM_BP_DIRECT	GO:0010862~positive regulation of pathway-restricted SMAD protein phosphorylation	13	0.263585	0.0194992	443417, 101114095, 101105052, 101112282, 443171, 443161, 443502, 101105539, 443304, 443524, 554326, 101123539, 101104604
GOTERM_BP_DIRECT	GO:0007076~mitotic chromosome condensation	8	0.162206	0.0202422	101112734, 101120206, 101119788, 101112636, 101113225, 101121775, 101115229, 101106049
GOTERM_BP_DIRECT	GO:0007163~establishment or maintenance of cell polarity	8	0.162206	0.0202422	101112313, 443398, 101112965, 101108755, 101110167, 101121625, 101115055, 101108990
GOTERM_BP_DIRECT	GO:0007166~cell surface receptor signaling pathway	32	0.648824	0.0203012	100500782, 100500781, 101115115, 101119731, 101104103, 101120462, 101102790, 443397, 101122003, 443398, 101116915, 101113363, 101122596, 101115511, 101114861, 101117990, 101110721, 105610502, 101117825, 101114722, 101102017, 101103464, 443509, 443436, 101102230, 443437, 101121209, 101115003, 101102583, 101120942, 101118356, 101107096
GOTERM_BP_DIRECT	GO:0008217~regulation of blood pressure	14	0.283861	0.0231142	101111567, 101110000, 101114095, 101105675, 101108728, 101104013, 443551, 101113714, 443513, 443139, 101105172, 101110506, 101117853, 443465
GOTERM_BP_DIRECT	GO:0051017~actin filament bundle assembly	10	0.202758	0.0237741	101109841, 101104477, 101121889, 101109895, 101112579, 101108186, 101123212, 101106757, 101114775, 101104007
GOTERM_BP_DIRECT	GO:0034113~heterotypic cell-cell adhesion	10	0.202758	0.0237741	443143, 101109956, 101121625, 494433, 443140, 443141, 101115445, 101105872, 654333, 101106727
GOTERM_BP_DIRECT	GO:0060391~positive regulation of SMAD protein import into nucleus	7	0.14193	0.0238672	443417, 101105052, 101112282, 443171, 443502, 554326, 101104604
GOTERM_BP_DIRECT	GO:0031529~ruffle organization	7	0.14193	0.0238672	101109841, 101109969, 101119957, 101110218, 101116184, 101110806, 100302306
GOTERM_BP_DIRECT	GO:0045744~negative regulation of G-protein coupled receptor protein signaling pathway	7	0.14193	0.0238672	101115553, 101110218, 101103032, 101115055, 443263, 101114881, 101122453
GOTERM_BP_DIRECT	GO:0016446~somatic hypermutation of immunoglobulin genes	7	0.14193	0.0238672	101109663, 101103056, 101115316, 101107944, 101108344, 101120258, 101107426
GOTERM_BP_DIRECT	GO:0001701~in utero embryonic development	56	1.13544	0.0255546	101122068, 101116239, 101119256, 101116170, 101112282, 101121690, 101115055, 101106895, 101104744, 101120343, 101102451, 101105931, 101115463, 443161, 101106035, 101107944, 494191, 101119794, 100302552, 101110293, 101121179, 443141, 101107456, 101121656, 101122943, 101119358, 443171, 101115712, 101115020, 101108844, 101105438, 100820751, 101107445, 443465, 101114095, 101119637, 101106485, 780507,…
GOTERM_BP_DIRECT	GO:0001942~hair follicle development	15	0.304136	0.0264442	101117513, 101116876, 780479, 101112792, 443524, 101107975, 101116664, 101107704, 780482, 101118728, 101121592, 101121444, 101110791, 101121148, 101104951
GOTERM_BP_DIRECT	GO:0032869~cellular response to insulin stimulus	15	0.304136	0.0264442	101104195, 100642178, 101116316, 100302064, 100307049, 101118747, 101118797, 443513, 100147780, 100135697, 101123048, 101123311, 101123605, 101118322, 101121455
GOTERM_BP_DIRECT	GO:0007080~mitotic metaphase plate congression	15	0.304136	0.0264442	101118967, 101115324, 101104782, 101113367, 101107720, 101117696, 101120206, 101103854, 101103111, 101119649, 101117203, 101113684, 101120211, 101120694, 101109612
GOTERM_BP_DIRECT	GO:0001525~angiogenesis	37	0.750203	0.0271547	101108966, 101113463, 443519, 101122928, 101110042, 101110367, 101107460, 101106232, 101121760, 101114095, 100381267, 101104317, 101115511, 780507, 443306, 101117375, 100034667, 101102986, 101106389, 101115514, 101103559, 443143, 101115026, 101106006, 100135449, 101113548, 101113901, 101107986, 101115839, 101114662, 101112736, 101112041, 100303608, 101120942, 554326, 101102850, 101107196
GOTERM_BP_DIRECT	GO:0044257~cellular protein catabolic process	6	0.121655	0.0273821	101110186, 101103204, 101118882, 101111725, 101122097, 101105532
GOTERM_BP_DIRECT	GO:1903364~positive regulation of cellular protein catabolic process	6	0.121655	0.0273821	101106171, 101110818, 101113156, 101106875, 101109582, 101105804
GOTERM_BP_DIRECT	GO:0071404~cellular response to low-density lipoprotein particle stimulus	6	0.121655	0.0273821	494433, 101120623, 443141, 101105303, 443204, 100141299
GOTERM_BP_DIRECT	GO:0010717~regulation of epithelial to mesenchymal transition	6	0.121655	0.0273821	101103515, 101110708, 101118837, 554326, 101103420, 101105718
GOTERM_BP_DIRECT	GO:0033622~integrin activation	6	0.121655	0.0273821	101115796, 101107002, 101116297, 101119927, 101115330, 101114700
GOTERM_BP_DIRECT	GO:0048662~negative regulation of smooth muscle cell proliferation	9	0.182482	0.0293622	101121889, 101113156, 101120910, 443472, 443133, 101102400, 101110526, 443513, 101110763
GOTERM_BP_DIRECT	GO:0007099~centriole replication	9	0.182482	0.0293622	101108311, 101121970, 101117720, 101119996, 101106356, 100216433, 101109362, 101109828, 101120679
GOTERM_BP_DIRECT	GO:0090090~negative regulation of canonical Wnt signaling pathway	31	0.628548	0.0293644	101121522, 100820752, 101122978, 101112309, 101109885, 101107975, 101106523, 101113429, 101122000, 101119363, 780521, 101119637, 101121164, 101117941, 101104604, 100127220, 101110818, 101119285, 101105234, 101109745, 101119474, 101109815, 100913151, 101118728, 101102874, 101104734, 101115020, 105605982, 101112180, 101122097, 101122131
GOTERM_BP_DIRECT	GO:0032963~collagen metabolic process	5	0.101379	0.0295008	443519, 101103842, 101110224, 101111650, 101108618
GOTERM_BP_DIRECT	GO:0051988~regulation of attachment of spindle microtubules to kinetochore	5	0.101379	0.0295008	101113294, 105608916, 101105670, 101118973, 101120998
GOTERM_BP_DIRECT	GO:0071681~cellular response to indole-3-methanol	5	0.101379	0.0295008	101112313, 101119747, 100294600, 101119486, 101108584
GOTERM_BP_DIRECT	GO:0006297~nucleotide-excision repair, DNA gap filling	5	0.101379	0.0295008	101116239, 101106622, 101117012, 101116176, 101109360
GOTERM_BP_DIRECT	GO:0060449~bud elongation involved in lung branching	5	0.101379	0.0295008	443502, 101102179, 443074, 101116487, 100913160
GOTERM_BP_DIRECT	GO:0036010~protein localization to endosome	5	0.101379	0.0295008	101115867, 101111230, 101119899, 101118535, 100302306
GOTERM_BP_DIRECT	GO:0036089~cleavage furrow formation	5	0.101379	0.0295008	101109101, 101106860, 101113793, 101112252, 101105362
GOTERM_BP_DIRECT	GO:0010216~maintenance of DNA methylation	5	0.101379	0.0295008	101114297, 443549, 101113067, 101106735, 101106217
GOTERM_BP_DIRECT	GO:0048661~positive regulation of smooth muscle cell proliferation	11	0.223033	0.0300467	101122759, 101121889, 101115553, 101122783, 101120910, 100307049, 443502, 101110841, 101103369, 101115511, 101123554
GOTERM_BP_DIRECT	GO:0000398~mRNA splicing, via spliceosome	17	0.344688	0.0322312	101105052, 101117445, 101105144, 100145867, 101102004, 101121092, 101108050, 101102755, 101123034, 101122249, 101110927, 101107187, 101122651, 101116775, 101115669, 101109297, 101104061
GOTERM_BP_DIRECT	GO:0006913~nucleocytoplasmic transport	8	0.162206	0.0362909	101115885, 101103762, 101108795, 100302079, 101119635, 101104648, 105601843, 101106525
GOTERM_BP_DIRECT	GO:0050850~positive regulation of calcium-mediated signaling	8	0.162206	0.0362909	101106352, 101104013, 101103464, 101119731, 101116441, 101105303, 443509, 443437
GOTERM_BP_DIRECT	GO:1902895~positive regulation of pri-miRNA transcription from RNA polymerase II promoter	8	0.162206	0.0362909	101116565, 101112282, 100294659, 101110004, 443519, 443502, 443229, 101119756
GOTERM_BP_DIRECT	GO:0034644~cellular response to UV	15	0.304136	0.0363543	101102542, 443155, 101117012, 101113178, 101106860, 101118432, 101109375, 101118617, 101121455, 101104085, 101114676, 101115818, 443062, 101113414, 101118643
GOTERM_BP_DIRECT	GO:0000387~spliceosomal snRNP assembly	10	0.202758	0.0374554	101112661, 101104225, 101119253, 101121249, 101123001, 101104770, 101110233, 101102816, 101116434, 101111236
GOTERM_BP_DIRECT	GO:0001657~ureteric bud development	13	0.263585	0.0405833	101105084, 101102632, 101114231, 100302339, 101102179, 780468, 101104900, 443417, 101118437, 443229, 101121066, 780507, 101119787
GOTERM_BP_DIRECT	GO:0051897~positive regulation of protein kinase B signaling	23	0.466342	0.0437028	678677, 101119957, 443325, 443133, 101110196, 101116297, 101118503, 780479, 101120928, 101118811, 101102750, 101105836, 101120620, 443431, 497272, 443417, 101106021, 101102896, 101122935, 101121292, 101107364, 554326, 101112493
GOTERM_BP_DIRECT	GO:0010575~positive regulation of vascular endothelial growth factor production	11	0.223033	0.0444574	101104226, 101117553, 100216465, 101115391, 443519, 101118296, 101117247, 101110042, 100034667, 101102986, 101108584
GOTERM_BP_DIRECT	GO:0070374~positive regulation of ERK1 and ERK2 cascade	38	0.770479	0.0445331	101109969, 101119957, 101114793, 780479, 101120928, 101106827, 101123225, 101109553, 497272, 443167, 101123635, 443087, 101106012, 101105504, 101102721, 101122783, 101108418, 101121499, 443502, 101102901, 101117247, 101105757, 101117971, 101110967, 101103044, 101102336, 101118552, 101106317, 101118490, 101118437, 101118296, 101119860, 101119886, 443074, 554263, 101112493, 101102850, 101113884
GOTERM_BP_DIRECT	GO:0097320~membrane tubulation	7	0.14193	0.0448543	101115867, 101119942, 101109101, 101119899, 101112175, 101103177, 101105362
GOTERM_BP_DIRECT	GO:0002755~MyD88-dependent toll-like receptor signaling pathway	9	0.182482	0.0468575	554259, 101122254, 101104657, 101103461, 554263, 554262, 554256, 101115273, 554261
GOTERM_BP_DIRECT	GO:0008584~male gonad development	20	0.405515	0.0491573	101109745, 100135454, 100820751, 443524, 443431, 443284, 101111995, 443371, 101121742, 101112790, 105605702, 101107944, 101113556, 101116530, 101121066, 101106722, 443228, 554326, 780504, 100505402
GOTERM_BP_DIRECT	GO:0008360~regulation of cell shape	29	0.587997	0.0492339	101117901, 101117050, 101109969, 101118792, 101120276, 101107208, 101105821, 101110388, 101114535, 101123183, 443087, 101114326, 101106875, 101109798, 101118663, 101114880, 101105804, 780504, 101105908, 101109895, 101122661, 101107285, 101115272, 101104477, 101111070, 101116380, 101107075, 101108844, 101122773
GOTERM_BP_DIRECT	GO:0000724~double-strand break repair via homologous recombination	22	0.446067	0.0523752	101109275, 101106090, 101109980, 101108368, 101123280, 101105407, 101121816, 101117589, 101102597, 101106791, 101116498, 101108584, 101105004, 105603311, 101118405, 101102894, 101123086, 101118875, 101116737, 101115249, 101123020, 101121087
GOTERM_BP_DIRECT	GO:0007186~G-protein coupled receptor signaling pathway	22	0.446067	0.0523752	101119957, 101119865, 100192421, 101112295, 101117693, 101122698, 101123221, 101105172, 443431, 101110561, 101111070, 101102896, 101115553, 442997, 101109549, 101115893, 101119015, 101103244, 101103743, 101122453, 101107354, 101116393
GOTERM_BP_DIRECT	GO:0000070~mitotic sister chromatid segregation	6	0.121655	0.0553334	101105713, 101105898, 105608916, 101118973, 101109094, 101115332
GOTERM_BP_DIRECT	GO:0006813~potassium ion transport	6	0.121655	0.0553334	101119127, 101103111, 100216433, 443411, 101107568, 100127219
GOTERM_BP_DIRECT	GO:0071526~semaphorin-plexin signaling pathway	6	0.121655	0.0553334	101120390, 101123259, 101113404, 443076, 101116049, 101114713
GOTERM_BP_DIRECT	GO:0003279~cardiac septum development	6	0.121655	0.0553334	101121570, 443171, 101102810, 101106801, 101108844, 101122943
GOTERM_BP_DIRECT	GO:0050435~beta-amyloid metabolic process	6	0.121655	0.0553334	101120457, 101104194, 554335, 101119667, 101112618, 101113588
GOTERM_BP_DIRECT	GO:0006465~signal peptide processing	6	0.121655	0.0553334	100034668, 101116789, 101121570, 101110797, 101107383, 780454
GOTERM_BP_DIRECT	GO:0035148~tube formation	6	0.121655	0.0553334	101102971, 101116297, 101118887, 101115020, 101122097, 100505402
GOTERM_BP_DIRECT	GO:0060068~vagina development	6	0.121655	0.0553334	101109745, 101102750, 443062, 443228, 101118263, 101116151
GOTERM_BP_DIRECT	GO:0048488~synaptic vesicle endocytosis	6	0.121655	0.0553334	101119942, 101122273, 101119731, 101120140, 106990245, 101117080
GOTERM_BP_DIRECT	GO:0045806~negative regulation of endocytosis	6	0.121655	0.0553334	101115867, 101119942, 101122159, 101118449, 101105362, 101118994
GOTERM_BP_DIRECT	GO:0050729~positive regulation of inflammatory response	13	0.263585	0.0555568	101116705, 443154, 101122961, 101119927, 554258, 101105858, 101109745, 100137067, 100135698, 101114535, 554262, 101112533, 443419
GOTERM_BP_DIRECT	GO:0060325~face morphogenesis	13	0.263585	0.0555568	443417, 101121742, 101102507, 101118195, 101107545, 780521, 101110806, 101120527, 101116876, 443115, 101106012, 101105534, 101114019
GOTERM_BP_DIRECT	GO:0008630~intrinsic apoptotic signaling pathway in response to DNA damage	13	0.263585	0.0555568	101103949, 101118617, 101105532, 101121455, 101108584, 101107426, 100240715, 101116923, 101111832, 443062, 101108344, 100135698, 100505402
GOTERM_BP_DIRECT	GO:0034198~cellular response to amino acid starvation	8	0.162206	0.0588769	100216465, 101115392, 101116073, 101110042, 101120823, 101104430, 101113414, 100302083
GOTERM_BP_DIRECT	GO:0042307~positive regulation of protein import into nucleus	8	0.162206	0.0588769	443417, 101113294, 443154, 101118159, 780493, 101119637, 101109818, 101119486
GOTERM_BP_DIRECT	GO:0001822~kidney development	19	0.385239	0.0593342	101119127, 101112149, 100192423, 101104996, 101115055, 101120527, 101110224, 100415773, 101118728, 101121742, 101121570, 443107, 101104754, 101123639, 554335, 101112180, 554326, 101112618, 100505402
GOTERM_BP_DIRECT	GO:0032720~negative regulation of tumor necrosis factor production	14	0.283861	0.0598975	101113156, 101109959, 101118230, 101111202, 101120928, 101102750, 100820744, 101115273, 101105675, 101118552, 101120874, 101119860, 554263, 101112493
GOTERM_BP_DIRECT	GO:0030217~T cell differentiation	11	0.223033	0.0628961	101118711, 100147795, 101115893, 101113915, 101111126, 101119860, 443509, 101107354, 101115489, 780504, 101106987
GOTERM_BP_DIRECT	GO:0006284~base-excision repair	11	0.223033	0.0628961	101105877, 101106367, 101109663, 101119344, 101104173, 101123623, 101106140, 101118027, 101104015, 100307042, 101121087
GOTERM_BP_DIRECT	GO:0003407~neural retina development	5	0.101379	0.0677879	101116565, 101117176, 101108709, 101106904, 101114864
GOTERM_BP_DIRECT	GO:0070098~chemokine-mediated signaling pathway	5	0.101379	0.0677879	101115553, 442997, 101113185, 101108750, 101121145
GOTERM_BP_DIRECT	GO:0042118~endothelial cell activation	5	0.101379	0.0677879	442997, 101118437, 443171, 101102816, 554326
GOTERM_BP_DIRECT	GO:2000737~negative regulation of stem cell differentiation	5	0.101379	0.0677879	100294659, 101115020, 101106560, 780486, 100913160
GOTERM_BP_DIRECT	GO:0046784~viral mRNA export from host cell nucleus	5	0.101379	0.0677879	101101929, 101106888, 101121992, 101117811, 101107735
GOTERM_BP_DIRECT	GO:0070723~response to cholesterol	5	0.101379	0.0677879	443417, 101114231, 554326, 494191, 101117453
GOTERM_BP_DIRECT	GO:0032609~interferon-gamma production	5	0.101379	0.0677879	101103189, 100528011, 101112899, 100820736, 554263
GOTERM_BP_DIRECT	GO:2001223~negative regulation of neuron migration	5	0.101379	0.0677879	678677, 101122079, 101103044, 100294659, 101120942
GOTERM_BP_DIRECT	GO:0007183~SMAD protein complex assembly	5	0.101379	0.0677879	443417, 443171, 101114400, 101114231, 443229
GOTERM_BP_DIRECT	GO:1900264~positive regulation of DNA-directed DNA polymerase activity	5	0.101379	0.0677879	101105623, 101110382, 101109740, 101108399, 101112103
GOTERM_BP_DIRECT	GO:0061549~sympathetic ganglion development	5	0.101379	0.0677879	780482, 101122223, 100135449, 100294600, 101123225
GOTERM_BP_DIRECT	GO:0090630~activation of GTPase activity	12	0.243309	0.0688815	101119127, 101102337, 101119957, 101113294, 101118361, 101103280, 101109745, 101113014, 101107424, 101104295, 101123342, 101105504
GOTERM_BP_DIRECT	GO:0048863~stem cell differentiation	12	0.243309	0.0688815	101104870, 101122973, 101103040, 101102632, 101110708, 100302339, 101106904, 101121105, 101114019, 101115489, 780504, 101115767
GOTERM_BP_DIRECT	GO:0010595~positive regulation of endothelial cell migration	12	0.243309	0.0688815	101117553, 100158235, 101102971, 101116297, 443502, 101111885, 101109745, 101117247, 101117693, 101103484, 101117990, 497272
GOTERM_BP_DIRECT	GO:0051603~proteolysis involved in cellular protein catabolic process	12	0.243309	0.0688815	100135690, 101104194, 101116408, 100127211, 101121959, 780470, 101110188, 101116862, 678680, 101116929, 101108972, 780472
GOTERM_BP_DIRECT	GO:0045638~negative regulation of myeloid cell differentiation	9	0.182482	0.069941	101103573, 101110718, 100144761, 101112041, 101104751, 780520, 101118545, 101118323, 101117853
GOTERM_BP_DIRECT	GO:0002053~positive regulation of mesenchymal cell proliferation	9	0.182482	0.069941	780493, 101112282, 101113714, 101109745, 100294600, 780507, 101120045, 494191, 101107975
GOTERM_BP_DIRECT	GO:0050707~regulation of cytokine secretion	7	0.14193	0.0743887	100302103, 554259, 101103461, 554263, 554262, 554256, 554261
GOTERM_BP_DIRECT	GO:0050718~positive regulation of interleukin-1 beta secretion	7	0.14193	0.0743887	101117254, 101107699, 101118394, 101103842, 101109745, 101114535, 780465
GOTERM_BP_DIRECT	GO:0021670~lateral ventricle development	7	0.14193	0.0743887	101103361, 101121952, 101108719, 101115055, 101108844, 101120009, 101109738
GOTERM_BP_DIRECT	GO:2000811~negative regulation of anoikis	7	0.14193	0.0743887	100127220, 443140, 101110015, 443141, 101116015, 101117752, 101115020
GOTERM_BP_DIRECT	GO:0016337~single organismal cell-cell adhesion	20	0.405515	0.075029	101108888, 101102001, 101113647, 780479, 101113548, 101122978, 101116172, 101107462, 101107975, 101105675, 100302099, 105604848, 101105550, 101117442, 101119747, 443045, 101108435, 101114226, 101121119, 101121164
GOTERM_BP_DIRECT	GO:0070527~platelet aggregation	14	0.283861	0.0779012	101103306, 101110218, 100423047, 101118140, 101111647, 101115754, 101115330, 101116151, 101102336, 101122397, 101120390, 101114154, 101106012, 101123124
GOTERM_BP_DIRECT	GO:0030336~negative regulation of cell migration	23	0.466342	0.0782661	101111464, 101109511, 101103014, 101105128, 101107545, 101112499, 101117801, 101105821, 443265, 101107751, 101105469, 101123183, 101109689, 100158235, 101122935, 101103515, 101107077, 101108816, 101121292, 101114154, 101121066, 101115514, 101123539
GOTERM_BP_DIRECT	GO:0097150~neuronal stem cell population maintenance	10	0.202758	0.0786765	101123503, 101107844, 101123523, 101117893, 101115020, 443284, 101117853, 101106560, 780486, 100913151
GOTERM_BP_DIRECT	GO:0002320~lymphoid progenitor cell differentiation	4	0.081103	0.0811515	443502, 101110146, 101119756, 780504
GOTERM_BP_DIRECT	GO:0032392~DNA geometric change	4	0.081103	0.0811515	101112071, 101120892, 101106722, 101109695
GOTERM_BP_DIRECT	GO:0001845~phagolysosome assembly	4	0.081103	0.0811515	101121073, 101114326, 101113697, 101103842
GOTERM_BP_DIRECT	GO:0003273~cell migration involved in endocardial cushion formation	4	0.081103	0.0811515	100127220, 101109908, 101115020, 101123539
GOTERM_BP_DIRECT	GO:0034123~positive regulation of toll-like receptor signaling pathway	4	0.081103	0.0811515	101112273, 554258, 554262, 554256
GOTERM_BP_DIRECT	GO:0030948~negative regulation of vascular endothelial growth factor receptor signaling pathway	4	0.081103	0.0811515	101122097, 101121425, 101118209, 101112788
GOTERM_BP_DIRECT	GO:0007067~mitotic nuclear division	16	0.324412	0.0840388	101117344, 443284, 101106525, 101117037, 100885761, 101105362, 101122604, 101103513, 101109404, 101117252, 101121445, 101116064, 101109979, 101110805, 101117941, 101119067
GOTERM_BP_DIRECT	GO:0071363~cellular response to growth factor stimulus	11	0.223033	0.0856029	101110186, 101122961, 101121994, 101120928, 100294600, 101113548, 101116917, 443431, 101105534, 100302636, 780519
GOTERM_BP_DIRECT	GO:0001755~neural crest cell migration	11	0.223033	0.0856029	443371, 101102337, 101103044, 780493, 443519, 101121444, 443161, 101120475, 443139, 101106827, 101119787
GOTERM_BP_DIRECT	GO:0002052~positive regulation of neuroblast proliferation	8	0.162206	0.0883916	780482, 780493, 443519, 101119637, 100294600, 554264, 443284, 101114864
GOTERM_BP_DIRECT	GO:0046579~positive regulation of Ras protein signal transduction	8	0.162206	0.0883916	678677, 443371, 101108481, 101120536, 101104200, 443074, 101112342, 101105504
GOTERM_BP_DIRECT	GO:0016601~Rac protein signal transduction	8	0.162206	0.0883916	100188913, 101104477, 101121889, 101112488, 101103280, 101123259, 101122661, 101122674
GOTERM_BP_DIRECT	GO:0032331~negative regulation of chondrocyte differentiation	8	0.162206	0.0883916	100127220, 101102060, 443502, 101106414, 100294600, 554326, 101120648, 101107975
GOTERM_BP_DIRECT	GO:0035024~negative regulation of Rho protein signal transduction	8	0.162206	0.0883916	101109511, 101110557, 101104160, 443141, 101105821, 101105836, 101118038, 101123183
GOTERM_BP_DIRECT	GO:0014068~positive regulation of phosphatidylinositol 3-kinase signaling	19	0.385239	0.0896621	678677, 101112273, 100307035, 443048, 101110196, 101105757, 101105836, 101107975, 497272, 101117118, 101103044, 101115553, 443087, 101107075, 443075, 101107544, 101121425, 101120658, 101107068
GOTERM_BP_DIRECT	GO:0007049~cell cycle	12	0.243309	0.0911159	101113974, 101118702, 100147798, 101114800, 100144761, 101110264, 100147799, 100144756, 101113822, 101113487, 101102328, 101112835
GOTERM_BP_DIRECT	GO:0045454~cell redox homeostasis	23	0.466342	0.0930062	100307046, 101123570, 101121801, 101105152, 101104966, 101107402, 443439, 100147797, 101119660, 101103340, 101117116, 101117988, 101106316, 101121817, 101114822, 101112790, 101116910, 101122251, 100037677, 101118393, 101106731, 101120966, 101119193
GOTERM_BP_DIRECT	GO:0045995~regulation of embryonic development	6	0.121655	0.0946662	101121444, 101104966, 101117424, 443431, 101120460, 101107969
GOTERM_BP_DIRECT	GO:0042100~B cell proliferation	6	0.121655	0.0946662	100286738, 101111126, 101122254, 780521, 101105681, 767628
GOTERM_BP_DIRECT	GO:0072583~clathrin-mediated endocytosis	6	0.121655	0.0946662	101123327, 101103193, 101108737, 101117042, 101110837, 101114903
GOTERM_BP_DIRECT	GO:0010759~positive regulation of macrophage chemotaxis	6	0.121655	0.0946662	101104226, 101115553, 101103843, 101118296, 101122516, 101104200
GOTERM_BP_DIRECT	GO:0061036~positive regulation of cartilage development	6	0.121655	0.0946662	101122334, 101103793, 443502, 101109745, 443229, 443454
GOTERM_BP_DIRECT	GO:0046718~viral entry into host cell	6	0.121655	0.0946662	443143, 443154, 780470, 101120623, 101102750, 101116172
GOTERM_BP_DIRECT	GO:0097067~cellular response to thyroid hormone stimulus	6	0.121655	0.0946662	101104718, 780470, 101106875, 101103346, 780504, 780472
GOTERM_BP_DIRECT	GO:0045737~positive regulation of cyclin-dependent protein serine/threonine kinase activity	6	0.121655	0.0946662	101103854, 100147798, 100147799, 101123454, 101122455, 101112123
GOTERM_BP_DIRECT	GO:0032060~bleb assembly	6	0.121655	0.0946662	101108825, 443334, 101109432, 101103842, 101111138, 101107656
GOTERM_BP_DIRECT	GO:0060674~placenta blood vessel development	6	0.121655	0.0946662	100286739, 101123635, 101111287, 101110718, 105604848, 101103569
GOTERM_BP_DIRECT	GO:0003198~epithelial to mesenchymal transition involved in endocardial cushion formation	6	0.121655	0.0946662	100127220, 101119343, 443171, 101115020, 101114019, 101107196
GOTERM_BP_DIRECT	GO:0034341~response to interferon-gamma	6	0.121655	0.0946662	101114034, 101114640, 101101867, 443365, 101111722, 101121821
GOTERM_BP_DIRECT	GO:0030218~erythrocyte differentiation	13	0.263585	0.0955126	100302103, 101117860, 101110196, 443502, 101103169, 101123212, 443446, 101116413, 443031, 101119756, 780504, 101105493, 101106987
GOTERM_BP_DIRECT	GO:0071346~cellular response to interferon-gamma	9	0.182482	0.098817	101104590, 443005, 101121889, 101115553, 443472, 101115037, 101109745, 100505388, 101120367

## Sheet: KEGG
Category	Term	Count	Percentage (%)	P value	Genes
KEGG_PATHWAY	oas04110:Cell cycle	78	1.58151	7.31348e-17	443155, 101117526, 101110548, 101107708, 101112489, 101103786, 780452, 101109557, 101109094, 101102190, 100144763, 100144761, 105606975, 101120694, 101104055, 101109612, 101102328, 443300, 101104905, 100127219, 100302083, 101102840, 101102288, 101117516, 101105898, 101113682, 101109224, 101121376, 101120550, 443171, 101121809, 101119007, 101115712, 101121276, 101111403, 101105870, 101105420, 1011…
KEGG_PATHWAY	oas03030:DNA replication	28	0.567721	4.14466e-09	443155, 101117838, 101106622, 101107399, 101117012, 101104435, 101103786, 101108399, 101109926, 100307042, 101123044, 101116176, 101105746, 101110382, 101105645, 101104055, 101105877, 101104173, 101112103, 101108015, 101115602, 101109450, 101118743, 101109740, 101105420, 101106040, 101121087, 101116097
KEGG_PATHWAY	oas05200:Pathways in cancer	151	3.06164	7.7594e-09	101109980, 101118068, 443519, 101109983, 443513, 101107798, 101112309, 101102790, 101107132, 101107426, 443107, 101118462, 101106719, 780521, 780520, 101112406, 101107944, 780525, 443061, 443306, 100302083, 100302080, 101105504, 101111703, 101112313, 101112295, 101110716, 101106267, 100302102, 101102896, 443171, 101121809, 101122429, 101115509, 101121444, 100135696, 101110790, 443075, 443074, 443…
KEGG_PATHWAY	oas03040:Spliceosome	67	1.35848	3.15226e-07	101115866, 101119253, 101105144, 101118828, 101109392, 101121992, 101123001, 101104702, 101120394, 101102755, 101110927, 101121598, 101101929, 101117890, 101105450, 101105552, 101103809, 101121381, 101121249, 101102229, 101109325, 101116434, 101105285, 101109297, 101112661, 101118221, 101109972, 100145867, 100145869, 101107866, 101101849, 105606291, 101106975, 101116744, 101115685, 101106704, 105…
KEGG_PATHWAY	oas03013:RNA transport	75	1.52068	5.86474e-07	101104225, 101115866, 101118828, 101121992, 101116236, 101110406, 101107390, 101109398, 101106067, 101102816, 101116751, 101101929, 101117890, 101109017, 101104648, 100137071, 101105604, 101121694, 101112440, 101111583, 101118238, 101112875, 101101887, 101114722, 100270711, 101118939, 101118742, 101111256, 101106888, 101120350, 101115686, 101120784, 101107861, 101112730, 101107032, 105606265, 101…
KEGG_PATHWAY	oas03410:Base excision repair	23	0.466342	6.8082e-07	443155, 101117838, 101106622, 101112071, 101117012, 101104173, 101106279, 101123623, 101115316, 101106140, 101102431, 100307042, 101116176, 101123044, 101118743, 101106367, 101119344, 101116123, 101115462, 101118027, 101102947, 101104015, 100135697
KEGG_PATHWAY	oas05169:Epstein-Barr virus infection	56	1.13544	2.10361e-06	101113156, 101107708, 101110186, 101109983, 101116401, 101107132, 101118462, 443105, 780520, 101107908, 101105303, 101111546, 101121105, 101122126, 100127219, 100302083, 101107714, 101122881, 101108368, 101115956, 101110716, 101105833, 101122943, 100302103, 101102896, 101119038, 101106374, 101110015, 101116223, 101111572, 101113884, 443232, 101107489, 101105579, 101123372, 100820752, 101119977, 1…
KEGG_PATHWAY	oas05166:HTLV-I infection	106	2.14923	2.75493e-06	101109983, 101112309, 101123044, 443397, 443398, 101118462, 101107088, 780520, 100147787, 443061, 100302083, 101110716, 494433, 101122630, 101102896, 443171, 101121809, 101106374, 101116099, 100135698, 443232, 100037692, 101117012, 101107545, 101105914, 101123078, 780482, 443045, 101106012, 101107201, 101113988, 101122961, 101102060, 443026, 101116829, 780484, 101117773, 101118556, 101104259, 443…
KEGG_PATHWAY	oas03430:Mismatch repair	18	0.364964	3.68662e-06	101117838, 443155, 101106622, 101117012, 101104173, 101108399, 101112103, 101121679, 101120258, 101107426, 101110382, 101109450, 101118743, 101109740, 101107944, 101115595, 101108344, 101121087
KEGG_PATHWAY	oas04640:Hematopoietic cell lineage	43	0.871857	4.4627e-06	101109969, 101113271, 101111126, 443328, 101115115, 101119731, 101102670, 101123372, 101113656, 101111510, 443371, 443397, 443398, 101105675, 101114307, 101103054, 101104200, 101103369, 780525, 101118038, 101114861, 780504, 101112331, 101111110, 101109063, 101103464, 443140, 100423047, 443509, 100141299, 101120724, 101102230, 443437, 100144424, 101115509, 100885768, 101111837, 443216, 101112618, …
KEGG_PATHWAY	oas04062:Chemokine signaling pathway	70	1.4193	1.26842e-05	101119957, 101103280, 101109983, 101114535, 101108750, 443448, 101122439, 101118462, 780520, 101111546, 101110782, 101121145, 101109462, 101113909, 678671, 101106267, 101117706, 101112667, 101119139, 101117693, 101113548, 101117971, 101105735, 100913151, 101110214, 100302103, 101102896, 101115893, 101107075, 101110015, 101118228, 101107354, 101112493, 101117453, 678667, 101104302, 101102438, 1011…
KEGG_PATHWAY	oas04068:FoxO signaling pathway	57	1.15572	2.05872e-05	101107709, 101111126, 101109983, 101118797, 101107899, 100144763, 101118462, 101111546, 101102293, 494191, 101120694, 100302083, 100127219, 101102288, 101106936, 101110557, 101115956, 101115990, 443240, 100913151, 101102896, 443171, 101115712, 101103040, 101110015, 101116223, 100135696, 100142676, 101102438, 101121970, 101102732, 101104483, 101115240, 101117406, 780479, 443431, 101114800, 1011236…
KEGG_PATHWAY	oas03050:Proteasome	25	0.506894	3.29335e-05	101118048, 101116408, 101110188, 101119977, 101116401, 101120589, 101117873, 100381249, 101121959, 101104946, 101104076, 101121105, 101107714, 101122816, 101123468, 100135690, 101122881, 101108368, 101105833, 101119337, 101120937, 101113603, 101119038, 101111572, 101116929
KEGG_PATHWAY	oas04151:PI3K-Akt signaling pathway	123	2.49392	4.48608e-05	101109983, 780452, 101102790, 497272, 100820740, 101114307, 101118462, 101106719, 101107088, 101102293, 443061, 443306, 443300, 100302083, 101111703, 101109063, 101110716, 101106267, 101120887, 101115445, 100913151, 101102896, 101114666, 101122429, 101121444, 100135696, 443075, 443074, 443077, 443076, 101115719, 101111426, 101102732, 780479, 443431, 101113656, 101117784, 101111510, 443371, 101113…
KEGG_PATHWAY	oas05222:Small cell lung cancer	40	0.81103	5.83797e-05	101117526, 101109983, 101117424, 101105743, 101102790, 101113656, 101107132, 101120460, 101113128, 100144763, 101112706, 100144761, 101118462, 101109483, 101106719, 100216433, 105606975, 101120189, 780520, 101118038, 101111546, 443061, 443143, 101105588, 443141, 101109811, 780484, 101107124, 101107969, 101121455, 101107451, 101118172, 101113974, 101102896, 101122429, 101121809, 101121444, 1011100…
KEGG_PATHWAY	oas04142:Lysosome	53	1.07461	6.01221e-05	100145858, 100145859, 101117379, 100145856, 101105496, 678680, 101117133, 100820744, 101117904, 101105493, 101110316, 101110003, 101113307, 101105502, 101121692, 101104057, 101116435, 101121184, 101121049, 101120555, 101102146, 101122533, 780510, 780470, 780471, 100135695, 101107214, 100037669, 101107107, 100307047, 101105916, 101119403, 101116975, 780472, 100034668, 101121931, 101114944, 1011170…
KEGG_PATHWAY	oas04015:Rap1 signaling pathway	79	1.60178	6.01818e-05	101103280, 101109983, 101106525, 101113058, 497272, 101107460, 101104572, 101112448, 101118462, 101116338, 101112406, 443306, 101111546, 101110782, 101118322, 101112295, 101115956, 494433, 443141, 101119139, 101112667, 101117247, 101117693, 101105735, 101102896, 101104540, 101110015, 101105278, 101116223, 443075, 443074, 101120649, 443076, 101115719, 101102438, 101109969, 101102476, 101122401, 10…
KEGG_PATHWAY	oas00240:Pyrimidine metabolism	43	0.871857	8.27316e-05	101117838, 101107399, 101106622, 101105064, 101117012, 101116171, 101107489, 101121995, 101121994, 101102072, 101109849, 101111182, 101116406, 101107953, 101123044, 101116176, 101106892, 100216315, 101116616, 101121955, 101123378, 101110765, 101123639, 101105645, 101119900, 105601873, 100037674, 101121951, 101114036, 101118093, 101107845, 101120555, 101115776, 101116826, 101115446, 101115604, 101…
KEGG_PATHWAY	oas04380:Osteoclast differentiation	51	1.03406	0.000102226	101109983, 443513, 100820744, 101107132, 101118462, 101107324, 100135450, 780520, 101105303, 101122126, 101111546, 494191, 101116656, 443208, 101119756, 101115956, 101110716, 101102485, 101122943, 101102896, 101115163, 101110015, 101116223, 100135698, 101118842, 101109969, 100036757, 100192433, 100192432, 101105725, 100307049, 101108308, 101111241, 101123635, 101113429, 101103054, 101104200, 1001…
KEGG_PATHWAY	oas05340:Primary immunodeficiency	20	0.405515	0.000142002	443232, 101105725, 101111126, 105612445, 101103464, 101112639, 101115316, 443509, 101111241, 101105681, 443437, 767628, 101111510, 443397, 101106352, 101103056, 101109491, 101115580, 101106564, 101103712
KEGG_PATHWAY	oas04512:ECM-receptor interaction	40	0.81103	0.000143744	101115115, 101117424, 101105743, 101108677, 101102790, 101122677, 101113656, 101120460, 101107299, 101113128, 100820740, 101114307, 101112706, 101106719, 101110931, 101103515, 101117377, 101118038, 101114861, 101120658, 443128, 443143, 101109956, 101105588, 443140, 100423047, 443141, 101123425, 101120887, 101115445, 101102230, 101107969, 101109832, 101118172, 101122429, 101121444, 101118494, 4430…
KEGG_PATHWAY	oas04520:Adherens junction	33	0.6691	0.000168444	101112488, 101118068, 780479, 101122978, 101116172, 101104362, 443431, 101121760, 101115800, 780521, 101112406, 780507, 101114880, 101110782, 494191, 101112313, 100127220, 101109895, 443200, 101114231, 100294600, 101123346, 101111996, 101114336, 443171, 101102951, 101123259, 101121292, 101119747, 554326, 443076, 101118209, 780519
KEGG_PATHWAY	oas00230:Purine metabolism	68	1.37875	0.00025042	101117838, 101107399, 101106622, 101109357, 101116171, 101109849, 101116406, 101123048, 101109095, 101116176, 101123044, 100216315, 101116616, 101121955, 101110000, 443165, 101103031, 101119369, 101105645, 101119900, 105601873, 101122722, 101121951, 101120555, 101111290, 101112667, 101119139, 101115446, 101105735, 101120417, 101115602, 101110653, 101118743, 100188975, 101117505, 101118844, 101114…
KEGG_PATHWAY	oas04014:Ras signaling pathway	81	1.64234	0.000267132	101109393, 101103280, 101109983, 101112639, 101113014, 101122994, 100302306, 101119561, 497272, 101107460, 101107420, 101118462, 101116338, 101112406, 101120029, 443306, 101111546, 443061, 101122126, 101112342, 100302080, 101105504, 101111472, 101106267, 101117247, 101113548, 101110687, 101120283, 101114661, 101122039, 101102896, 101104540, 101103040, 101110015, 100135696, 443075, 443074, 443076,…
KEGG_PATHWAY	oas05212:Pancreatic cancer	31	0.628548	0.000301757	101117526, 101109275, 101109980, 100307049, 101109983, 780479, 101123635, 100144763, 101118462, 100144761, 105606975, 101112406, 101111546, 443061, 494191, 101110716, 101114231, 780484, 101121455, 443417, 101102896, 443171, 100294659, 101121809, 101110015, 100144756, 101113566, 101118864, 554326, 780519, 101104043
KEGG_PATHWAY	oas03460:Fanconi anemia pathway	26	0.52717	0.000474059	101123503, 101109275, 101109980, 101107838, 101106113, 101104415, 101107297, 101107879, 101123188, 101103510, 101108344, 101106560, 101114968, 101106090, 101110882, 101111995, 101109360, 101108584, 101107310, 101117302, 101123086, 101107236, 101119628, 101115595, 101121087, 101115320
KEGG_PATHWAY	oas04914:Progesterone-mediated oocyte maturation	38	0.770479	0.000565677	101111428, 101122401, 101105579, 101109983, 101113178, 101105914, 101123454, 101110327, 101109094, 101117404, 101123635, 101116316, 101118462, 100216432, 100216433, 101111546, 101109612, 101120694, 101102840, 101116393, 101105713, 101102288, 101115956, 101119139, 101112667, 101117773, 101105735, 101121455, 101117916, 101102896, 101115335, 101115712, 101121291, 101121276, 101110015, 101116223, 100…
KEGG_PATHWAY	oas04060:Cytokine-cytokine receptor interaction	80	1.62206	0.000837695	101102552, 101119957, 101123199, 101119890, 101111126, 101112282, 443518, 101116668, 101114535, 101116664, 101108750, 101106364, 100240715, 101120990, 101107088, 443161, 443304, 101113836, 494191, 100862657, 101121145, 101109462, 101109063, 443333, 678671, 101117706, 100820736, 101109262, 101117971, 767628, 101110214, 101120946, 101114260, 101115509, 101111837, 100135696, 101117284, 101122801, 10…
KEGG_PATHWAY	oas04510:Focal adhesion	75	1.52068	0.000943775	100127211, 101121625, 101109983, 101105743, 101117424, 101113014, 101123626, 101102790, 100820740, 100144763, 101114307, 101118462, 101106719, 100270714, 101120390, 101110931, 101112406, 101117377, 101118038, 101111546, 101120658, 443143, 443334, 443140, 443141, 101117247, 101117693, 101120887, 101113548, 101115445, 101107969, 101109832, 101118172, 101117205, 101102896, 101122429, 101121444, 1011…
KEGG_PATHWAY	oas05205:Proteoglycans in cancer	73	1.48013	0.00141865	101121569, 101103280, 443519, 101109983, 101101932, 101112309, 101122677, 100144763, 101118462, 101120390, 443306, 101111546, 101122126, 101105804, 100302083, 443143, 101115956, 443140, 101110196, 443141, 101120887, 101103044, 101102896, 780510, 101110015, 101116223, 100135696, 443075, 554263, 554262, 443076, 101113884, 780519, 101102438, 100126571, 101108398, 443325, 101102732, 100302564, 101107…
KEGG_PATHWAY	oas05203:Viral carcinogenesis	77	1.56123	0.00175303	101110548, 101107708, 101110185, 101109983, 101107394, 780452, 101110457, 100144763, 100144761, 780520, 101114960, 100144760, 101107908, 101105303, 101119426, 443062, 101111546, 101116656, 101102328, 443300, 100127219, 100302083, 101110455, 101107515, 101110711, 101110716, 101109874, 101116678, 101122630, 100302103, 101102896, 100216465, 100568291, 101106374, 101110015, 101111403, 101113882, 1011…
KEGG_PATHWAY	oas04514:Cell adhesion molecules (CAMs)	59	1.19627	0.00187153	101115864, 101116172, 101107462, 101120588, 101104646, 101107908, 101117375, 443143, 101103464, 494433, 101113649, 443141, 101102589, 101116167, 101110963, 767628, 101109832, 101106374, 100303608, 101102951, 101116099, 101108435, 101115590, 101108398, 443232, 101102077, 101102001, 101108677, 101114758, 780477, 101120462, 101113656, 654333, 101112563, 101111565, 101105675, 101110959, 101112529, 44…
KEGG_PATHWAY	oas04650:Natural killer cell mediated cytotoxicity	44	0.892133	0.00274189	101102438, 100192433, 101102732, 101102001, 101109983, 101112639, 101116896, 101112563, 101123635, 100526763, 101102227, 101112406, 101105303, 101108790, 443045, 101110725, 443204, 101114153, 101111546, 101107544, 101122126, 443208, 101109893, 101123467, 101122313, 494433, 101113548, 443436, 101121455, 101103341, 641296, 101102896, 101111756, 101117307, 101112907, 101122484, 443363, 101101976, 10…
KEGG_PATHWAY	oas04066:HIF-1 signaling pathway	39	0.790754	0.00278069	101111426, 101109983, 443519, 780479, 101107798, 443431, 101104102, 101121975, 100036759, 497272, 101107460, 101123635, 101113205, 101107690, 101118462, 101118119, 100381267, 101103369, 101111546, 101122126, 100127219, 100302083, 443005, 101107621, 101121455, 101103341, 443461, 101102896, 101117129, 101112907, 101122484, 100294659, 100885768, 101110015, 554263, 443077, 101112730, 101114509, 780519
KEGG_PATHWAY	oas05161:Hepatitis B	53	1.07461	0.00300748	443155, 101117526, 101123390, 101109983, 780452, 101122677, 100144763, 100144761, 101118462, 105606975, 780520, 101111546, 100302083, 100127219, 101110716, 554258, 101102896, 100216465, 443171, 101121809, 101110015, 100135696, 554263, 101113882, 554262, 101102438, 101105579, 100307049, 101122407, 101123635, 100216433, 101113988, 101108211, 101109893, 101122961, 101109811, 101103683, 780484, 10110…
KEGG_PATHWAY	oas05215:Prostate cancer	35	0.709651	0.00322818	101102438, 101117526, 101102732, 101118068, 101109983, 780479, 101117784, 101123635, 100144763, 101118462, 101112600, 100216433, 105606975, 780521, 780520, 780507, 101111546, 101106012, 100302083, 100127219, 101111703, 101122783, 101109893, 100294600, 101109811, 780484, 101107124, 101121455, 101102896, 100216465, 101121809, 101114243, 101110015, 101113882, 780519
KEGG_PATHWAY	oas05206:MicroRNAs in cancer	65	1.31792	0.00391564	101117526, 101113917, 101120206, 100820740, 101120020, 100144763, 101107324, 100144761, 443105, 443452, 105606975, 443062, 101112440, 101122126, 101102293, 101123554, 100127219, 100302083, 100302080, 101114023, 101121179, 443140, 101113548, 101120745, 101108584, 101116410, 100500777, 101121809, 101107077, 101115020, 443076, 101113884, 101119213, 780519, 101102438, 101102732, 101113178, 101110327,…
KEGG_PATHWAY	oas04390:Hippo signaling pathway	54	1.09489	0.00394417	101123390, 101112282, 101118068, 780452, 101101932, 101112309, 101112921, 100913160, 101122474, 100144763, 780521, 100381267, 101108511, 101110782, 494191, 443300, 100302080, 101117941, 101118322, 100127220, 101112313, 101106265, 494433, 101108587, 443240, 101117418, 443171, 100171396, 101118974, 101121649, 101120426, 780482, 101117688, 443229, 101105097, 101106284, 101102060, 101114231, 443502, …
KEGG_PATHWAY	oas04662:B cell receptor signaling pathway	28	0.567721	0.0039466	101102438, 101105725, 101102732, 101109983, 101112941, 101111241, 101111510, 101123635, 101118462, 780520, 101112406, 101105303, 101111546, 101122126, 101108894, 101112273, 101109893, 101104586, 101105681, 101101969, 780484, 101121455, 100302103, 101102896, 101110675, 101110015, 101107354, 101110137
KEGG_PATHWAY	oas05210:Colorectal cancer	27	0.547445	0.00402212	101123390, 101118068, 101109983, 101107426, 101123635, 100144763, 101118462, 101109218, 780521, 101112406, 101107944, 101108344, 101111546, 494191, 101114231, 100294600, 101121679, 101109815, 101121455, 443417, 101102896, 443171, 101110015, 101118864, 101118654, 443031, 554326
KEGG_PATHWAY	oas04114:Oocyte meiosis	41	0.831306	0.00458731	101111428, 101110548, 101106584, 101122401, 101105914, 101123454, 101104699, 101110327, 780452, 101109094, 101117404, 101123635, 101116316, 100216431, 101116338, 100216432, 100216433, 101108511, 101114150, 101109612, 443300, 101102840, 101105713, 101106284, 101105898, 101119139, 101112667, 101116014, 101109811, 101116829, 101117773, 101107124, 101105735, 101120550, 101117916, 101115335, 101117574…
KEGG_PATHWAY	oas05162:Measles	49	0.993512	0.0051444	100192432, 101113156, 101118974, 100307049, 101109983, 101110042, 101107132, 443397, 101102057, 443398, 100144763, 101110063, 443472, 100144761, 101118462, 101107088, 100216433, 780520, 101102204, 101114153, 101111546, 101105804, 101116656, 100127219, 101113909, 101108211, 101122961, 101110716, 101109811, 101103683, 101107124, 443437, 101121455, 100147798, 101116923, 101102896, 101117307, 1011129…
KEGG_PATHWAY	oas05213:Endometrial cancer	23	0.466342	0.00551958	101102438, 101112313, 101109893, 101102732, 101118068, 101109983, 780479, 100294600, 101123346, 101109815, 101121455, 100913151, 101123635, 101102896, 100144763, 101118462, 780521, 101110015, 101119747, 101108344, 101111546, 101113988, 780519
KEGG_PATHWAY	oas05220:Chronic myeloid leukemia	31	0.628548	0.00576253	101102438, 101117526, 101107708, 101102732, 101109983, 101115416, 100820752, 101123635, 100144763, 101118462, 100144761, 105606975, 780520, 443061, 101111546, 494191, 100302083, 100127219, 101109893, 101122961, 101113548, 780484, 101121455, 443417, 101102896, 443171, 101121809, 101110015, 100144756, 554326, 443419
KEGG_PATHWAY	oas04668:TNF signaling pathway	41	0.831306	0.00658268	101102552, 101113156, 101110186, 101109983, 101118503, 443277, 101118041, 101123078, 101123635, 100240715, 101112563, 101115553, 442997, 101118462, 101119927, 101120189, 780520, 443127, 101104200, 443045, 101111546, 101122741, 101114226, 101115956, 101115147, 780484, 101122943, 780465, 101121455, 101108646, 101102896, 100216465, 101114243, 101110015, 101116223, 443116, 443056, 100135698, 443031, …
KEGG_PATHWAY	oas04670:Leukocyte transendothelial migration	43	0.871857	0.00705293	101115864, 101109983, 101122978, 780477, 101107462, 101112563, 101115800, 100270714, 101112899, 443045, 101111546, 101117375, 101122126, 101105804, 101114226, 101121145, 101116393, 101112196, 101112313, 101115956, 494433, 101113649, 443141, 101117693, 100294600, 780487, 101123346, 101118411, 101116866, 101121455, 641296, 101103341, 100147795, 101102896, 101106317, 100303608, 101102237, 101110015,…
KEGG_PATHWAY	oas05221:Acute myeloid leukemia	24	0.486618	0.00708847	101102438, 101112331, 101111426, 101109893, 101102732, 101122961, 101118068, 101109983, 780484, 101121455, 101119486, 101123635, 101102896, 100144763, 101118462, 100294659, 780521, 101110015, 101110790, 101111546, 100272002, 101119756, 780504, 443419
KEGG_PATHWAY	oas04064:NF-kappa B signaling pathway	35	0.709651	0.0073349	443232, 101105725, 101119957, 101113156, 101110186, 101112639, 101111241, 101123078, 101107132, 101112563, 101103054, 101120189, 780520, 101105303, 101110725, 443045, 443061, 101122126, 101112440, 101121145, 101114226, 780484, 101122943, 767628, 100302103, 101103341, 101118490, 443216, 100135698, 101114285, 554263, 780517, 101118842, 101114509, 443119
KEGG_PATHWAY	oas03420:Nucleotide excision repair	20	0.405515	0.00740198	101117838, 443155, 101106622, 101116341, 101117012, 101116451, 101104173, 101108399, 101112103, 101103949, 101116176, 101123044, 101116678, 101110382, 101109450, 101118743, 101109740, 101104656, 101104905, 101121087
KEGG_PATHWAY	oas04144:Endocytosis	83	1.68289	0.00798537	101114433, 101117176, 101109800, 101114539, 101117426, 101110388, 100302306, 101107132, 101119611, 101122439, 101113773, 101105381, 101114868, 101113964, 101107088, 101107908, 101116850, 101117083, 101117461, 101110782, 101117464, 494191, 101111683, 101103177, 101104604, 101118322, 101103370, 101104895, 101105830, 101110687, 101114661, 101110214, 101122039, 101123176, 101110390, 101110485, 101102…
KEGG_PATHWAY	oas05412:Arrhythmogenic right ventricular cardiomyopathy (ARVC)	27	0.547445	0.00828785	101118068, 101113656, 101110347, 101119486, 101110936, 101114307, 101103515, 780521, 101117377, 101118038, 101107924, 101112313, 443143, 101112498, 101109956, 101104978, 443140, 443141, 100423047, 101120887, 100294600, 101115445, 101123346, 101116675, 101109832, 101106371, 101115719
KEGG_PATHWAY	oas00564:Glycerophospholipid metabolism	37	0.750203	0.0096154	101112775, 101119394, 101102716, 101112654, 101114631, 101119561, 101111422, 101107420, 101113224, 101107971, 101107246, 101108320, 101111661, 101120029, 101119735, 101104691, 101118779, 100302343, 101102720, 101108059, 101108481, 101111472, 101107456, 101110687, 101111235, 101120283, 101103799, 101114661, 101123258, 101118551, 101119178, 101115816, 101116033, 101108119, 101108821, 101118294, 101…
KEGG_PATHWAY	oas04120:Ubiquitin mediated proteolysis	50	1.01379	0.0104212	101115053, 780459, 101110548, 101107798, 101117426, 101107132, 101117567, 101103032, 101110601, 101107324, 101121381, 101112440, 101109612, 101102840, 101104323, 101103370, 101121201, 101111116, 101112668, 101108584, 101120983, 101123231, 101120352, 101106605, 101121276, 101119628, 101123668, 101121449, 101115024, 101106584, 101105914, 101118041, 101123160, 101107977, 101117818, 101106406, 101122…
KEGG_PATHWAY	oas05230:Central carbon metabolism in cancer	26	0.52717	0.0107439	101102438, 101109983, 443519, 780479, 101121975, 100036759, 101113205, 101123635, 101107690, 101118462, 443249, 780507, 101106012, 101111546, 780504, 101112331, 101122783, 101117412, 101121631, 101121455, 443461, 101102896, 101110015, 443076, 780519, 101119787
KEGG_PATHWAY	oas04152:AMPK signaling pathway	43	0.871857	0.0178825	101111426, 101104483, 101105579, 443347, 101109983, 101119424, 101115115, 101118797, 101104699, 443513, 100307040, 443431, 101107899, 443270, 101102157, 101103267, 100144763, 100302064, 101118462, 101106309, 101111546, 101108511, 101119324, 101102293, 101114861, 100127208, 101119127, 100169940, 100169699, 101103447, 443434, 101107621, 101102230, 100913151, 101121455, 443193, 101102896, 101111550,…
KEGG_PATHWAY	oas04722:Neurotrophin signaling pathway	43	0.871857	0.0178825	101102438, 101111428, 101117815, 101102732, 101118974, 101109983, 101106069, 101108308, 101107132, 101114713, 101123635, 101119064, 101118462, 101116338, 101113776, 780520, 101111546, 101102293, 101122126, 101107639, 101105283, 443300, 101121164, 101112165, 101122537, 101109893, 101115956, 101113548, 780484, 101121631, 101115273, 101117161, 100913151, 101121455, 101103341, 101102896, 100216465, 1…
KEGG_PATHWAY	oas05144:Malaria	22	0.446067	0.0194982	101108398, 443232, 494433, 101115115, 101102230, 767628, 101116896, 443417, 101112563, 641296, 100885767, 100303608, 443127, 101113185, 443045, 443075, 101114861, 101120656, 554263, 554262, 443076, 101114226
KEGG_PATHWAY	oas04923:Regulation of lipolysis in adipocytes	22	0.446067	0.0194982	100169699, 101122401, 101109983, 101112667, 101119139, 101123436, 101105547, 443431, 101120283, 101105735, 101121455, 101102896, 101118462, 443551, 101121291, 101110015, 101120029, 100137067, 101114312, 101102293, 101111546, 101116393
KEGG_PATHWAY	oas05231:Choline metabolism in cancer	36	0.729927	0.01976	101102438, 101111426, 101102732, 101112488, 101109983, 443519, 780479, 101117784, 101113224, 101123635, 101107971, 101118462, 101112600, 101112406, 101108320, 101119735, 101114880, 101111546, 101106012, 101118779, 101119127, 101102720, 101122783, 101108481, 101109893, 101111472, 101102625, 101110687, 101114661, 101121455, 101114336, 101103341, 101102896, 101108821, 101110015, 101118864
KEGG_PATHWAY	oas05145:Toxoplasmosis	43	0.871857	0.0205825	443232, 101111516, 100307049, 101117424, 101105743, 101114758, 101113656, 101107132, 101120460, 101110063, 443472, 101118462, 101106719, 101107324, 101120189, 780520, 101106564, 443061, 101113909, 101117390, 101116393, 101115956, 101105588, 101110716, 443141, 780484, 101122943, 767628, 101107969, 443417, 101120946, 101112907, 101122484, 100294659, 101122429, 101121444, 101116223, 101116099, 10013…
KEGG_PATHWAY	oas04115:p53 signaling pathway	28	0.567721	0.0218787	101118974, 101115240, 101105532, 100144763, 100144761, 101123639, 100216432, 100216433, 100381267, 101102510, 101120694, 100302083, 101115970, 101102288, 101118093, 101111116, 101109811, 101107124, 101119513, 100147798, 100286737, 101110583, 100147799, 101115712, 100144756, 101111403, 443031, 101119213
KEGG_PATHWAY	oas05218:Melanoma	27	0.547445	0.0230504	101102438, 101117526, 101109983, 780479, 101117784, 101123635, 100144763, 101118462, 101112600, 100144761, 105606975, 780507, 443306, 101106012, 101111546, 100302083, 101122783, 101121455, 101102896, 101115163, 101121809, 101110015, 100144756, 101119747, 443075, 443074, 443076
KEGG_PATHWAY	oas04070:Phosphatidylinositol signaling system	36	0.729927	0.0230578	101107677, 101109983, 101112941, 101114631, 101115415, 101110367, 101112848, 101113224, 101116338, 101114846, 101107902, 101108320, 101116065, 101119735, 101111546, 101122126, 101119794, 101113074, 101102720, 101114899, 101108481, 101108766, 101109546, 101121455, 101120727, 101105968, 101119358, 101103341, 101102896, 101119178, 101106864, 101110015, 101101853, 101120515, 101109605, 101111559
KEGG_PATHWAY	oas05223:Non-small cell lung cancer	22	0.446067	0.0241948	101102438, 101117526, 101109893, 101102732, 101109983, 780479, 101121455, 100913151, 101103341, 101123635, 101102896, 100144763, 100144761, 101118462, 101121809, 105606975, 101110015, 100144756, 101122126, 101111546, 100302080, 780519
KEGG_PATHWAY	oas04550:Signaling pathways regulating pluripotency of stem cells	47	0.95296	0.0275205	101102438, 101112282, 101105084, 101109983, 101101932, 101112309, 101106364, 780482, 101123635, 101120343, 101118462, 101116477, 101117688, 443161, 101116398, 443229, 443304, 780507, 443306, 101111546, 101113174, 101113836, 100302636, 101113909, 101109893, 101115956, 101110716, 101102060, 101114231, 443502, 101109745, 100294600, 443524, 443454, 101109815, 101121455, 101104259, 101102896, 10111204…
KEGG_PATHWAY	oas00532:Glycosaminoglycan biosynthesis - chondroitin sulfate / dermatan sulfate	10	0.202758	0.0313288	101112877, 101114606, 101120469, 101119189, 101105922, 101108574, 101103732, 101111512, 101118845, 101107112
KEGG_PATHWAY	oas03440:Homologous recombination	14	0.283861	0.0320844	101117838, 101109275, 101106622, 101106090, 101109980, 101117012, 101105407, 101102597, 101123035, 105603311, 101118743, 101119038, 101107310, 101121087
KEGG_PATHWAY	oas04660:T cell receptor signaling pathway	35	0.709651	0.0328159	101102438, 101102732, 101109983, 101112639, 101114255, 443397, 101123635, 443398, 101118462, 101112899, 780520, 101110725, 101111546, 101107589, 101105504, 101121636, 101109893, 101115956, 101103464, 101102485, 443509, 443436, 780484, 443437, 767628, 101121455, 101103341, 101111756, 101102896, 101110015, 101116223, 100144756, 101107354, 101110137, 101103712
KEGG_PATHWAY	oas04810:Regulation of actin cytoskeleton	66	1.3382	0.0342147	101112488, 101103280, 101109983, 101122674, 101114307, 100270714, 101119695, 101112406, 101117377, 101113308, 443306, 101118038, 101111546, 101105804, 443143, 101110688, 101107664, 443334, 443140, 494433, 443141, 494432, 101117693, 101120887, 101115445, 101109832, 101110485, 101117205, 101102896, 101110015, 101105872, 443074, 101107354, 101111299, 101104043, 101115719, 101102438, 101117050, 10110…
KEGG_PATHWAY	oas00970:Aminoacyl-tRNA biosynthesis	18	0.364964	0.0443909	101121335, 101105117, 101120491, 101112134, 101119091, 101120249, 101104590, 101102849, 100302097, 101119512, 101109674, 101123073, 101117387, 101104981, 101119961, 101114306, 101117669, 101114203
KEGG_PATHWAY	oas04664:Fc epsilon RI signaling pathway	24	0.486618	0.0461691	101102438, 101105725, 101109893, 101102732, 101111472, 101115956, 101109983, 101112941, 101121455, 100302103, 101103341, 101123635, 101102896, 101118462, 101110015, 101116223, 101105303, 101112406, 443204, 101110725, 101122126, 101111546, 101107354, 101110137
KEGG_PATHWAY	oas05214:Glioma	24	0.486618	0.0461691	101102438, 101117526, 101122783, 101109893, 101102732, 101109983, 780479, 101113548, 101121455, 101103341, 101123635, 101102896, 100144763, 100144761, 101118462, 101116338, 101121809, 105606975, 101110015, 100144756, 101122126, 101111546, 101106012, 100302083
KEGG_PATHWAY	oas01230:Biosynthesis of amino acids	26	0.52717	0.0482466	101107484, 100145875, 101106301, 101111328, 101115347, 101112791, 101118119, 101102843, 101110313, 443005, 101123013, 101120382, 101103148, 101108565, 780468, 100216440, 101102999, 443257, 101119985, 101116797, 101106412, 101118747, 443093, 101113161, 443485, 101108974
KEGG_PATHWAY	oas04610:Complement and coagulation cascades	28	0.567721	0.0498321	101104226, 101119257, 101123419, 100302564, 101122999, 101102670, 101102126, 101108612, 101114456, 101102931, 101112586, 101123189, 101123672, 101110931, 100381267, 101115705, 101112891, 101107688, 100359363, 101119740, 101105757, 101107430, 101121454, 101123649, 101103256, 101102336, 101118296, 101115321
KEGG_PATHWAY	oas04611:Platelet activation	42	0.851582	0.0526497	101105725, 101122401, 101109983, 101111361, 101110000, 443165, 101118462, 101110931, 100270714, 101105303, 443204, 101111546, 101122126, 101116393, 101105504, 101113074, 101118322, 101111472, 101115956, 101112295, 101106284, 443334, 100423047, 101119139, 101112667, 443141, 101105757, 101114407, 101105735, 101115330, 101121455, 100302103, 101102336, 101102896, 101106317, 101106864, 443551, 1011100…
KEGG_PATHWAY	oas05142:Chagas disease (American trypanosomiasis)	38	0.770479	0.0528623	101109983, 101102126, 101114535, 101107132, 443397, 101123189, 443398, 101115553, 443472, 101118462, 780520, 100381267, 554335, 101111546, 101108511, 494191, 101113074, 101116393, 101112295, 101115956, 101118952, 101114231, 780484, 443436, 443437, 101121455, 443417, 101102896, 101112907, 101106864, 101122484, 101110015, 101116223, 100135696, 100135698, 554263, 554326, 554262
KEGG_PATHWAY	oas05133:Pertussis	29	0.587997	0.054215	101123419, 101107699, 101102126, 101114456, 101107132, 101123189, 101123672, 443472, 101116338, 101122741, 101112891, 101116393, 101102721, 101107688, 101115956, 494433, 443140, 494432, 443141, 101119740, 101107430, 101121454, 101118490, 443216, 101116223, 443031, 443136, 554263, 101115321
KEGG_PATHWAY	oas04917:Prolactin signaling pathway	29	0.587997	0.054215	101102438, 101119259, 101102732, 100307049, 101109983, 101123635, 100144763, 101107324, 101118462, 443228, 101111546, 101113909, 101109082, 101109893, 101115956, 101122961, 101113548, 101117412, 100913151, 101121455, 101102896, 100294659, 100147799, 101110015, 101116223, 443136, 101120986, 101118842, 443419
KEGG_PATHWAY	oas05202:Transcriptional misregulation in cancer	53	1.07461	0.0579739	101107708, 443513, 101102457, 101116477, 101108719, 101107088, 101117893, 443061, 494191, 100127219, 100302083, 101119756, 101110646, 101110557, 101121203, 101109224, 101112041, 101110790, 101104799, 443076, 101109969, 443232, 101115418, 100820752, 443277, 101111966, 101111967, 101111819, 101121261, 101115489, 443273, 101119486, 101119064, 101121935, 101111287, 101104445, 101120877, 443229, 10111…
KEGG_PATHWAY	oas01100:Metabolic pathways	348	7.05596	0.0618435	101121628, 101114101, 101107399, 101103310, 101123048, 100048994, 101117904, 101123044, 101107420, 101110316, 101109111, 101107690, 101109656, 101111585, 101110313, 443005, 101119868, 101113437, 101111439, 100913159, 101103148, 101110965, 101120283, 101123366, 101102999, 101119178, 101106675, 101114310, 101114312, 101118708, 443077, 101121925, 101119304, 101115280, 101107677, 101113463, 101116836…
KEGG_PATHWAY	oas00562:Inositol phosphate metabolism	26	0.52717	0.065217	101107677, 101114899, 101112941, 101108766, 101115415, 101108565, 101110367, 101112848, 101120727, 101109546, 101109704, 101105968, 101103341, 101119358, 101102896, 101119178, 101106864, 101114846, 101110015, 101101853, 101116065, 101120515, 101122126, 101109605, 101119794, 101113074
KEGG_PATHWAY	oas05414:Dilated cardiomyopathy	28	0.567721	0.0757887	101122401, 101113656, 101110347, 101110936, 101114307, 101103515, 101117377, 101118038, 101107924, 443143, 101112498, 101109956, 101104978, 443140, 443141, 101112667, 101119139, 100423047, 101120887, 101115445, 101116675, 101105735, 443417, 101109832, 101106371, 101114931, 101102067, 101115719
KEGG_PATHWAY	oas00604:Glycosphingolipid biosynthesis - ganglio series	8	0.162206	0.0849221	101104977, 100145856, 101111906, 101123019, 101111585, 101119388, 101112162, 101110108
KEGG_PATHWAY	oas05211:Renal cell carcinoma	23	0.466342	0.0908911	101102438, 101112165, 101109893, 101102732, 101109983, 443519, 100135448, 101107798, 443286, 101121455, 100302102, 443417, 443461, 101123635, 101111756, 101102896, 101118462, 101106317, 101110015, 443075, 101111546, 443076, 101121164
KEGG_PATHWAY	oas04620:Toll-like receptor signaling pathway	34	0.689376	0.0948235	443232, 100307049, 101110186, 101109983, 101114535, 101107132, 101108750, 101123635, 101115553, 442997, 443472, 101118462, 780520, 101111546, 554256, 554259, 101115956, 554258, 101108489, 101103683, 780484, 101122943, 101121455, 101116923, 101102896, 101118490, 443363, 101110015, 101116223, 443216, 101114285, 554263, 554262, 554261
